# Supplementary material for: The preprotein translocase YidC controls respiratory metabolism in Mycobacterium tuberculosis
Source: Sci Rep. 2016 May 11;6:24998. doi: 10.1038/srep24998 (PMC4863248; doi:10.1038/srep24998)
Supplement: Supplementary Data 1 [file srep24998-s2.xls]

## Sheet: Sheet1
Supplementary Data 1: Transcriptional response of Mtb to YidC depletion

## Sheet: Experiment-1
Rv#	Change in gene expression (Average of 3 spots) (yidC(-)/Control)	SD	p-value
Rv0001	1.24273	0.169648	0.0465881
Rv0002	0.861967	0.0427942	0.0184909
Rv0003	1.10013	0.214742	0.265119
Rv0004	0.843059	0.0197852	0.003854
Rv0005	0.990155	0.00607918	0.0655733
Rv0006	0.848974	0.0797725	0.0425977
Rv0007	1.01623	0.437352	0.338286
Rv0008c	1.1075	0.0925788	0.089016
Rv0009	0.701619	0.0170403	0.0243721
Rv0010c	0.922124	0.0544043	0.0657161
Rv0011c	1.4196	0.0580951	0.00924765
Rv0012	0.957827	0.00216984	0.00130563
Rv0013	0.901738	0.0282819	0.00775892
Rv0014c	1.12969	0.0854558	0.0622151
Rv0015c	0.950509	0.0735578	0.1839
Rv0016c	1.43345	0.0589694	0.00461243
Rv0017c	0.972971	0.0560429	0.257849
Rv0018c	1.15617	0.0132297	0.00342876
Rv0019c	0.940038	0.0468051	0.068644
Rv0020c	0.885351	0.0121497	0.00195916
Rv0021c	1.07347	0.132839	0.226625
Rv0022c	1.01648	0.0801585	0.400945
Rv0023	0.99306	0.0627274	0.462473
Rv0024	0.994911	0.0342899	0.419192
Rv0025	0.897293	0.0935485	0.0969051
Rv0026	0.949049	0.0485834	0.105413
Rv0027	1.56761	0.110117	0.0110584
Rv0028	1.39531	0.0581333	0.00201151
Rv0029	0.980509	0.0407621	0.181182
Rv0030	1.02467	0.0992901	0.356766
Rv0031	1.04101	0.0598437	0.150691
Rv0032	1.1886	0.124284	0.0419763
Rv0033	1.07397	0.143919	0.2284
Rv0034	1.06819	0.122047	0.217017
Rv0035	0.985952	0.229329	0.410776
Rv0036c	1.02089	0.0426234	0.243833
Rv0037c	1.00992	0.0836601	0.369151
Rv0038	0.954517	0.0290199	0.0693004
Rv0039c	0.820824	0.285796	0.203478
Rv0040c	1.10472	0.0394196	0.0225035
Rv0041	1.02454	0.0528161	0.222366
Rv0042c	1.15653	0.120804	0.077323
Rv0043c	1.09755	0.0654568	0.0808005
Rv0044c	1.11893	0.108016	0.101103
Rv0045c	1.37601	0.0682794	0.0372359
Rv0046c	1.37702	0.0915718	0.00672463
Rv0047c	1.19444	0.0798762	0.051539
Rv0048c	1.29705	0.118326	0.0182251
Rv0049	1.13018	0.131481	0.0836709
Rv0050	1.16783	0.0141062	0.0018134
Rv0051	1.14244	0.359706	0.3864
Rv0052	1.21367	0.0603877	0.0121914
Rv0053	0.761132	0.0839507	0.0324155
Rv0054	0.683268	0.0481486	0.00176863
Rv0055	0.792975	0.241792	0.0993173
Rv0056	0.536987	0.0525189	0.000438419
Rv0057	0.701063	0.229206	0.088839
Rv0058	0.649966	0.027695	0.00256636
Rv0059	1.02773	0.108496	0.415598
Rv0060	0.839063	0.0300185	0.00537048
Rv0061	0.828605	0.0608554	0.00556599
Rv0062	1.08168	0.220674	0.311917
Rv0063	1.14227	0.142265	0.131648
Rv0064	1.23154	0.0810141	0.0188359
Rv0065	1.24412	0.139357	0.0710251
Rv0066c	1.02977	0.0624781	0.249885
Rv0067c	1.19539	0.0670728	0.0653657
Rv0068	1.32053	0.240196	0.071196
Rv0069c	0.853252	0.0943812	0.069647
Rv0070c	1.03126	0.0718921	0.275545
Rv0071	1.18731	0.0138201	0.00478952
Rv0072	0.772809	0.0407436	0.00908401
Rv0073	0.717967	0.0576369	0.0139593
Rv0074	0.84329	0.0682947	0.0317628
Rv0075	0.902798	0.0998146	0.113952
Rv0076c	0.874017	0.0400808	0.0141688
Rv0077c	1.16932	0.331149	0.237458
Rv0078	0.971976	0.0403706	0.175785
Rv0079	0.793702	0.0124857	0.0083318
Rv0080	0.670639	0.010917	1.11251e-06
Rv0081	0.730026	0.155177	0.0650502
Rv0082	0.823661	0.0183327	0.00438014
Rv0083	0.938633	0.126384	0.215008
Rv0084	0.885092	0.087781	0.0801364
Rv0085	1.00896	0.0738021	0.453151
Rv0086	1.62491	1.10761	0.214166
Rv0087	1.43119	0.180631	0.0306917
Rv0088	1.30787	0.316091	0.115886
Rv0089	1.39677	0.0988936	0.0111048
Rv0090	1.46302	0.05861	0.00405682
Rv0091	1.55564	0.0803309	0.00473596
Rv0092	1.40875	0.155681	0.0274176
Rv0093c	1.08249	0.0625832	0.0780258
Rv0094c	1.37704	0.134529	0.0367438
Rv0095c	1.28024	0.343858	0.15418
Rv0096	1.36086	0.167612	0.0409773
Rv0097	1.48068	0.0933107	0.00262843
Rv0098	1.44316	0.273877	0.0555646
Rv0099	1.31147	0.0937821	0.0157219
Rv0100	1.23956	0.0677558	0.00943825
Rv0101	1.37148	0.0512657	0.0038323
Rv0102	1.4182	0.0260992	0.00158068
Rv0103c	1.17451	0.0926301	0.0345213
Rv0104	1.33051	0.189894	0.060877
Rv0105c	1.53867	0.044829	0.00936413
Rv0106	1.36443	0.181168	0.042679
Rv0107c	0.781933	0.102894	0.04095
Rv0108c	0.599662	0.0138108	0.00133032
Rv0109	1.13044	0.163482	0.164479
Rv0110	1.04718	0.0991398	0.282344
Rv0111	1.01508	0.0181663	0.145191
Rv0112	1.25435	0.1179	0.0263243
Rv0113	1.02496	0.0714171	0.360299
Rv0114	1.08565	0.219921	0.313964
Rv0115	1.23125	0.0935229	0.0544802
Rv0116c	1.24259	0.0217015	0.00359852
Rv0117	1.41304	0.193649	0.0235534
Rv0118c	0.746809	0.0653692	0.0140096
Rv0119	1.21814	0.214452	0.13537
Rv0120c	1.31097	0.0402803	0.00206971
Rv0121c	1.70085	0.177903	0.00892938
Rv0122	1.54072	0.108678	0.00735119
Rv0123	1.42652	0.123526	0.0110524
Rv0124	1.25561	0.1487	0.0458239
Rv0125	1.2174	0.0318079	0.00212483
Rv0126	1.1443	0.0278162	0.00895852
Rv0127	1.04545	0.0594887	0.163009
Rv0128	1.07727	0.0821318	0.125134
Rv0129c	1.10832	0.124486	0.133554
Rv0130	1.07944	0.0454787	0.0629674
Rv0131c	1.42147	0.110296	0.0077456
Rv0132c	1.47085	0.111493	0.0216801
Rv0133	1.18866	0.0267004	0.0061922
Rv0134	0.836368	0.0229649	0.00418876
Rv0135c	0.867644	0.101788	0.0802208
Rv0136	1.11569	0.119618	0.114739
Rv0137c	1.41358	0.0572886	0.00496087
Rv0138	1.19988	0.17675	0.0839223
Rv0139	0.992319	0.0534514	0.440191
Rv0140	1.75415	0.119545	0.00227574
Rv0141c	1.01012	0.154469	0.47988
Rv0142	1.2691	0.129334	0.0279427
Rv0143c	0.907526	0.0632338	0.0748784
Rv0144	0.713399	0.0340668	0.000267745
Rv0145	0.930702	0.0405042	0.0571891
Rv0146	0.925785	0.0519302	0.0522593
Rv0147	1.37201	0.0403356	0.0067165
Rv0148	1.21253	0.0777484	0.00203169
Rv0149	1.3138	0.125811	0.0183527
Rv0150c	1.06184	0.114936	0.234871
Rv0151c	1.42137	0.172838	0.0324061
Rv0152c	1.30179	0.137034	0.0253468
Rv0153c	1.27499	0.0654524	0.0108718
Rv0154c	1.37374	0.0789243	0.00372508
Rv0155	1.0775	0.100982	0.149182
Rv0156	0.972979	0.191698	0.282951
Rv0157	0.973411	0.254306	0.364048
Rv0158	0.923655	0.0776833	0.11589
Rv0159c	1.33513	0.273365	0.0771392
Rv0160c	1.28952	0.0475006	0.0126198
Rv0161	1.2049	0.0846003	0.0178155
Rv0162c	1.27076	0.161615	0.0469871
Rv0163	1.22747	0.156052	0.0359439
Rv0164	0.680196	0.0244398	0.000743627
Rv0165c	0.937519	0.0912182	0.184356
Rv0166	0.736464	0.0524552	0.00896857
Rv0167	0.448536	0.0160412	0.00147474
Rv0168	0.547037	0.0614674	0.00208148
Rv0169	0.675039	0.0819659	0.0131752
Rv0170	0.419099	0.0236081	0.000821265
Rv0171	0.437955	0.0214198	0.000602492
Rv0172	0.452379	0.014207	0.000406301
Rv0173	0.502656	0.035793	0.00222662
Rv0174	0.529006	0.0364749	0.000551341
Rv0175	0.701673	0.0992988	0.021833
Rv0176	0.803826	0.0635033	0.0146965
Rv0177	0.775587	0.0254015	0.00062359
Rv0178	0.877128	0.0298355	0.0144787
Rv0179c	1.29274	0.172544	0.0605659
Rv0180c	1.02624	0.0967465	0.364084
Rv0181c	0.887908	0.0328706	0.00797969
Rv0182c	1.46277	0.161295	0.0182276
Rv0183	0.899019	0.105885	0.114962
Rv0184	0.729285	0.0480342	0.00232987
Rv0185	0.667261	0.0507629	0.00538062
Rv0186	0.73147	0.064762	0.0120088
Rv0187	1.079	0.0882434	0.121741
Rv0188	1.87414	0.0628551	0.00123702
Rv0189c	0.683285	0.0336633	0.000765157
Rv0190	1.16162	0.122443	0.0624319
Rv0191	0.869939	0.108474	0.0843425
Rv0192	0.974959	0.0136621	0.0345854
Rv0193c	1.06584	0.0871266	0.156496
Rv0194	1.07598	0.139159	0.230434
Rv0195	1.37969	0.147384	0.0308367
Rv0196	0.947214	0.0745125	0.174313
Rv0197	1.11199	0.0754734	0.0624757
Rv0198c	1.57467	0.15975	0.0111419
Rv0199	1.37288	0.11478	0.0178557
Rv0200	0.904771	0.127598	0.145779
Rv0201c	1.21137	0.0513631	0.00648946
Rv0202c	1.35943	0.209153	0.0265289
Rv0203	0.976848	0.0108013	0.0367834
Rv0204c	0.915018	0.0339538	0.0266551
Rv0205	0.96716	0.0906819	0.296745
Rv0206c	0.910666	0.0572762	0.0334079
Rv0207c	0.579883	0.0461065	0.00432795
Rv0208c	0.610679	0.0393839	0.00583582
Rv0209	1.32199	0.116976	0.0112049
Rv0210	1.33841	0.229696	0.0535174
Rv0211	1.294	0.189902	0.0741903
Rv0212c	0.996809	0.118418	0.477612
Rv0213c	1.25492	0.214794	0.0758748
Rv0214	1.48638	0.189276	0.0346522
Rv0215c	1.305	0.0679334	0.00633935
Rv0216	1.11701	0.139708	0.143527
Rv0217c	0.959222	0.0633758	0.192321
Rv0218	1.27488	0.0502318	0.00515645
Rv0219	1.34974	0.179076	0.0389748
Rv0220	1.04174	0.0582017	0.16952
Rv0221	0.823251	0.0638264	0.0171474
Rv0222	0.818889	0.101906	0.0441117
Rv0223c	1.33208	0.0964577	0.0149705
Rv0224c	1.17267	0.238603	0.16491
Rv0225	1.05587	0.0398123	0.0749077
Rv0226c	0.751466	0.0114896	0.000397514
Rv0227c	1.22988	0.12936	0.0458213
Rv0228	1.32495	0.0760511	0.0257785
Rv0229c	0.716903	0.0145065	0.00179472
Rv0230c	1.30715	0.197794	0.0433819
Rv0231	1.31804	0.227063	0.059855
Rv0232	0.695755	0.0642421	0.00692513
Rv0233	0.816341	0.0418158	0.00982026
Rv0234c	1.65697	0.0884275	0.00571603
Rv0235c	1.42741	0.178952	0.0234496
Rv0236c	0.748652	0.142903	0.0586536
Rv0237	0.763095	0.104254	0.043685
Rv0238	0.99448	0.0842105	0.477283
Rv0239	0.895676	0.176559	0.184534
Rv0240	0.886924	0.0541889	0.0422616
Rv0241c	1.33991	0.0475515	0.00399105
Rv0242c	1.02217	0.11162	0.379638
Rv0243	0.846874	0.0280302	0.00661044
Rv0244c	1.20933	0.067886	0.0148385
Rv0245	1.31372	0.10839	0.0206898
Rv0246	1.40492	0.178714	0.0403137
Rv0247c	0.97264	0.0638774	0.263897
Rv0248c	0.972924	0.0586481	0.242922
Rv0249c	0.949137	0.0413563	0.0795988
Rv0250c	1.64242	0.204055	0.0470291
Rv0251c	7.04351	0.18013	0.000333016
Rv0252	1.42261	0.0584324	0.00330466
Rv0253	1.19938	0.0665091	0.0166632
Rv0254c	1.29783	0.0357021	0.0119133
Rv0255c	1.23492	0.0555073	0.00942058
Rv0256c	1.41222	0.207772	0.0636014
Rv0257c	0.899231	0.0524829	0.0362155
Rv0258c	1.35981	0.0971146	0.02458
Rv0259c	1.3751	0.144881	0.033361
Rv0260c	1.67998	0.223009	0.0222003
Rv0261c	1.50039	0.169854	0.0358793
Rv0262c	1.62594	0.0706557	0.00579773
Rv0263c	1.69807	0.125391	0.00868156
Rv0264c	1.64528	0.127906	0.012638
Rv0265c	1.06328	0.0893843	0.173949
Rv0266c	1.29379	0.217131	0.0578876
Rv0267	1.11447	0.194503	0.208189
Rv0268c	0.983137	0.0428997	0.287192
Rv0269c	1.12075	0.124608	0.124738
Rv0270	1.21474	0.0680766	0.0157406
Rv0271c	1.31545	0.0380655	0.00330901
Rv0272c	1.41232	0.0775629	0.00845414
Rv0273c	1.37042	0.0489506	0.00324228
Rv0274	1.20205	0.0680249	0.0225129
Rv0275c	1.29779	0.0767696	0.010832
Rv0276	1.15863	0.0178279	0.00113096
Rv0277c	0.975488	0.0652549	0.334167
Rv0278c	1.38181	0.138988	0.0344854
Rv0279c	0.813494	0.0289556	0.0127231
Rv0280	0.656976	0.0558619	0.00138111
Rv0281	1.21068	0.113641	0.0542153
Rv0282	0.951071	0.0721544	0.197094
Rv0283	0.792997	0.0345059	0.0115855
Rv0284	0.877455	0.0692935	0.0339619
Rv0285	0.877942	0.0612594	0.0436529
Rv0286	0.640868	0.00365183	0.00156038
Rv0287	0.837132	0.0438144	0.0236827
Rv0288	0.773969	0.065774	0.00793506
Rv0289	0.889579	0.0364581	0.0240649
Rv0290	0.753104	0.0252161	0.00130133
Rv0291	0.94765	0.0182706	0.0128136
Rv0292	0.987448	0.0611185	0.372552
Rv0293c	1.21154	0.0376627	0.00173569
Rv0294	0.999074	0.0394785	0.385978
Rv0295c	0.90225	0.0722449	0.0706355
Rv0296c	1.07928	0.111691	0.175912
Rv0297	0.796958	0.0186419	0.00481994
Rv0298	0.960706	0.0434182	0.131959
Rv0299	1.12452	0.0748172	0.0474971
Rv0300	1.03135	0.0485087	0.189832
Rv0301	1.08896	0.0205661	0.0375722
Rv0302	1.18543	0.0853861	0.0548063
Rv0303	1.37154	0.0833026	0.0167769
Rv0304c	1.35197	0.221531	0.0622755
Rv0305c	1.3108	0.317249	0.1117
Rv0306	1.38597	0.119458	0.00653659
Rv0307c	1.81862	0.467072	0.0886703
Rv0308	1.51437	0.0650019	0.000391543
Rv0309	1.2478	0.375191	0.134325
Rv0310c	1.28867	0.150638	0.0371259
Rv0311	1.61305	0.0852433	0.0153668
Rv0312	0.760398	0.0871798	0.0238051
Rv0313	1.15037	0.0328147	0.00934421
Rv0314c	0.747515	0.0537654	0.0109842
Rv0315	0.470332	0.0277555	0.0013045
Rv0316	0.514987	0.00694372	0.000274702
Rv0317c	0.930276	0.03129	0.025086
Rv0318c	1.11234	0.122925	0.124138
Rv0319	1.20726	0.253952	0.149028
Rv0320	0.864955	0.071491	0.0526227
Rv0321	1.35419	0.439886	0.153667
Rv0322	1.02018	0.00975536	0.042127
Rv0323c	1.32739	0.227062	0.0591177
Rv0324	1.2965	0.180038	0.0428874
Rv0325	1.22731	0.123837	0.0339404
Rv0326	1.31509	0.140087	0.0301027
Rv0327c	1.38181	0.244165	0.105646
Rv0328	0.884231	0.0740268	0.06602
Rv0329c	1.4794	0.265205	0.115364
Rv0330c	1.43052	0.100591	0.00960687
Rv0331	1.1729	0.0334165	0.0300224
Rv0332	1.21055	0.0250572	0.0025116
Rv0333	1.21352	0.0381545	0.0100097
Rv0334	1.22586	0.025218	0.00338555
Rv0335c	1.14014	0.0724656	0.0392657
Rv0336	0.602231	0.0255483	0.00601221
Rv0337c	1.06149	0.00629289	0.00151737
Rv0338c	1.10812	0.0782819	0.0693898
Rv0339c	1.44868	0.210383	0.0172082
Rv0340	1.08029	0.0574196	0.0744006
Rv0341	0.837207	0.0240514	0.00186671
Rv0342	1.03686	0.00646374	0.00686763
Rv0343	1.21399	0.333559	0.180926
Rv0344c	1.24375	0.243916	0.103091
Rv0345	0.944934	0.0972367	0.221037
Rv0346c	1.46674	0.0794512	0.00657976
Rv0347	1.34414	0.0491684	0.00566789
Rv0348	1.49148	0.106567	0.00230053
Rv0349	1.36583	0.0682024	0.000251954
Rv0350	1.36561	0.047353	0.00546153
Rv0351	1.63322	0.0132487	0.00232066
Rv0352	1.36231	0.10095	0.0199924
Rv0353	1.14557	0.0649804	0.0191079
Rv0354c	1.71397	0.223064	0.0190004
Rv0355c	1.60389	0.348255	0.0592527
Rv0356c	1.45339	0.269424	0.0586719
Rv0357c	1.18204	0.131487	0.0739024
Rv0358	1.24177	0.135929	0.0530684
Rv0359	1.36733	0.213015	0.0423893
Rv0360c	1.05572	0.107243	0.208813
Rv0361	1.13224	0.0938173	0.0674543
Rv0362	1.23813	0.14577	0.0470955
Rv0363c	1.01073	0.100436	0.432993
Rv0364	0.794605	0.0303895	0.00352084
Rv0365c	1.13158	0.0813254	0.0592354
Rv0366c	1.20946	0.0419374	0.00656196
Rv0367c	1.29771	0.0945081	0.0274494
Rv0368c	1.38931	0.1059	0.0188567
Rv0369c	1.21434	0.191775	0.104945
Rv0370c	1.22347	0.20217	0.0598501
Rv0371c	1.34168	0.231351	0.0926325
Rv0372c	1.28649	0.0902501	0.013094
Rv0373c	1.33414	0.142813	0.0361281
Rv0374c	1.44869	0.198388	0.0360978
Rv0375c	1.18124	0.193166	0.11603
Rv0376c	1.25111	0.144895	0.0400539
Rv0377	1.39399	0.0555839	0.0135304
Rv0378	1.28259	0.250122	0.0677541
Rv0379	0.771808	0.016792	0.00732323
Rv0380c	1.08774	0.11295	0.14957
Rv0381c	1.12116	0.108377	0.120961
Rv0382c	0.801004	0.0394664	0.0070227
Rv0383c	1.12335	0.461263	0.188382
Rv0384c	1.3207	0.13239	0.0282956
Rv0385	1.17714	0.199548	0.122953
Rv0386	1.20745	0.173851	0.0540559
Rv0387c	1.53448	0.344784	0.0615009
Rv0388c	1.23434	0.105396	0.0233683
Rv0389	1.0125	0.0677562	0.413358
Rv0390	0.992546	0.0472854	0.39837
Rv0391	1.11388	0.123462	0.0858684
Rv0392c	1.10669	0.123399	0.130581
Rv0393	1.2518	0.0347328	0.00148518
Rv0394c	1.25296	0.197166	0.0755644
Rv0395	1.4361	0.208914	0.0800615
Rv0396	1.10452	0.148318	0.180984
Rv0397	1.24277	0.0636473	0.0173081
Rv0398c	1.12114	0.0395208	0.0226632
Rv0399c	1.39805	0.0645814	0.00481916
Rv0400c	1.06374	0.0177945	0.0126178
Rv0401	1.04313	0.132394	0.411498
Rv0402c	1.25442	0.153903	0.0335208
Rv0403c	1.06818	0.0684201	0.120138
Rv0404	0.940747	0.131652	0.243006
Rv0405	0.72683	0.0563883	0.00174131
Rv0406c	1.25285	0.0671327	0.00806335
Rv0407	1.23718	0.0782574	0.0417918
Rv0408	1.19244	0.100277	0.0375113
Rv0409	1.26366	0.172539	0.00572136
Rv0410c	0.82279	0.077471	0.0255403
Rv0411c	0.79896	0.0628643	0.0575228
Rv0412c	0.810906	0.0254057	0.00210754
Rv0413	1.01441	0.192808	0.303721
Rv0414c	1.23866	0.0301169	0.00272794
Rv0415	1.00383	0.0931817	0.470929
Rv0416	1.14596	0.130832	0.0787362
Rv0417	1.16541	0.166526	0.0789806
Rv0418	1.13252	0.0520724	0.0228375
Rv0419	1.1108	0.288123	0.461908
Rv0420c	1.01083	0.00914694	0.0929537
Rv0421c	1.40367	0.118903	0.0238076
Rv0422c	1.15639	0.0476171	0.016102
Rv0423c	1.21667	0.0228561	0.00951003
Rv0424c	1.90336	0.163397	0.0068727
Rv0425c	1.78826	0.114099	0.00682371
Rv0426c	2.28967	0.0752974	2.17597e-05
Rv0427c	1.01288	0.125277	0.417885
Rv0428c	1.0452	0.0904214	0.244766
Rv0429c	1.0708	0.0345633	0.0651512
Rv0430	0.900447	0.0764923	0.0725094
Rv0431	0.941292	0.0699385	0.154334
Rv0432	1.21364	0.0534384	0.00798463
Rv0433	1.25315	0.289251	0.0466289
Rv0434	1.08342	0.0513639	0.0475831
Rv0435c	0.889798	0.0468153	0.0294208
Rv0436c	0.900781	0.0937433	0.107089
Rv0437c	0.817639	0.0787626	0.0317803
Rv0438c	0.865111	0.107611	0.0922757
Rv0439c	1.35213	0.181692	0.0296402
Rv0440	0.374611	0.0111454	0.000700188
Rv0441c	1.14162	0.0741491	0.0319979
Rv0442c	1.44607	0.0564709	0.00538579
Rv0443	0.958104	0.0214037	0.0545478
Rv0444c	1.0052	0.0767726	0.456384
Rv0445c	0.861159	0.0329168	0.012755
Rv0446c	1.07649	0.0714365	0.105081
Rv0447c	0.9202	0.118441	0.184433
Rv0448c	2.91007	2.66301	0.178109
Rv0449c	1.16151	0.226132	0.164574
Rv0450c	0.946688	0.264179	0.389855
Rv0451c	0.570557	0.0281883	9.54322e-05
Rv0452	0.593447	0.0472768	0.00088258
Rv0453	1.06091	0.136861	0.260016
Rv0454	1.29641	0.146961	0.0169322
Rv0455c	1.09108	0.0282729	0.0227738
Rv0456c	1.66688	0.278671	0.0389338
Rv0457c	1.4186	0.220232	0.0269394
Rv0458	1.28205	0.0364252	0.00179462
Rv0459	1.28224	0.308426	0.122916
Rv0460	0.836361	0.0189702	0.00147672
Rv0461	1.18487	0.388305	0.272044
Rv0462	1.07536	0.0590491	0.079459
Rv0463	0.870704	0.0389321	0.0414219
Rv0464c	1.42642	0.062175	0.00291297
Rv0465c	1.69839	0.120187	0.00988794
Rv0466	0.828005	0.0489863	0.0141404
Rv0467	1.27869	0.0864878	0.0087723
Rv0468	1.05298	0.0386565	0.0766846
Rv0469	0.895231	0.0754833	0.0641371
Rv0470c	1.06198	0.0495832	0.0850043
Rv0471c	1.32215	0.112806	0.0291449
Rv0472c	0.857196	0.00996415	0.000272832
Rv0473	0.811806	0.0171725	0.00646505
Rv0474	0.92849	0.0244239	0.0144024
Rv0475	1.35849	0.103974	0.00720507
Rv0476	1.0374	0.0144724	0.0273862
Rv0477	1.0677	0.0343592	0.0433358
Rv0478	0.936625	0.0280156	0.0149594
Rv0479c	1.23315	0.0385679	0.000329734
Rv0480c	0.975931	0.0246607	0.116033
Rv0481c	1.04207	0.119731	0.31461
Rv0482	0.86591	0.115703	0.0921411
Rv0483	0.876479	0.0329184	0.00891661
Rv0484c	1.16377	0.106913	0.0555114
Rv0485	1.22402	0.130637	0.0401838
Rv0486	1.24002	0.0209924	0.00274586
Rv0487	1.08316	0.0653361	0.064293
Rv0488	1.25327	0.310052	0.142434
Rv0489	0.876866	0.0708699	0.0507613
Rv0490	1.35884	0.0780686	0.0180552
Rv0491	1.14632	0.0265064	0.00253214
Rv0492c	1.06922	0.070295	0.113069
Rv0493c	0.979864	0.0782203	0.377286
Rv0494	1.11439	0.0363651	0.0192219
Rv0495c	1.32689	0.0544137	0.00763203
Rv0496	0.892328	0.0422841	0.0346192
Rv0497	0.73785	0.0319189	0.000113318
Rv0498	0.792363	0.0802212	0.028993
Rv0499	1.08869	0.0654524	0.0573858
Rv0500	0.82203	0.0226845	0.00744364
Rv0501	0.942768	0.0255351	0.0184549
Rv0502	0.670509	0.0178649	0.000179688
Rv0503c	0.832518	0.0125977	0.00220788
Rv0504c	1.01872	0.0130837	0.0733401
Rv0505c	1.51287	0.0384244	0.00100295
Rv0506	0.803051	0.0105745	0.0157599
Rv0507	1.0133	0.29849	0.449718
Rv0508	1.07213	0.271611	0.381092
Rv0509	1.23069	0.128629	0.0474247
Rv0510	0.745504	0.0309368	0.0150072
Rv0511	0.762083	0.0663511	0.00745527
Rv0512	0.816077	0.0624637	0.051471
Rv0513	0.907794	0.136791	0.181173
Rv0514	0.906848	0.201145	0.150151
Rv0515	0.575509	0.011787	0.00065072
Rv0516c	2.88203	0.262691	0.0345337
Rv0517	1.08312	0.0369158	0.0323514
Rv0518	1.1293	0.0255161	0.00323196
Rv0519c	1.09768	0.130413	0.154889
Rv0520	1.06647	0.0414354	0.0559438
Rv0521c	1.48458	0.168809	0.0269086
Rv0522	1.18526	0.0424674	0.00858466
Rv0523c	1.33313	0.0218256	0.0031303
Rv0524	0.841246	0.0784712	0.0337363
Rv0525	0.836846	0.0333864	0.00308447
Rv0526	0.819498	0.0570147	0.0114559
Rv0527	0.895303	0.0116336	0.00155463
Rv0528	1.15971	0.0329633	0.0108956
Rv0529	1.00163	0.0416984	0.417528
Rv0530	1.1716	0.109304	0.0310388
Rv0531	0.805514	0.119153	0.0537601
Rv0532	0.686381	0.0433989	0.0157961
Rv0533c	0.879436	0.0736879	0.0621083
Rv0534c	0.944035	0.0253431	0.0205031
Rv0535	0.949187	0.0447497	0.0878557
Rv0536	1.07255	0.209259	0.325466
Rv0537c	0.909794	0.0458228	0.0415711
Rv0538	1.42697	0.0513276	0.00180725
Rv0539	1.10447	0.0946689	0.0956135
Rv0540	1.0759	0.232284	0.319365
Rv0541c	0.970782	0.0527137	0.246907
Rv0542c	0.832188	0.0117459	0.000803656
Rv0543c	0.752089	0.0260519	0.00267304
Rv0544c	0.754387	0.0373697	0.0016895
Rv0545c	0.939202	0.0343797	0.053067
Rv0546c	1.20738	0.0407775	0.0103168
Rv0547c	1.15268	0.0921414	0.0522981
Rv0548c	1.41694	0.0782461	0.00581253
Rv0549c	1.41576	0.0788481	0.00851555
Rv0550c	1.15381	0.0505521	0.0218548
Rv0551c	1.28329	0.122407	0.00975614
Rv0552	1.34093	0.140362	0.00744969
Rv0553	1.17072	0.120424	0.0808335
Rv0554	1.01105	0.143528	0.480081
Rv0555	1.02038	0.0214972	0.12202
Rv0556	0.910521	0.0183643	0.0126808
Rv0557	1.22066	0.109141	0.0233129
Rv0558	1.44981	0.0477699	0.00633308
Rv0559c	1.78708	0.141334	0.00679278
Rv0560c	1.12449	0.178313	0.18129
Rv0561c	1.11924	0.167592	0.169629
Rv0562	1.24099	0.0385928	0.0133283
Rv0563	2.12199	0.0754692	0.00260824
Rv0564c	1.04992	0.0778395	0.201395
Rv0565c	1.4849	0.199983	0.0418425
Rv0566c	1.30652	0.15878	0.0181105
Rv0567	1.47829	0.0950811	0.0107947
Rv0568	0.949974	0.0276693	0.0556602
Rv0569	0.394616	0.0151954	0.000241943
Rv0570	0.54052	0.0119567	8.73406e-05
Rv0571c	0.97457	0.164657	0.415349
Rv0572c	1.01484	0.0649915	0.402415
Rv0573c	1.26357	0.0452323	0.00340279
Rv0574c	0.893068	0.0155605	0.00194074
Rv0575c	1.01923	0.0616478	0.290381
Rv0576	0.890098	0.0339073	0.0213372
Rv0577	0.948279	0.0433078	0.0847143
Rv0578c	1.20929	0.0750548	0.0266207
Rv0579	1.15018	0.105123	0.0754153
Rv0580c	1.40258	0.148897	0.0238392
Rv0581	0.893566	0.06419	0.0624993
Rv0582	0.966331	0.0846038	0.281401
Rv0583c	1.15541	0.0446256	0.0150989
Rv0584	1.26938	0.137508	0.0307116
Rv0585c	1.26702	0.10918	0.0237028
Rv0586	0.989116	0.0815539	0.412483
Rv0587	1.11585	0.0776199	0.0627581
Rv0588	0.832087	0.026883	0.0029198
Rv0589	1.05717	0.0764816	0.172564
Rv0590	1.07318	0.0515149	0.0729935
Rv0591	1.27094	0.212324	0.0635887
Rv0592	1.35348	0.104016	0.0190845
Rv0593	1.52213	0.228137	0.0346462
Rv0594	1.26142	0.153481	0.0521331
Rv0595c	1.32728	0.0213571	0.0011169
Rv0596c	1.01256	0.0263137	0.218827
Rv0597c	0.872496	0.0218358	0.00532216
Rv0598c	0.792785	0.0440582	0.000947286
Rv0599c	0.887757	0.0664936	0.0506571
Rv0600c	1.43112	0.0905873	0.00156741
Rv0601c	1.25423	0.113972	0.0470023
Rv0602c	1.3172	0.0481648	0.0161409
Rv0603	1.29916	0.0675482	0.0116914
Rv0604	1.26358	0.0816153	0.0148998
Rv0605	0.527573	0.010427	0.000678423
Rv0606	0.588072	0.041983	0.000834445
Rv0607	0.493925	0.0103302	0.000282339
Rv0608	0.851636	0.0319478	0.0055465
Rv0609	0.610131	0.0328542	7.13423e-05
Rv0610c	1.16992	0.0990566	0.0542393
Rv0611c	1.22324	0.0584536	0.0113479
Rv0612	1.00646	0.0187274	0.336517
Rv0613c	1.04281	0.0396393	0.0983628
Rv0614	1.0243	0.0468963	0.264008
Rv0615	0.833313	0.0367543	0.00871712
Rv0616c	1.50832	0.215943	0.0284286
Rv0617	0.816684	0.0546423	0.0108094
Rv0618	1.13044	0.160218	0.162496
Rv0619	1.48069	0.185833	0.0380931
Rv0620	1.60672	0.220026	0.0513072
Rv0621	1.04017	0.00574065	0.00271543
Rv0622	1.15487	0.101856	0.0714801
Rv0623	0.64424	0.0554797	0.00335677
Rv0624	1.00937	0.108551	0.367696
Rv0625c	0.97029	0.0798858	0.286051
Rv0626	0.809077	0.0409978	0.00470683
Rv0627	0.884423	0.0263982	0.010729
Rv0628c	0.804838	0.0138793	0.000295359
Rv0629c	1.04039	0.0535509	0.16521
Rv0630c	1.12916	0.0890905	0.0511259
Rv0631c	1.31513	0.121296	0.0268086
Rv0632c	1.43296	0.0725923	0.00440333
Rv0633c	1.24676	0.0610856	0.0144701
Rv0634c	1.31985	0.0490059	0.000471905
Rv0635	0.88204	0.0430855	0.0146943
Rv0636	0.892193	0.0487728	0.0322412
Rv0637	0.910629	0.0764063	0.0852167
Rv0638	0.861438	0.0277499	0.000433172
Rv0639	1.03351	0.0750903	0.222232
Rv0640	1.26817	0.122138	0.041062
Rv0641	1.36696	0.0859742	0.0337441
Rv0642c	0.928536	0.0832621	0.117777
Rv0643c	0.760292	0.0423602	0.0058252
Rv0644c	0.964256	0.0470343	0.167429
Rv0645c	1.10212	0.129041	0.157657
Rv0646c	1.04482	0.040432	0.09385
Rv0647c	0.930312	0.00802654	0.00218979
Rv0648	1.50942	0.020896	0.00177362
Rv0649	1.24457	0.0493687	0.00875424
Rv0650	0.992042	0.073725	0.437729
Rv0651	0.82832	0.0144487	0.000780287
Rv0652	0.762154	0.0290898	0.00286444
Rv0653c	1.1297	0.232759	0.23525
Rv0654	1.03329	0.113477	0.335531
Rv0655	0.696272	0.0277778	0.000734039
Rv0656c	1.00956	0.087693	0.425646
Rv0657c	1.07918	0.0702878	0.0976609
Rv0658c	0.705585	0.0289456	0.00175621
Rv0659c	1.09393	0.0294126	0.0112156
Rv0660c	1.06651	0.064504	0.108308
Rv0661c	1.72156	0.107264	0.00364234
Rv0662c	1.19899	0.242687	0.149031
Rv0663	0.999329	0.0437164	0.459533
Rv0664	1.09511	0.0700675	0.050672
Rv0665	0.983986	0.353936	0.239423
Rv0666	0.990978	0.0240205	0.268785
Rv0667	0.824026	0.0116436	5.77053e-05
Rv0668	0.695088	0.0772745	0.00254582
Rv0669c	1.44592	0.122227	0.0114896
Rv0670	2.03159	0.0799671	0.00909625
Rv0671	1.53036	0.0351921	0.000427806
Rv0672	1.14761	0.0196853	0.00970932
Rv0673	1.16454	0.0595833	0.0249451
Rv0674	1.14631	0.0754846	0.0340395
Rv0675	0.995454	0.0961273	0.441879
Rv0676c	0.931666	0.0262403	0.0258128
Rv0677c	0.676978	0.0203063	0.0010213
Rv0678	0.764217	0.0404827	0.00498624
Rv0679c	0.944596	0.0757376	0.174195
Rv0680c	0.954582	0.0888525	0.239023
Rv0681	1.11364	0.0369083	0.018713
Rv0682	0.940708	0.0368207	0.0562803
Rv0683	0.856376	0.0066968	0.000525504
Rv0684	1.02432	0.0545511	0.260662
Rv0685	1.22579	0.0370437	0.0257271
Rv0686	0.800016	0.030676	0.000868479
Rv0687	1.11814	0.0915992	0.11557
Rv0688	1.28057	0.113904	0.0204414
Rv0689c	1.34845	0.125963	0.0902679
Rv0690c	1.07425	0.0235138	0.0178452
Rv0691c	1.31902	0.223689	0.126282
Rv0692	0.528745	0.0372169	0.000215692
Rv0693	0.695633	0.0446645	0.00681361
Rv0694	0.80619	0.0599665	0.00571927
Rv0695	0.775392	0.0988971	0.0484811
Rv0696	1.24085	0.0900933	0.023241
Rv0697	1.26377	0.213964	0.10592
Rv0698	1.23739	0.0730209	0.0203158
Rv0699	1.15677	0.295244	0.22838
Rv0700	0.631858	0.0275721	0.000951601
Rv0701	0.680467	0.0294408	0.00357438
Rv0702	0.804466	0.0769638	0.0217179
Rv0703	0.755648	0.0119556	0.000203613
Rv0704	0.746897	0.00110703	0.000140214
Rv0705	0.767978	0.0229908	0.00212783
Rv0706	0.620219	0.0297857	0.000275476
Rv0707	0.630883	0.0249061	1.68323e-07
Rv0708	0.642521	0.0237448	0.000288231
Rv0709	0.528494	0.0478123	0.0559496
Rv0710	0.704159	0.0358857	6.03274e-05
Rv0711	1.17654	0.149642	0.0970175
Rv0712	1.317	0.055196	0.00411752
Rv0713	0.906464	0.0890356	0.105123
Rv0714	0.550465	0.0829673	0.0168153
Rv0715	0.62942	0.0314853	0.00346439
Rv0716	0.628641	0.0364304	0.0010128
Rv0717	0.823263	0.0456759	0.0194609
Rv0718	0.627848	0.0483262	0.00146812
Rv0719	0.632189	0.0509118	0.00478162
Rv0720	0.612318	0.0606154	0.00285036
Rv0721	0.669663	0.0181208	0.00207844
Rv0722	0.628211	0.0760701	0.00415724
Rv0723	0.793088	0.0539653	0.014083
Rv0724	1.5759	0.0962706	0.00322982
Rv0725c	1.24959	0.0796902	0.0198482
Rv0726c	1.3093	0.0293874	0.00341015
Rv0727c	1.43223	0.24817	0.0870131
Rv0728c	1.24623	0.264782	0.126812
Rv0729	1.27635	0.210697	0.0978104
Rv0730	0.917244	0.0316584	0.0282021
Rv0731c	1.20604	0.352751	0.205864
Rv0732	0.730397	0.0358555	0.00250696
Rv0733	0.687247	0.0644393	0.0107403
Rv0734	0.779785	0.0942242	0.0254968
Rv0735	1.09919	0.159435	0.201742
Rv0736	1.14918	0.170422	0.136019
Rv0737	1.1694	0.237906	0.171567
Rv0738	1.31073	0.206592	0.0448396
Rv0739	1.21985	0.280179	0.183716
Rv0740	1.12516	0.130225	0.123821
Rv0741	1.05331	0.117238	0.240753
Rv0742	0.875298	0.0554954	0.0291935
Rv0743c	1.4043	0.0493694	0.0238181
Rv0744c	1.36345	0.175264	0.0319648
Rv0745	0.991615	0.113887	0.441894
Rv0746	0.48629	0.0241319	0.000958106
Rv0747	0.92626	0.0356124	0.0391795
Rv0748	1.51081	0.0290975	0.00113025
Rv0749	1.14981	0.100857	0.0623661
Rv0750	1.2586	0.0279818	0.000881366
Rv0751c	2.63072	0.252358	0.00232476
Rv0752c	1.39433	0.0872992	0.0113071
Rv0753c	1.4956	0.037376	0.000938883
Rv0754	1.2114	0.0321946	0.00929779
Rv0755c	1.04212	0.032153	0.0787711
Rv0756c	0.983144	0.0581061	0.340086
Rv0757	0.948536	0.0759178	0.146764
Rv0758	1.00398	0.0518056	0.413525
Rv0759c	1.13357	0.0519644	0.0673948
Rv0760c	0.911258	0.0348549	0.0177288
Rv0761c	1.06957	0.0804847	0.137918
Rv0762c	1.11745	0.00484486	0.00271115
Rv0763c	1.17718	0.115406	0.113973
Rv0764c	1.30863	0.107463	0.0243281
Rv0765c	1.2844	0.0889321	0.0256484
Rv0766c	1.31887	0.0960294	0.0252545
Rv0767c	1.31791	0.0691546	0.00588902
Rv0768	1.41975	0.117418	0.0152623
Rv0769	1.27819	0.0888469	0.0133841
Rv0770	1.18288	0.0946778	0.0354645
Rv0771	1.20679	0.0789973	0.0198619
Rv0772	1.07011	0.112356	0.191918
Rv0773c	1.27399	0.115611	0.0357377
Rv0774c	1.02341	0.0376391	0.19429
Rv0775	0.95453	0.19186	0.191705
Rv0776c	1.25675	0.0592346	0.0150664
Rv0777	1.15475	0.504547	0.482664
Rv0778	1.07575	0.0818123	0.12006
Rv0779c	1.29665	0.0641628	0.00371288
Rv0780	1.55905	0.0867214	0.00127047
Rv0781	1.35749	0.105889	0.0385357
Rv0782	1.17329	0.0165609	0.00218751
Rv0783c	1.41631	0.228706	0.0687043
Rv0784	1.12841	0.0592373	0.0346513
Rv0785	1.17289	0.0184892	0.0290291
Rv0786c	1.21554	0.0645741	0.0123117
Rv0787	1.07259	0.0663519	0.0964847
Rv0788	1.21121	0.0375029	0.00119939
Rv0789c	1.35329	0.158392	0.0571122
Rv0790c	1.68611	0.0853668	0.000117383
Rv0791c	1.38459	0.0680724	0.00384577
Rv0792c	1.51713	0.0587043	0.00141599
Rv0793	1.34645	0.193211	0.0345781
Rv0794c	1.41546	0.150976	0.0251629
Rv0795	1.65391	0.127442	0.0429569
Rv0796	1.4195	0.110814	0.00682797
Rv0797	1.15998	0.131932	0.0778456
Rv0798c	1.11216	0.0551339	0.0383865
Rv0799c	1.36927	0.147829	0.0152125
Rv0800	1.31266	0.114351	0.0195073
Rv0801	1.07267	0.0232501	0.00663859
Rv0802c	1.25672	0.113882	0.0265175
Rv0803	0.844824	0.0979204	0.0599761
Rv0804	0.603103	0.0173683	0.00093428
Rv0805	0.7651	0.0762785	0.0186901
Rv0806c	1.33843	0.297423	0.0741046
Rv0807	1.16738	0.0448983	0.00723807
Rv0808	1.37668	0.00396456	0.000767645
Rv0809	0.83202	0.109603	0.060501
Rv0810c	0.910593	0.070808	0.0787634
Rv0811c	1.08617	0.0127135	0.00343142
Rv0812	1.03681	0.148423	0.341856
Rv0813c	1.0918	0.0436733	0.0345073
Rv0814c	0.859378	0.0457505	0.014899
Rv0815c	0.912749	0.077127	0.0941506
Rv0816c	1.23701	0.117096	0.0183868
Rv0817c	1.1638	0.181593	0.142982
Rv0818	1.10968	0.0200788	0.00469249
Rv0819	0.943861	0.0620308	0.138844
Rv0820	1.13736	0.0672135	0.0306226
Rv0821c	1.32708	0.0548295	0.0109232
Rv0822c	1.19771	0.0555184	0.0121302
Rv0823c	0.927148	0.0196351	0.0328724
Rv0824c	0.761279	0.0192283	0.000254817
Rv0825c	1.12235	0.349263	0.344681
Rv0826	1.50433	0.13696	0.00862985
Rv0827c	1.34529	0.558253	0.194634
Rv0828c	1.40247	0.169842	0.0337931
Rv0829	0.571884	0.0364099	0.00104797
Rv0830	1.33738	0.12698	0.0241295
Rv0831c	1.00693	0.145262	0.434595
Rv0832	0.835855	0.0434965	0.00953024
Rv0833	0.41289	0.0179712	0.00096349
Rv0834c	0.845367	0.0772174	0.0336199
Rv0835	1.26955	0.162946	0.0349419
Rv0836c	1.34821	0.217176	0.0254191
Rv0837c	0.890464	0.10311	0.100919
Rv0838	0.882734	0.0397652	0.0234326
Rv0839	0.551514	0.00838609	0.00478246
Rv0840c	1.19956	0.117187	0.0189781
Rv0841c	1.0987	0.0181924	0.0372578
Rv0842	0.992069	0.0957554	0.450026
Rv0843	0.905169	0.0754614	0.0635718
Rv0844c	0.841118	0.0155203	0.000768049
Rv0845	1.06221	0.0919226	0.180966
Rv0846c	1.32483	0.0695127	0.00992715
Rv0847	1.33527	0.0770366	0.00440371
Rv0848	1.20045	0.285489	0.164333
Rv0849	1.12584	0.105722	0.0765179
Rv0850	1.27015	0.124056	0.0278279
Rv0851c	1.11338	0.0384955	0.0161998
Rv0852	1.28224	0.0508124	0.00621563
Rv0853c	1.35367	0.126679	0.0125836
Rv0854	1.29017	0.0455985	0.00295265
Rv0855	0.981782	0.0546885	0.375683
Rv0856	1.31468	0.00940267	0.00105609
Rv0857	1.67663	0.0890081	0.0135365
Rv0858c	1.31326	0.0359124	0.000917508
Rv0859	3.85228	0.713901	0.00334122
Rv0860	4.53097	0.0442443	0.000490956
Rv0861c	0.949458	0.0351011	0.0652571
Rv0862c	1.04126	0.0310125	0.0790274
Rv0863	0.812889	0.0311781	0.0154826
Rv0864	0.65385	0.0152946	0.00469058
Rv0865	0.775575	0.0188205	0.00307714
Rv0866	0.757073	0.0673918	0.0287609
Rv0867c	0.865066	0.046337	0.0172581
Rv0868c	1.51059	0.0546309	0.0129829
Rv0869c	1.01719	0.0685051	0.345764
Rv0870c	1.04081	0.00439338	0.019583
Rv0871	0.955444	0.0928382	0.247587
Rv0872c	1.02642	0.0239441	0.0992326
Rv0873	1.18438	0.011366	0.000835066
Rv0874c	1.15164	0.0540874	0.0182239
Rv0875c	1.12675	0.092848	0.0419489
Rv0876c	0.867108	0.22726	0.146414
Rv0877	0.967103	0.0264326	0.100471
Rv0878c	1.06396	0.14428	0.280617
Rv0879c	1.03571	0.0764059	0.23738
Rv0880	1.14179	0.137827	0.101701
Rv0881	1.17525	0.158831	0.10219
Rv0882	0.977179	0.034336	0.185738
Rv0883c	1.02335	0.0227484	0.115472
Rv0884c	1.22921	0.0827157	0.0200523
Rv0885	0.643243	0.0272137	0.00203338
Rv0886	0.828733	0.0267266	0.00248513
Rv0887c	1.43976	0.169794	0.0244819
Rv0888	1.18969	0.171168	0.0702742
Rv0889c	1.3212	0.0225526	0.00439605
Rv0890c	0.991369	0.0414402	0.347061
Rv0891c	1.31768	0.106639	0.0145314
Rv0892	1.08248	0.075169	0.0969896
Rv0893c	1.30808	0.0265559	0.00226066
Rv0894	1.17578	0.0821402	0.0255907
Rv0895	1.43629	0.236609	0.056321
Rv0896	2.25234	0.154623	0.00518868
Rv0897c	1.11834	0.036467	0.0136657
Rv0898c	1.14237	0.050044	0.0242347
Rv0899	1.30629	0.302018	0.116534
Rv0900	1.02102	0.112285	0.408048
Rv0901	1.09706	0.0555858	0.0483337
Rv0902c	1.09207	0.0817999	0.0888951
Rv0903c	1.05824	0.0385696	0.0610944
Rv0904c	1.43599	0.300221	0.0901343
Rv0905	1.23148	0.044435	0.00433056
Rv0906	1.28949	0.0576214	0.0113076
Rv0907	0.866639	0.061243	0.056908
Rv0908	0.934729	0.0573291	0.10715
Rv0909	1.09526	0.0277179	0.0175964
Rv0910	1.74349	0.106652	0.0036943
Rv0911	1.16864	0.134889	0.0767893
Rv0912	1.40431	0.137104	0.00437325
Rv0913c	1.10043	0.0729233	0.0670169
Rv0914c	1.22127	0.168042	0.0715618
Rv0915c	1.64846	0.361487	0.0279848
Rv0916c	1.26122	0.253568	0.066489
Rv0917	1.39712	0.254304	0.0403809
Rv0918	1.15951	0.0806206	0.0133087
Rv0919	1.21469	0.125317	0.0460914
Rv0920c	1.11966	0.234181	0.22359
Rv0921	1.17998	0.111726	0.0404359
Rv0922	0.75099	0.0354696	0.00065994
Rv0923c	1.22751	0.107665	0.0240794
Rv0924c	1.07842	0.0761848	0.108758
Rv0925c	1.04055	0.0223436	0.0448018
Rv0926c	1.26022	0.0805136	0.015216
Rv0927c	1.24654	0.154306	0.0474688
Rv0928	1.44811	0.0347207	0.00265708
Rv0929	1.09143	0.055009	0.0665771
Rv0930	1.22851	0.129887	0.034802
Rv0931c	3.06313	0.0966844	0.000101299
Rv0932c	1.04635	0.041224	0.0921368
Rv0933	0.940964	0.0689118	0.147491
Rv0934	0.624463	0.0324455	0.00287097
Rv0935	0.502399	0.0268502	0.000691075
Rv0936	0.859771	0.358031	0.221782
Rv0937c	1.28958	0.135551	0.0285525
Rv0938	1.62294	0.0912022	0.0182852
Rv0939	1.52801	0.0590218	0.00707342
Rv0940c	1.21462	0.0629579	0.0300267
Rv0941c	1.23884	0.0362186	0.00160635
Rv0942	1.22541	0.144898	0.0436194
Rv0943c	1.23439	0.119023	0.0292243
Rv0944	1.07491	0.160287	0.257773
Rv0945	1.08831	0.0210473	0.012241
Rv0946c	1.46445	0.130833	0.0102893
Rv0947c	1.24197	0.245673	0.105144
Rv0948c	0.929905	0.137752	0.186923
Rv0949	1.03659	0.132323	0.328182
Rv0950c	1.02665	0.125025	0.411358
Rv0951	0.952474	0.0332981	0.0437541
Rv0952	1.24511	0.0535833	0.0119959
Rv0953c	0.756685	0.0215203	0.0315343
Rv0954	1.09986	0.0166797	0.00629837
Rv0955	0.954155	0.06188	0.148543
Rv0956	1.37289	0.259772	0.0537876
Rv0957	1.46529	0.070628	0.002587
Rv0958	0.881855	0.0483785	0.0268785
Rv0959	1.18187	0.0789821	0.0174632
Rv0960	0.950356	0.0406241	0.0875082
Rv0961	1.06118	0.0463048	0.0620468
Rv0962c	1.32599	0.085881	0.00682942
Rv0963c	1.33761	0.113079	0.0218492
Rv0964c	1.10347	0.14747	0.172148
Rv0965c	0.914358	0.104585	0.119588
Rv0966c	1.19302	0.0590577	0.0214626
Rv0967	0.843987	0.0401719	0.0101697
Rv0968	0.931389	0.0511324	0.0719534
Rv0969	0.660204	0.038886	0.00225147
Rv0970	0.788937	0.0556619	0.0163288
Rv0971c	1.45851	0.0185195	0.00102177
Rv0972c	2.21882	0.0928165	0.000657558
Rv0973c	2.08027	0.170021	0.00762845
Rv0974c	1.70428	0.0996192	0.0107171
Rv0975c	1.71893	0.0963074	0.00467955
Rv0976c	1.47714	0.0929916	0.00596289
Rv0977	1.25805	0.0868807	0.0181319
Rv0978c	1.21122	0.260993	0.157495
Rv0979c	1.3499	0.0466544	0.00549682
Rv0980c	1.22177	0.181654	0.106468
Rv0981	1.62195	0.11758	0.00679086
Rv0982	1.34547	0.0770823	0.00999755
Rv0983	1.18677	0.0914434	0.0395385
Rv0984	1.13872	0.042528	0.028484
Rv0985c	0.975119	0.0610953	0.27695
Rv0986	1.17037	0.142804	0.0876621
Rv0987	1.06427	0.274509	0.419695
Rv0988	0.880524	0.0784597	0.0556126
Rv0989c	1.13624	0.0197659	0.0052683
Rv0990c	1.33959	0.0264225	0.00195469
Rv0991c	0.964508	0.0910308	0.291667
Rv0992c	0.788611	0.0217703	0.00199928
Rv0993	0.775184	0.0856469	0.0233569
Rv0994	0.778609	0.0510031	0.00686132
Rv0995	0.943084	0.0536604	0.103024
Rv0996	1.16293	0.0650151	0.0281104
Rv0997	1.31628	0.0718943	0.00860545
Rv0998	1.24453	0.125111	0.0603837
Rv0999	1.02036	0.108737	0.390622
Rv1000	1.27196	0.22805	0.0827494
Rv1001	1.33877	0.142243	0.0377521
Rv1002c	1.27514	0.278863	0.0924359
Rv1003	1.15349	0.156015	0.114467
Rv1004c	0.956774	0.152795	0.288016
Rv1005c	0.945686	0.090249	0.203128
Rv1006	0.848302	0.045498	0.00173835
Rv1007c	1.65841	0.160645	0.0142513
Rv1008	1.1374	0.0651933	0.0318894
Rv1009	0.789637	0.00643505	0.00162975
Rv1010	0.88532	0.0398614	0.0204581
Rv1011	0.883844	0.0235636	0.0130709
Rv1012	1.09796	0.232733	0.28996
Rv1013	0.970173	0.0440128	0.180444
Rv1014c	0.869893	0.160998	0.139032
Rv1015c	0.899738	0.0729448	0.0710655
Rv1016c	0.888977	0.0383379	0.0207374
Rv1017c	1.34791	0.0840308	0.00930025
Rv1018c	1.19733	0.00864286	0.000552042
Rv1019	1.02927	0.0205988	0.0635616
Rv1020	1.06626	0.013688	0.00405195
Rv1021	1.0059	0.0408957	0.44095
Rv1022	1.20669	0.131732	0.040519
Rv1023	1.1936	0.0681684	0.0324237
Rv1024	0.991375	0.0515192	0.3767
Rv1025	0.878835	0.0955808	0.0882207
Rv1026	1.05441	0.0863224	0.191279
Rv1027c	1.33804	0.127513	0.0182386
Rv1028c	1.24179	0.206547	0.0922284
Rv1029	1.54642	0.315462	0.0586796
Rv1030	1.00418	0.0453629	0.44534
Rv1031	1.08874	0.0760152	0.0914692
Rv1032c	1.17364	0.0105538	0.00224038
Rv1033c	1.08104	0.0869998	0.127004
Rv1034c	1.40829	0.110168	0.0175711
Rv1035c	1.14696	0.111304	0.0734402
Rv1036c	1.33138	0.332044	0.109035
Rv1037c	0.828707	0.013663	0.00132059
Rv1038c	0.931308	0.0702172	0.113922
Rv1039c	1.17627	0.14742	0.0910606
Rv1040c	1.19491	0.144706	0.0467674
Rv1041c	1.1211	0.0379563	0.0136744
Rv1042c	1.07566	0.0288891	0.0286388
Rv1043c	1.24207	0.0257425	0.00188438
Rv1044	0.97031	0.0806637	0.299458
Rv1045	1.04929	0.0757555	0.185716
Rv1046c	1.0366	0.094397	0.246163
Rv1047	1.21687	0.048631	0.00501836
Rv1048c	1.29722	0.0772408	0.0169476
Rv1049	1.0554	0.0877959	0.195469
Rv1050	1.12969	0.0134278	0.00715139
Rv1051c	1.23961	0.156997	0.0602817
Rv1052	1.2713	0.230811	0.065506
Rv1053c	1.44231	0.153952	0.0182934
Rv1054	1.18717	0.0454334	0.0078492
Rv1055	1.15893	0.103253	0.0564946
Rv1056	1.47513	0.0709715	0.0180334
Rv1057	2.30043	0.059846	0.000327548
Rv1058	1.49379	0.0724208	0.00451809
Rv1059	1.32094	0.165685	0.0451365
Rv1060	1.16939	0.0854746	0.0275167
Rv1061	1.18605	0.0326809	0.00482366
Rv1062	1.33973	0.0204088	0.00292666
Rv1063c	1.13864	0.0598489	0.0256997
Rv1064c	1.32684	0.192036	0.0470828
Rv1065	1.21252	0.0402337	0.00742082
Rv1066	1.11174	0.0573201	0.0293768
Rv1067c	0.996981	0.23215	0.498949
Rv1068c	1.04637	0.0469817	0.116403
Rv1069c	1.14024	0.0733953	0.0191196
Rv1070c	1.60311	0.109609	0.0105637
Rv1071c	1.32605	0.119579	0.00637439
Rv1072	1.71277	0.0169217	0.00863031
Rv1073	1.4247	0.0825453	0.0159428
Rv1074c	1.46345	0.0136504	0.00309516
Rv1075c	1.12685	0.158827	0.155981
Rv1076	0.765085	0.0427868	0.00649558
Rv1077	0.700725	0.0289855	0.00237992
Rv1078	0.704572	0.0430788	0.00171802
Rv1079	0.742482	0.0584843	0.00752891
Rv1080c	0.795969	0.0684024	0.0165845
Rv1081c	1.14015	0.102569	0.072146
Rv1082	1.88234	0.0360513	0.00153508
Rv1083	1.76354	0.0675274	0.00137475
Rv1084	1.53814	0.0587669	0.00116586
Rv1085c	0.872615	0.079059	0.0399
Rv1086	1.08014	0.089868	0.131327
Rv1087	0.904677	0.0939951	0.124132
Rv1088	1.22643	0.091499	0.0226037
Rv1089	1.1205	0.0307141	0.0299888
Rv1090	1.2238	0.0854996	0.0158181
Rv1091	0.705588	0.0269765	0.000441524
Rv1092c	1.36256	0.0775812	0.00628857
Rv1093	0.914675	0.108553	0.144682
Rv1094	0.578262	0.0448249	0.00304755
Rv1095	0.789182	0.0805587	0.0253326
Rv1096	0.97465	0.0821618	0.340902
Rv1097c	0.812974	0.0802961	0.0445197
Rv1098c	0.960727	0.0495095	0.170573
Rv1099c	1.21623	0.112271	0.0585512
Rv1100	0.868167	0.0577687	0.0482751
Rv1101c	0.969794	0.0466924	0.204043
Rv1102c	0.991905	0.024638	0.30523
Rv1103c	0.969657	0.11207	0.345892
Rv1104	1.24264	0.120237	0.0196442
Rv1105	1.2908	0.206659	0.0872538
Rv1106c	1.1017	0.145338	0.173862
Rv1107c	0.797274	0.0200841	0.00333796
Rv1108c	0.985987	0.0736502	0.387731
Rv1109c	1.14235	0.0553774	0.026282
Rv1110	0.808177	0.0428341	0.00822183
Rv1111c	1.08609	0.024073	0.0130283
Rv1112	0.75072	0.0579068	0.0227013
Rv1113	0.952745	0.0253514	0.0321049
Rv1114	1.00827	0.118182	0.484639
Rv1115	1.1771	0.0205903	0.0102319
Rv1116	1.22839	0.111287	0.0348435
Rv1117	1.20006	0.0765329	0.0462003
Rv1118c	1.19327	0.377178	0.237262
Rv1119c	1.09779	0.265659	0.294291
Rv1120c	1.31246	0.125327	0.0181341
Rv1121	1.04894	0.131621	0.200821
Rv1122	1.03692	0.0805153	0.245549
Rv1123c	1.25759	0.190039	0.10325
Rv1124	1.45193	0.108166	0.0101996
Rv1125	1.33145	0.446348	0.179685
Rv1126c	1.49519	0.131102	0.015414
Rv1127c	1.35538	0.224613	0.0753961
Rv1128c	1.25666	0.0316892	0.00325098
Rv1129c	1.21836	0.104439	0.0294299
Rv1130	1.35584	0.0769962	0.00690752
Rv1131	1.59055	0.117099	0.00546903
Rv1132	1.20395	0.0277082	0.00414295
Rv1133c	0.834621	0.0125116	0.000639854
Rv1134	1.27085	0.0708689	0.00126242
Rv1135c	1.13757	0.0494847	0.0212021
Rv1136	1.07615	0.183792	0.289267
Rv1137c	1.39724	0.11462	0.0217989
Rv1138c	1.21448	0.0400026	0.00542927
Rv1139c	1.19108	0.200211	0.113691
Rv1140	1.61855	0.0655977	0.00302614
Rv1141c	1.07919	0.124673	0.160844
Rv1142c	1.1954	0.103737	0.0484246
Rv1143	0.929296	0.0318002	0.0319881
Rv1144	0.863126	0.0477146	0.0268044
Rv1145	1.25833	0.283982	0.131546
Rv1146	1.3733	0.433574	0.132241
Rv1147	1.06131	0.0418873	0.0495505
Rv1148c	1.36909	0.228938	0.0619184
Rv1149	1.02583	0.0809693	0.323952
Rv1150	1.10471	0.0433197	0.0185897
Rv1151c	1.55586	0.10989	0.00909649
Rv1152	1.14657	0.0823349	0.0479726
Rv1153c	1.08444	0.255732	0.290877
Rv1154c	1.16457	0.0270665	0.00343684
Rv1155	1.357	0.0604261	0.0364918
Rv1156	0.796465	0.0172298	0.00225554
Rv1157c	1.203	0.169089	0.00989657
Rv1158c	1.29065	0.0628613	0.00401258
Rv1159	1.13763	0.166984	0.143532
Rv1160	1.19016	0.0654699	0.016136
Rv1161	0.769815	0.0274365	0.00450278
Rv1162	0.797848	0.0154262	0.00142948
Rv1163	0.806468	0.11029	0.0525584
Rv1164	0.691535	0.0927528	0.0180156
Rv1165	0.898452	0.0366463	0.0100449
Rv1166	1.2702	0.059805	0.00669948
Rv1167c	1.20328	0.0306773	0.00848481
Rv1168c	1.02067	0.115982	0.412709
Rv1169c	1.19549	0.0579847	0.0252331
Rv1170	1.18702	0.0540288	0.0158417
Rv1171	0.901278	0.0966707	0.106582
Rv1172c	1.46867	0.170373	0.0259365
Rv1173	0.939741	0.00995102	0.00314574
Rv1174c	0.881973	0.0271635	0.00811405
Rv1175c	1.14877	0.0395466	0.014319
Rv1176c	1.0645	0.0792795	0.141352
Rv1177	0.709394	0.0285587	0.000181465
Rv1178	0.737644	0.0419211	0.00330842
Rv1179c	1.91779	0.046058	0.000893798
Rv1180	1.28397	0.0844119	0.0163245
Rv1181	1.19328	0.192063	0.0996625
Rv1182	1.50529	0.0813844	0.0025471
Rv1183	1.32309	0.00533794	0.000997012
Rv1184c	2.70878	0.141709	0.00254151
Rv1185c	1.85349	0.0656683	0.00343789
Rv1186c	1.15544	0.0425021	0.0176118
Rv1187	1.03785	0.091081	0.305367
Rv1188	1.15556	0.178839	0.117915
Rv1189	1.2039	0.160294	0.0721304
Rv1190	1.31601	0.0665248	0.0120843
Rv1191	1.17119	0.0840242	0.0294231
Rv1192	0.739004	0.0500573	0.00718071
Rv1193	0.888492	0.125229	0.126116
Rv1194c	0.622044	0.0499258	0.000604414
Rv1195	0.50802	0.0521024	0.00372565
Rv1196	0.647885	0.0185602	0.000134264
Rv1197	0.817914	0.00886348	0.000852322
Rv1198	0.794385	0.0290247	0.00308534
Rv1199c	1.0873	0.0295006	0.0386139
Rv1200	0.974945	0.0119475	0.0263178
Rv1201c	0.98331	0.00631363	0.0509276
Rv1202	0.899143	0.0469104	0.0375668
Rv1203c	1.15811	0.152493	0.100146
Rv1204c	1.32086	0.0923096	0.011445
Rv1205	1.24115	0.253446	0.0990279
Rv1206	1.1355	0.153926	0.128961
Rv1207	0.851138	0.144285	0.106868
Rv1208	0.864734	0.0170956	0.00121079
Rv1209	1.12012	0.054076	0.0565323
Rv1210	0.963824	0.111024	0.302776
Rv1211	0.945569	0.040508	0.096517
Rv1212c	1.04459	0.257129	0.384444
Rv1213	1.42278	0.0940694	0.000247456
Rv1214c	1.21995	0.0259503	0.000817832
Rv1215c	1.01342	0.0919702	0.450017
Rv1216c	0.644816	0.056404	0.004745
Rv1217c	0.680082	0.0414807	0.00116421
Rv1218c	0.578894	0.0174487	3.70434e-05
Rv1219c	0.527643	0.0351936	0.00312055
Rv1220c	0.819785	0.0145677	0.00165241
Rv1221	2.30846	0.231102	0.00396104
Rv1222	1.21117	0.0270523	0.00401007
Rv1223	1.31301	0.101299	0.011851
Rv1224	1.43244	0.0938124	0.00899347
Rv1225c	1.04259	0.146982	0.413026
Rv1226c	0.827481	0.0471642	0.024013
Rv1227c	1.22005	0.0787529	0.000887203
Rv1228	1.21093	0.172112	0.0746047
Rv1229c	1.11574	0.121733	0.0864272
Rv1230c	1.04079	0.141594	0.356975
Rv1231c	1.23672	0.0152399	0.0277373
Rv1232c	1.65075	0.0992214	0.0059773
Rv1233c	1.67674	0.132568	0.00821109
Rv1234	0.958596	0.0788968	0.233896
Rv1235	0.927822	0.0347841	0.0343857
Rv1236	1.14217	0.0500861	0.0152126
Rv1237	1.08095	0.0720986	0.11533
Rv1238	1.11449	0.0472438	0.0144275
Rv1239c	0.963095	0.132813	0.27714
Rv1240	1.24466	0.0634674	0.0117978
Rv1241	0.904418	0.0258404	0.0306347
Rv1242	0.970546	0.0836733	0.294656
Rv1243c	0.982639	0.0495155	0.296672
Rv1244	1.2517	0.0533412	0.00864489
Rv1245c	1.02762	0.0206975	0.0740002
Rv1246c	1.04014	0.158369	0.337362
Rv1247c	0.990364	0.0359874	0.340389
Rv1248c	0.842023	0.0522435	0.0131797
Rv1249c	1.3886	0.211614	0.0311952
Rv1250	1.18454	0.105957	0.0353924
Rv1251c	0.944827	0.0954087	0.210028
Rv1252c	0.973167	0.13116	0.350313
Rv1253	1.26771	0.206131	0.0823311
Rv1254	1.22571	0.0400878	0.00634961
Rv1255c	1.2924	0.0663913	0.0134688
Rv1256c	1.21525	0.284138	0.148593
Rv1257c	1.247	0.110453	0.0283391
Rv1258c	1.4624	0.0805985	0.00109801
Rv1259	1.46988	0.0957117	0.00530812
Rv1260	1.40097	0.0754581	0.00397864
Rv1261c	1.29336	0.058289	0.00578893
Rv1262c	1.21292	0.0527054	0.0154498
Rv1263	1.26126	0.0422588	0.00892233
Rv1264	0.948928	0.0722136	0.170064
Rv1265	1.1057	0.0252201	0.00573994
Rv1266c	1.04026	0.090997	0.281207
Rv1267c	1.58211	0.368101	0.0519784
Rv1268c	1.5494	0.292897	0.0321195
Rv1269c	1.33401	0.18142	0.0382197
Rv1270c	1.30889	0.102431	0.0115536
Rv1271c	0.884021	0.0170142	0.00449879
Rv1272c	0.903677	0.0780915	0.0896328
Rv1273c	1.27182	0.246718	0.0973084
Rv1274	0.965288	0.0564765	0.207064
Rv1275	0.871035	0.0365562	0.012237
Rv1276c	1.38223	0.347906	0.119484
Rv1277	0.923218	0.198283	0.257986
Rv1278	0.648433	0.0149982	0.000523443
Rv1279	0.868569	0.0886655	0.066188
Rv1280c	1.23983	0.102697	0.0173159
Rv1281c	1.18387	0.0470494	0.0133538
Rv1282c	0.989254	0.158711	0.399833
Rv1283c	1.12051	0.0533703	0.0278062
Rv1284	1.45927	0.0621883	0.00672202
Rv1285	1.42648	0.0399281	0.00641659
Rv1286	1.96047	0.185615	0.0119143
Rv1287	1.38925	0.114077	0.0258451
Rv1288	1.24899	0.0585801	0.00653417
Rv1289	1.24069	0.0546222	0.0155183
Rv1290c	1.20149	0.104088	0.0352409
Rv1291c	1.49797	0.0410625	0.00185727
Rv1292	1.37657	0.127634	0.0106362
Rv1293	1.14476	0.0341928	0.0117501
Rv1294	1.1389	0.134727	0.101467
Rv1295	1.11992	0.0506197	0.0303775
Rv1296	1.08728	0.0609899	0.0779048
Rv1297	1.27789	0.0165839	0.000898833
Rv1298	0.831077	0.0386734	0.000442929
Rv1299	1.04458	0.0190713	0.0289736
Rv1300	1.04404	0.0842387	0.295436
Rv1301	1.04253	0.111567	0.319879
Rv1302	1.17632	0.13408	0.0521224
Rv1303	2.22109	0.296179	0.00746785
Rv1304	2.45865	0.0809285	0.0260206
Rv1305	1.65661	0.0659354	0.000926138
Rv1306	1.71658	0.0765494	0.0342048
Rv1307	1.71837	0.0453542	0.00315198
Rv1308	1.68564	0.0740784	0.0366957
Rv1309	1.88145	0.0491957	0.00204055
Rv1310	1.33192	0.144061	0.0345162
Rv1311	1.23664	0.0811197	0.0201318
Rv1312	1.27578	0.0696054	0.00766539
Rv1313c	0.996385	0.0693337	0.427162
Rv1314c	1.21536	0.0563749	0.00806406
Rv1315	0.814145	0.0904852	0.0409757
Rv1316c	0.870645	0.0533875	0.0270523
Rv1317c	1.03428	0.0715583	0.252007
Rv1318c	0.9816	0.081269	0.35612
Rv1319c	1.22723	0.14117	0.0491491
Rv1320c	0.78023	0.0271017	0.00508363
Rv1321	0.915804	0.0931633	0.132923
Rv1322	0.746732	0.106131	0.0517842
Rv1323	1.24713	0.0762676	0.0157431
Rv1324	1.00319	0.0276112	0.355208
Rv1325c	1.525	0.193741	0.006435
Rv1326c	1.76468	0.155563	0.00914258
Rv1327c	1.97706	0.0811162	0.00335207
Rv1328	1.1606	0.0773188	0.0568942
Rv1329c	1.2652	0.117255	0.0293594
Rv1330c	1.22194	0.276888	0.141106
Rv1331	1.04228	0.0110308	0.0146226
Rv1332	0.905883	0.00592382	0.00241579
Rv1333	1.23792	0.0604675	0.011594
Rv1334	1.14926	0.100663	0.0544579
Rv1335	1.35672	0.0756486	0.0116634
Rv1336	1.6672	0.0684642	0.00401758
Rv1337	0.918827	0.0100801	0.00303892
Rv1338	0.999144	0.0640157	0.449335
Rv1339	1.15388	0.103662	0.0610237
Rv1340	0.992283	0.0360995	0.369704
Rv1341	1.03466	0.168005	0.393104
Rv1342c	1.25366	0.174871	0.0667636
Rv1343c	1.45474	0.0776068	0.000861121
Rv1344	1.1117	0.027999	0.0134568
Rv1345	0.989801	0.0311693	0.231111
Rv1346	1.25156	0.190691	0.075404
Rv1347c	1.2745	0.044001	0.01469
Rv1348	1.29376	0.137976	0.0363487
Rv1349	1.10153	0.0667601	0.0574658
Rv1350	1.17446	0.206981	0.136952
Rv1351	1.31862	0.112227	0.0270998
Rv1352	1.3618	0.0553434	0.00113776
Rv1353c	1.19198	0.070176	0.0316685
Rv1354c	1.27664	0.221979	0.101772
Rv1355c	1.42367	0.192196	0.041099
Rv1356c	1.28101	0.0990875	0.0210355
Rv1357c	1.60838	0.383796	0.0781012
Rv1358	1.55161	0.14319	0.027903
Rv1359	1.48111	0.268123	0.0460612
Rv1360	1.21654	0.0357159	0.0103495
Rv1361c	0.544289	0.064847	0.0102134
Rv1362c	1.49517	0.123607	0.0175682
Rv1363c	1.52997	0.225121	0.0266778
Rv1364c	1.26703	0.319765	0.1267
Rv1365c	1.35178	0.160691	0.0234652
Rv1366	1.57564	0.172673	0.0499789
Rv1367c	1.23138	0.150931	0.055971
Rv1368	1.31768	0.0210519	0.00259178
Rv1369c	1.33479	0.122487	0.0305335
Rv1370c	1.64748	0.0832422	0.00386175
Rv1371	1.19353	0.0412579	0.0185768
Rv1372	1.43255	0.0258494	0.0106376
Rv1373	1.49456	0.0985801	0.00489222
Rv1374c	1.14934	0.100922	0.0743045
Rv1375	1.23764	0.0436383	0.00768399
Rv1376	1.30556	0.077064	0.0169198
Rv1377c	0.860001	0.0493914	0.0270683
Rv1378c	1.04741	0.109653	0.268146
Rv1379	0.860109	0.0563881	0.0290493
Rv1380	0.979423	0.0744913	0.289534
Rv1381	1.14851	0.0765494	0.048969
Rv1382	1.11559	0.0579995	0.0332603
Rv1383	1.2136	0.167373	0.0807298
Rv1384	1.20166	0.0639794	0.02147
Rv1385	0.962193	0.0861819	0.262179
Rv1386	0.859494	0.11936	0.0782657
Rv1387	0.955135	0.0869536	0.210327
Rv1388	0.91971	0.0703416	0.0889684
Rv1389	0.745098	0.0908711	0.0213894
Rv1390	0.757105	0.0203658	0.00139179
Rv1391	0.731481	0.0437579	0.00465646
Rv1392	1.04062	0.0612189	0.17999
Rv1393c	1.25659	0.094544	0.0266693
Rv1394c	1.27642	0.179059	0.0587571
Rv1395	1.22772	0.100884	0.0321567
Rv1396c	1.10719	0.152381	0.139772
Rv1397c	1.03642	0.0238182	0.0620917
Rv1398c	0.84696	0.0496384	0.0151038
Rv1399c	1.27466	0.129315	0.038259
Rv1400c	1.6472	0.0736712	0.00190786
Rv1401	0.900896	0.0664624	0.0547169
Rv1402	1.20958	0.295047	0.167727
Rv1403c	1.46159	0.0768873	0.00831941
Rv1404	0.919555	0.057612	0.0671815
Rv1405c	0.779624	0.0336589	0.00347544
Rv1406	0.948269	0.0789963	0.194503
Rv1407	0.946855	0.0318033	0.0552764
Rv1408	1.06252	0.118004	0.25367
Rv1409	1.28613	0.0285702	0.000926115
Rv1410c	1.01579	0.0600352	0.354865
Rv1411c	1.17069	0.0570791	0.0226641
Rv1412	1.33243	0.0603666	0.00882793
Rv1413	1.14503	0.0503291	0.0210447
Rv1414	1.31901	0.199221	0.0681941
Rv1415	0.96966	0.0559972	0.22346
Rv1416	0.937647	0.0226713	0.0152486
Rv1417	0.832871	0.017323	0.000208141
Rv1418	0.920929	0.0392227	0.0280686
Rv1419	1.69898	0.0775641	0.00142835
Rv1420	1.52327	0.00572896	0.00208632
Rv1421	1.04056	0.0862029	0.251911
Rv1422	1.03164	0.0301051	0.103856
Rv1423	1.05544	0.0621531	0.133816
Rv1424c	1.13199	0.0549804	0.0222327
Rv1425	1.22397	0.115923	0.0513632
Rv1426c	1.70096	0.103061	0.00608798
Rv1427c	1.21161	0.0879731	0.0311713
Rv1428c	1.10914	0.0913629	0.0909854
Rv1429	1.33292	0.110251	0.0187457
Rv1430	1.5486	0.194332	0.0297235
Rv1431	1.44767	0.0853855	0.00757235
Rv1432	1.4629	0.220378	0.04269
Rv1433	1.24209	0.210689	0.0842745
Rv1434	1.19114	0.171341	0.0659181
Rv1435c	0.603901	0.030462	0.000388744
Rv1436	1.43289	0.0996842	0.00557145
Rv1437	1.03208	0.0604353	0.204461
Rv1438	1.11428	0.0251504	0.0105703
Rv1439c	1.02212	0.0591143	0.287967
Rv1440	0.932797	0.0432409	0.0759916
Rv1441c	0.741691	0.0459164	0.00670413
Rv1442	1.27383	0.0398519	0.00436283
Rv1443c	1.62411	0.0879382	0.00268218
Rv1444c	1.14713	0.109081	0.0733387
Rv1445c	1.50744	0.0767185	0.00225448
Rv1446c	1.63477	0.272288	0.0316989
Rv1447c	1.4154	0.0499927	0.00786548
Rv1448c	1.16873	0.068463	0.0198538
Rv1449c	1.53075	0.0178544	0.00199474
Rv1450c	0.989951	0.0343716	0.272294
Rv1451	1.26533	0.0624678	0.00900804
Rv1452c	0.663711	0.0423946	0.00730585
Rv1453	1.46142	0.0831225	0.0167697
Rv1454c	1.17272	0.0484912	0.0126032
Rv1455	1.58023	0.143839	0.00879447
Rv1456c	1.48166	0.230872	0.0298372
Rv1457c	1.20316	0.0919227	0.0257408
Rv1458c	1.49108	0.23599	0.0292226
Rv1459c	1.18656	0.115355	0.0680389
Rv1460	1.38881	0.0618458	0.0278334
Rv1461	0.958672	0.0371054	0.0943591
Rv1462	1.24374	0.073002	0.0234666
Rv1463	1.91058	0.259098	0.0351148
Rv1464	1.45868	0.0637698	0.00725477
Rv1465	1.21399	0.0279564	0.00862135
Rv1466	1.03476	0.0138818	0.0198595
Rv1467c	1.14116	0.0932006	0.070999
Rv1468c	0.780044	0.0931677	0.0274357
Rv1469	1.05904	0.153594	0.267083
Rv1470	1.25212	0.158374	0.0522574
Rv1471	1.88799	0.0350749	0.00107055
Rv1472	1.08668	0.0848767	0.109999
Rv1473	1.18531	0.078562	0.0394061
Rv1474c	0.960844	0.0765392	0.234311
Rv1475c	1.15498	0.0482817	0.0162959
Rv1476	1.36941	0.224058	0.0461178
Rv1477	0.635303	0.05315	0.00205392
Rv1478	0.679468	0.0294059	0.00375863
Rv1479	1.01496	0.085153	0.318094
Rv1480	0.936594	0.0559309	0.0911187
Rv1481	1.03365	0.0193119	0.0573665
Rv1482c	1.29218	0.0228447	0.00706728
Rv1483	1.25971	0.232893	0.103996
Rv1484	1.57681	0.277774	0.0181373
Rv1485	1.32538	0.186914	0.0538905
Rv1486c	1.13155	0.0576273	0.0376122
Rv1487	0.829074	0.129575	0.0506479
Rv1488	0.975098	0.0379432	0.196671
Rv1489c	1.1066	0.0309621	0.0340792
Rv1490	1.26069	0.167674	0.0601912
Rv1491c	0.901643	0.0486798	0.0337733
Rv1492	1.48861	0.0142835	0.000661406
Rv1493	1.43651	0.103297	0.00852756
Rv1494	1.37065	0.0250034	0.000383699
Rv1495	1.4756	0.0299022	0.000600544
Rv1496	1.14112	0.105707	0.0686144
Rv1497	0.775743	0.0615306	0.0117985
Rv1498c	1.14336	0.115626	0.0819079
Rv1499	1.16628	0.0598053	0.0186954
Rv1500	1.25669	0.0653119	0.0127835
Rv1501	1.17968	0.260151	0.184238
Rv1502	0.805679	0.0671407	0.0162724
Rv1503c	1.13007	0.0785304	0.0599919
Rv1504c	1.20813	0.0844466	0.0294354
Rv1505c	1.09884	0.0286571	0.0187268
Rv1506c	1.14106	0.18694	0.160519
Rv1507c	1.11413	0.111242	0.115911
Rv1508c	1.15137	0.113564	0.0647447
Rv1509	1.16901	0.0876446	0.0407507
Rv1510	1.27597	0.204147	0.0743182
Rv1511	1.08583	0.0770821	0.0951287
Rv1512	1.10081	0.105488	0.123833
Rv1513	1.05523	0.0899636	0.203712
Rv1514c	1.07169	0.249799	0.362889
Rv1515c	1.11146	0.159601	0.176381
Rv1516c	1.35269	0.124565	0.00905388
Rv1517	1.51993	0.125758	0.0069202
Rv1518	1.25968	0.100472	0.0162876
Rv1519	1.44113	0.132313	0.037734
Rv1520	1.28313	0.155907	0.0394364
Rv1521	1.05123	0.0490268	0.108288
Rv1522c	0.824844	0.0368862	0.00851892
Rv1523	1.13272	0.0553574	0.0191818
Rv1524	0.934936	0.141152	0.245167
Rv1525	0.788622	0.0178058	0.00465033
Rv1526c	1.40614	0.11673	0.0181596
Rv1527c	0.864296	0.127142	0.0987872
Rv1528c	1.67109	0.139391	0.00155101
Rv1529	1.4372	0.151472	0.0228414
Rv1530	1.45581	0.138639	0.0183446
Rv1531	1.24387	0.0646855	0.0070818
Rv1532c	1.20578	0.168566	0.083562
Rv1533	0.93435	0.0697234	0.130041
Rv1534	0.964084	0.117145	0.33313
Rv1535	2.61636	0.454833	0.0419858
Rv1536	1.0819	0.147216	0.226315
Rv1537	1.17499	0.0686936	0.0295741
Rv1538c	1.07451	0.0241839	0.0162626
Rv1539	0.820027	0.0340558	0.0126254
Rv1540	0.71312	0.026904	0.00133974
Rv1541c	1.26658	0.371347	0.172444
Rv1542c	1.20516	0.0612869	0.019462
Rv1543	2.17732	0.0573929	0.00333001
Rv1544	1.79852	0.0647978	0.00117688
Rv1545	1.60276	0.0804948	0.00697013
Rv1546	1.12023	0.0361836	0.0195497
Rv1547	0.792381	0.0842945	0.035915
Rv1548c	1.28796	0.197829	0.0441745
Rv1549	1.31256	0.0530788	0.00243488
Rv1550	1.14106	0.160112	0.131545
Rv1551	1.16862	0.143654	0.0863078
Rv1552	1.35487	0.0308789	0.00284569
Rv1553	1.12143	0.176699	0.177037
Rv1554	1.56106	0.189428	0.0154493
Rv1555	0.862412	0.0621225	0.026825
Rv1556	1.49333	0.145307	0.0227135
Rv1557	1.03104	0.0397742	0.191541
Rv1558	1.18342	0.0758117	0.034623
Rv1559	0.827634	0.0809785	0.0610358
Rv1560	0.950361	0.0362556	0.0769484
Rv1561	1.24676	0.391712	0.188588
Rv1562c	1.36138	0.269717	0.0561819
Rv1563c	1.28394	0.0653367	0.00797464
Rv1564c	1.12209	0.0867784	0.0562761
Rv1565c	1.33869	0.0886893	0.0183858
Rv1566c	0.725217	0.0178054	0.000583353
Rv1567c	1.14602	0.0933915	0.0418457
Rv1568	1.207	0.076748	0.00601954
Rv1569	0.980173	0.0790768	0.258523
Rv1570	0.841738	0.0320247	0.00811928
Rv1571	1.0232	0.0901276	0.467941
Rv1572c	1.23662	0.188674	0.0743229
Rv1573	1.07256	0.021997	0.00462041
Rv1574	1.64343	0.111023	0.00118588
Rv1575	1.20621	0.195842	0.0930012
Rv1576c	1.36298	0.0142901	0.00128734
Rv1577c	1.38105	0.10526	0.000287938
Rv1578c	1.56684	0.0399681	0.000233128
Rv1579c	1.38618	0.132267	0.0493759
Rv1580c	1.47778	0.152375	0.00828619
Rv1581c	1.46246	0.287789	0.0825611
Rv1582c	1.34888	0.13348	0.0120213
Rv1583c	1.07482	0.166921	0.249901
Rv1584c	1.07355	0.0420873	0.0525735
Rv1585c	1.13313	0.0375695	0.0260046
Rv1586c	1.24584	0.0487553	0.00828304
Rv1587c	1.53277	0.0447498	0.0110349
Rv1588c	1.73337	0.0774903	0.00500088
Rv1589	1.276	0.063901	0.0145507
Rv1590	1.27056	0.0606301	0.00782208
Rv1591	1.02337	0.291532	0.300745
Rv1592c	0.902283	0.0223126	0.00603369
Rv1593c	1.17483	0.171715	0.0942752
Rv1594	1.67085	0.0360136	0.00333581
Rv1595	1.42396	0.0616374	0.00125674
Rv1596	1.52589	0.0468875	0.00135738
Rv1597	1.44067	0.0882426	0.00561161
Rv1598c	1.14728	0.072565	0.0356511
Rv1599	0.915534	0.0460549	0.0379012
Rv1600	0.962148	0.0655706	0.201229
Rv1601	1.12188	0.0872964	0.0648949
Rv1602	0.871685	0.0451577	0.0174669
Rv1603	1.0965	0.08404	0.0958763
Rv1604	0.965971	0.0354254	0.114247
Rv1605	0.988448	0.0498876	0.322839
Rv1606	1.1717	0.106322	0.0545682
Rv1607	1.01045	0.0830159	0.433503
Rv1608c	1.2409	0.129963	0.0479538
Rv1609	0.784633	0.0378857	0.00557187
Rv1610	0.84265	0.0213338	0.00563709
Rv1611	0.809837	0.0269881	0.00213854
Rv1612	0.989626	0.0516763	0.376877
Rv1613	0.669502	0.0423027	0.00102521
Rv1614	0.573413	0.0203048	0.000464876
Rv1615	1.04593	0.0717697	0.195528
Rv1616	0.819962	0.0195987	0.00163481
Rv1617	1.12345	0.0871661	0.0574142
Rv1618	0.929623	0.0359261	0.0407803
Rv1619	1.44752	0.162726	0.0168773
Rv1620c	2.76602	0.101743	0.000385532
Rv1621c	3.41047	0.415515	0.00586337
Rv1622c	3.12536	0.14548	0.00172272
Rv1623c	2.62284	0.360907	0.0119716
Rv1624c	0.857039	0.0297851	0.00129913
Rv1625c	1.18602	0.0880999	0.0350359
Rv1626	1.10371	0.0261261	0.0149173
Rv1627c	1.33822	0.0324306	0.00317783
Rv1628c	1.04415	0.0304791	0.0650936
Rv1629	1.16343	0.117058	0.0507861
Rv1630	1.08028	0.0295878	0.0225981
Rv1631	0.810358	0.0188001	0.00377014
Rv1632c	0.978858	0.0439884	0.261499
Rv1633	1.08804	0.0630539	0.0642663
Rv1634	0.957342	0.0763597	0.213327
Rv1635c	1.0839	0.0505077	0.0448779
Rv1636	1.00162	0.0493873	0.495209
Rv1637c	1.39687	0.0952198	0.00356704
Rv1638	0.962507	0.0147702	0.0172392
Rv1639c	1.29517	0.0680648	0.0116769
Rv1640c	1.31337	0.0911724	0.00435633
Rv1641	0.90346	0.0893876	0.106185
Rv1642	0.877929	0.0280752	0.00225876
Rv1643	0.705826	0.00534642	0.000678362
Rv1644	0.633354	0.0298552	0.00242758
Rv1645c	1.29205	0.0268122	0.00141313
Rv1646	1.26238	0.0824232	0.0192556
Rv1647	1.27761	0.0597865	0.0103556
Rv1648	1.12902	0.216371	0.207548
Rv1649	0.935641	0.0301765	0.0253947
Rv1650	0.930827	0.0265895	0.0279482
Rv1651c	1.22306	0.0877598	0.0416559
Rv1652	1.28292	0.0707844	0.0173035
Rv1653	1.37313	0.0144489	0.00209009
Rv1654	1.07767	0.0977307	0.156945
Rv1655	1.31846	0.0719196	0.00325097
Rv1656	0.946756	0.114415	0.232687
Rv1657	0.946803	0.0869502	0.188621
Rv1658	1.01067	0.0627768	0.497548
Rv1659	1.00424	0.0606859	0.459653
Rv1660	1.04543	0.102034	0.280529
Rv1661	0.839762	0.040566	0.0194545
Rv1662	1.18507	0.0356616	0.00373085
Rv1663	1.10184	0.0974004	0.102192
Rv1664	1.17526	0.102843	0.0232696
Rv1665	0.92731	0.107849	0.166075
Rv1666c	1.37298	0.0192105	0.00191449
Rv1667c	1.26785	0.208434	0.0776906
Rv1668c	1.18845	0.10548	0.0393957
Rv1669	1.04907	0.150638	0.37074
Rv1670	1.33637	0.222156	0.0573948
Rv1671	1.14633	0.081409	0.0269648
Rv1672c	1.34008	0.0506341	0.00067501
Rv1673c	1.35411	0.0800747	0.0149067
Rv1674c	1.30767	0.114024	0.0216353
Rv1675c	1.32753	0.0920152	0.00189239
Rv1676	0.942249	0.0089075	0.00275434
Rv1677	0.962378	0.0251073	0.0621361
Rv1678	0.723546	0.0455805	0.00260251
Rv1679	0.696936	0.018901	0.000873736
Rv1680	0.868612	0.091211	0.0683965
Rv1681	0.917952	0.0651554	0.0905514
Rv1682	1.06317	0.0620234	0.07544
Rv1683	1.30192	0.0576041	0.000720394
Rv1684	1.35721	0.0515904	0.0263186
Rv1685c	1.29766	0.372175	0.153871
Rv1686c	0.950734	0.0627305	0.133517
Rv1687c	1.33727	0.0908773	0.011959
Rv1688	1.17815	0.10983	0.0501031
Rv1689	0.940369	0.176621	0.287446
Rv1690	0.836639	0.20775	0.131872
Rv1691	1.13372	0.131551	0.109534
Rv1692	1.29261	0.12295	0.0128411
Rv1693	1.09839	0.0420764	0.0306121
Rv1694	0.934289	0.0288992	0.0284666
Rv1695	1.00869	0.0166141	0.225871
Rv1696	1.03634	0.00613583	0.0126641
Rv1697	0.65154	0.0235914	4.87549e-05
Rv1698	0.687786	0.0155391	0.000219287
Rv1699	0.974295	0.0732774	0.279355
Rv1700	0.882122	0.0332143	0.0163493
Rv1701	0.832345	0.0378767	0.013738
Rv1702c	1.35913	0.119552	0.0193951
Rv1703c	1.21063	0.0563994	0.0125327
Rv1704c	1.30275	0.309686	0.0530276
Rv1705c	1.2382	0.104755	0.0184126
Rv1706c	1.00005	0.108794	0.457572
Rv1707	1.35898	0.136851	0.0240978
Rv1708	0.832201	0.0489056	0.022466
Rv1709	0.772509	0.00426979	0.000266724
Rv1710	0.812332	0.0470332	0.0176966
Rv1711	0.764307	0.0498325	0.0081357
Rv1712	0.833339	0.0855029	0.0532745
Rv1713	0.633844	0.0594097	0.00541933
Rv1714	0.833935	0.0902723	0.049252
Rv1715	0.910492	0.0605054	0.065809
Rv1716	0.95899	0.158381	0.30012
Rv1717	0.879451	0.16566	0.17146
Rv1718	1.13455	0.337164	0.332066
Rv1719	0.873006	0.0825335	0.0773897
Rv1720c	1.41857	0.561291	0.199414
Rv1721c	0.923493	0.0193529	0.0193155
Rv1722	1.6429	0.674936	0.179508
Rv1723	1.30108	0.150289	0.0525958
Rv1724c	1.50877	0.133502	0.0118551
Rv1725c	1.49488	0.0807783	0.00528341
Rv1726	1.49883	0.262326	0.0449641
Rv1727	1.36646	0.087483	0.0127191
Rv1728c	1.36143	0.112746	0.0121473
Rv1729c	1.35414	0.0753606	0.00585593
Rv1730c	1.60882	0.0956285	0.00264286
Rv1731	1.28481	0.0271347	0.00219648
Rv1732c	1.18571	0.0191686	0.00285819
Rv1733c	0.489956	0.0298416	0.000688093
Rv1734c	0.991631	0.173802	0.421426
Rv1735c	0.882664	0.0107667	0.0201595
Rv1736c	0.718833	0.0719987	0.0204739
Rv1737c	0.423255	0.00724688	0.000642417
Rv1738	0.368431	0.0345574	0.00184422
Rv1739c	1.20066	0.150091	0.0767547
Rv1740	1.09099	0.049321	0.0400395
Rv1741	0.99843	0.0903922	0.483968
Rv1742	1.33644	0.254992	0.0748095
Rv1743	1.26471	0.181856	0.0656204
Rv1744c	1.08407	0.168546	0.288374
Rv1745c	1.34936	0.115245	0.024486
Rv1746	1.26031	0.0912468	0.023277
Rv1747	0.888834	0.0721686	0.0739918
Rv1748	1.24776	0.141417	0.0351476
Rv1749c	1.22436	0.171092	0.073081
Rv1750c	1.56775	0.303282	0.0533041
Rv1751	0.990218	0.0719745	0.405385
Rv1752	1.20803	0.155849	0.0565584
Rv1753c	1.13977	0.0846754	0.0620144
Rv1754c	1.00413	0.0454152	0.417782
Rv1755c	1.45337	0.0381464	0.00513949
Rv1756c	1.22744	0.179097	0.070643
Rv1757c	1.68463	0.0850307	0.00158551
Rv1758	1.29466	0.111434	0.0264886
Rv1759c	0.874574	0.030096	0.00800094
Rv1760	1.1832	0.237245	0.146084
Rv1761c	1.12778	0.0300834	0.0110537
Rv1762c	1.28762	0.20097	0.0805579
Rv1763	1.65038	0.175412	0.00925423
Rv1764	1.39652	0.169593	0.0240735
Rv1765c	0.50281	0.0188948	0.000604088
Rv1766	1.33021	0.0811255	0.00698499
Rv1767	1.40625	0.0573286	0.00571498
Rv1768	0.677207	0.0505895	0.00344686
Rv1769	0.768596	0.0188578	0.00208919
Rv1770	0.880746	0.0404842	0.018063
Rv1771	1.10465	0.0844185	0.0790104
Rv1772	1.05872	0.0192734	0.0151076
Rv1773c	1.20704	0.0667388	0.0184814
Rv1774	1.36082	0.0578179	0.00226803
Rv1775	1.1059	0.131212	0.143276
Rv1776c	1.21987	0.0804151	0.00951103
Rv1777	1.35356	0.0303119	0.00219158
Rv1778c	1.26601	0.0462254	0.0073948
Rv1779c	2.00107	0.148363	0.0028378
Rv1780	0.843586	0.051727	0.0190571
Rv1781c	1.24794	0.0790908	0.0128139
Rv1782	1.11099	0.0463372	0.0297618
Rv1783	1.14007	0.0339774	0.0127683
Rv1784	1.43869	0.084171	0.0101726
Rv1785c	1.25552	0.159231	0.0565268
Rv1786	1.22483	0.0501988	0.0164933
Rv1787	1.09231	0.0311507	0.0181096
Rv1788	1.24958	0.44011	0.217245
Rv1789	0.938141	0.0405743	0.05925
Rv1790	1.23229	0.055359	0.0172304
Rv1791	1.53611	0.148531	0.0124409
Rv1792	0.755389	0.00761523	0.00248568
Rv1793	0.871731	0.0675609	0.0389341
Rv1794	1.06051	0.11792	0.23229
Rv1795	0.991334	0.014357	0.202368
Rv1796	0.990268	0.174042	0.442509
Rv1797	1.53636	0.153801	0.0282946
Rv1798	1.1229	0.0746765	0.058137
Rv1799	0.998232	0.0603843	0.468492
Rv1800	1.24226	0.164047	0.0485635
Rv1801	1.27265	0.0916243	0.0154718
Rv1802	1.50913	0.152133	0.0289363
Rv1803c	1.1934	0.168881	0.0928646
Rv1804c	1.31133	0.280621	0.0984954
Rv1805c	1.32577	0.291038	0.0918479
Rv1806	2.7909	0.459021	0.0063499
Rv1807	3.97496	0.17978	0.000691788
Rv1808	2.28745	0.201664	0.00315096
Rv1809	3.22933	0.227673	5.74339e-06
Rv1810	1.63908	0.0778351	3.14925e-05
Rv1811	1.5242	0.109101	0.00527159
Rv1812c	0.639847	0.0289979	0.00315672
Rv1813c	0.543987	0.0207081	0.00410052
Rv1814	1.16024	0.106812	0.0450836
Rv1815	1.58766	0.283697	0.0281481
Rv1816	0.594104	0.0449429	0.0119136
Rv1817	1.64288	0.153177	0.0176255
Rv1818c	0.970925	0.122326	0.43448
Rv1819c	1.38962	0.106283	0.0109279
Rv1820	1.19678	0.102571	0.0515132
Rv1821	0.92191	0.0536469	0.0650934
Rv1822	1.02347	0.167615	0.429476
Rv1823	1.28906	0.249359	0.089148
Rv1824	1.06673	0.177068	0.288355
Rv1825	1.05086	0.0763145	0.164668
Rv1826	1.47697	0.171301	0.0370808
Rv1827	0.802109	0.0328219	0.00828466
Rv1828	0.908914	0.0602405	0.0590906
Rv1829	0.957322	0.0250817	0.0550229
Rv1830	0.793326	0.0660996	0.0154755
Rv1831	1.20619	0.0921709	0.0273711
Rv1832	0.817112	0.0717565	0.0231165
Rv1833c	0.649771	0.0689419	0.00407246
Rv1834	1.2824	0.154148	0.0393452
Rv1835c	1.35282	0.163013	0.048614
Rv1836c	1.02797	0.0763417	0.304193
Rv1837c	0.845539	0.0815082	0.0482791
Rv1838c	1.0609	0.129456	0.259173
Rv1839c	1.07319	0.056225	0.0985761
Rv1840c	0.87403	0.0608866	0.0391187
Rv1841c	0.887297	0.101607	0.0892092
Rv1842c	0.840502	0.0504918	0.0119061
Rv1843c	1.46058	0.200905	0.0514818
Rv1844c	1.35629	0.0745121	0.0124086
Rv1845c	1.1556	0.191385	0.124407
Rv1846c	1.12714	0.114954	0.100026
Rv1847	1.21514	0.093532	0.0264757
Rv1848	1.12742	0.0306152	0.0103883
Rv1849	1.0994	0.184025	0.228169
Rv1850	1.11142	0.0230557	0.00633315
Rv1851	1.17006	0.136032	0.09283
Rv1852	1.09088	0.165845	0.210394
Rv1853	1.03009	0.11607	0.439839
Rv1854c	2.72636	0.161337	0.0014515
Rv1855c	1.11836	0.011316	0.00278903
Rv1856c	0.523461	0.0162078	0.000497536
Rv1857	0.562642	0.0318311	0.00137467
Rv1858	0.946832	0.105188	0.234511
Rv1859	1.02659	0.0925863	0.350642
Rv1860	0.888953	0.0370663	0.0147196
Rv1861	1.04853	0.125329	0.224442
Rv1862	1.26738	0.133595	0.0351164
Rv1863c	0.797116	0.0992594	0.0568176
Rv1864c	1.22871	0.0384434	0.00318795
Rv1865c	1.16065	0.172293	0.124309
Rv1866	1.39613	0.0535594	0.0143318
Rv1867	1.22044	0.228921	0.124524
Rv1868	1.47946	0.0844966	0.0102938
Rv1869c	0.989398	0.0678464	0.401996
Rv1870c	0.956652	0.0591474	0.156393
Rv1871c	1.0492	0.0234419	0.0284659
Rv1872c	1.01685	0.0792045	0.337305
Rv1873	1.26423	0.250392	0.121998
Rv1874	1.24928	0.187023	0.0826941
Rv1875	1.61959	0.0720803	0.00260261
Rv1876	1.13173	0.0761773	0.0497752
Rv1877	1.36516	0.352343	0.0967706
Rv1878	1.15273	0.0579815	0.0174157
Rv1879	1.2854	0.192912	0.0779181
Rv1880c	1.57666	0.0621566	0.00378839
Rv1881c	0.915799	0.0737675	0.0940435
Rv1882c	0.797595	0.0241851	0.00577057
Rv1883c	0.553988	0.0212182	0.00360574
Rv1884c	0.495778	0.0448043	0.00574123
Rv1885c	1.15464	0.0712218	0.0260335
Rv1886c	0.942413	0.0416007	0.0751716
Rv1887	0.657132	0.0396473	0.00425923
Rv1888c	1.0336	0.0915746	0.291057
Rv1889c	1.5489	0.097557	0.00211758
Rv1890c	1.38522	0.105263	0.0208788
Rv1891	0.984798	0.0213998	0.173725
Rv1892	1.036	0.0673132	0.214851
Rv1893	0.976812	0.141927	0.390565
Rv1894c	1.61772	0.133969	0.011491
Rv1895	1.26023	0.206042	0.0739548
Rv1896c	1.04784	0.214973	0.40426
Rv1897c	0.925906	0.0292705	0.0194446
Rv1898	1.39404	0.0651963	0.00106806
Rv1899c	1.10702	0.0640281	0.0611807
Rv1900c	0.816722	0.0138772	0.0013653
Rv1901	1.13093	0.0967974	0.0705128
Rv1902c	1.33187	0.0566193	0.00555544
Rv1903	1.46913	0.207656	0.0346621
Rv1904	0.86855	0.0295171	0.00931007
Rv1905c	1.0954	0.105065	0.137443
Rv1906c	1.34055	0.107539	0.0131883
Rv1907c	1.47877	0.0357482	0.00157725
Rv1908c	2.85762	0.135897	5.76735e-05
Rv1909c	2.74286	0.560609	0.0237492
Rv1910c	1.54488	0.0663353	0.00176357
Rv1911c	1.49334	0.159187	0.031421
Rv1912c	1.55204	0.0860663	0.00308744
Rv1913	1.29432	0.292216	0.09407
Rv1914c	1.43791	0.122657	0.00524534
Rv1915	1.00979	0.167571	0.310975
Rv1916	1.09702	0.0351984	0.02887
Rv1917c	1.22788	0.184675	0.122808
Rv1918c	1.1806	0.133788	0.0719727
Rv1919c	1.08465	0.169109	0.194043
Rv1920	1.26232	0.0272094	0.00164738
Rv1921c	1.18016	0.169754	0.102967
Rv1922	1.33024	0.29587	0.101957
Rv1923	1.0113	0.029616	0.26785
Rv1924c	1.18877	0.109461	0.0410752
Rv1925	1.17845	0.0433157	0.0181409
Rv1926c	0.932536	0.0326446	0.0347651
Rv1927	1.31891	0.0828825	0.00932165
Rv1928c	1.23858	0.143023	0.0449024
Rv1929c	0.69016	0.0478439	0.0208797
Rv1930c	1.1531	0.102592	0.0701509
Rv1931c	1.30104	0.0779643	0.00453209
Rv1932	1.19904	0.0676516	0.0245284
Rv1933c	1.20144	0.139842	0.085922
Rv1934c	1.11934	0.132914	0.144412
Rv1935c	1.24456	0.142638	0.072144
Rv1936	1.53463	0.0798893	0.00120822
Rv1937	1.29479	0.0466232	0.003221
Rv1938	1.33073	0.127798	0.00788968
Rv1939	1.18746	0.0555587	0.0137023
Rv1940	1.24787	0.0440866	0.00185086
Rv1941	1.13245	0.178566	0.175516
Rv1942c	1.04929	0.0366954	0.0640893
Rv1943c	1.16846	0.222014	0.170983
Rv1944c	1.25021	0.131492	0.0274573
Rv1945	1.24767	0.0665984	0.0295437
Rv1946c	1.35133	0.175421	0.0321648
Rv1947	1.26251	0.112302	0.0109868
Rv1948c	1.24927	0.250397	0.117636
Rv1949c	1.18253	0.128352	0.0621155
Rv1950c	1.31416	0.0393607	0.00492059
Rv1951c	1.16123	0.132837	0.0452813
Rv1952	0.98061	0.0863248	0.352681
Rv1953	1.28732	0.166938	0.0594989
Rv1954c	1.29445	0.0938879	0.00901838
Rv1955	1.77542	0.182141	0.053575
Rv1956	1.24407	0.00631556	0.00165507
Rv1957	1.16261	0.0159806	0.014385
Rv1958c	0.975867	0.049306	0.204176
Rv1959c	1.11645	0.0741215	0.0703728
Rv1960c	1.07359	0.0145704	0.00409098
Rv1961	1.23934	0.0673533	0.00121489
Rv1962c	0.984355	0.105658	0.379236
Rv1963c	1.18236	0.120061	0.0938757
Rv1964	1.42044	0.155643	0.0163213
Rv1965	1.29807	0.0386954	0.0378978
Rv1966	1.25507	0.0770114	0.0095023
Rv1967	1.45394	0.209823	0.067362
Rv1968	1.36689	0.191794	0.0195186
Rv1969	1.22743	0.103177	0.0282322
Rv1970	1.31285	0.0828841	0.0167625
Rv1971	1.03793	0.0924313	0.305664
Rv1972	1.32721	0.0747192	0.00859502
Rv1973	1.30484	0.142905	0.0326845
Rv1974	1.25311	0.118475	0.0293097
Rv1975	1.34503	0.0734485	0.00440197
Rv1976c	1.17009	0.113023	0.0594525
Rv1977	1.19563	0.0214377	0.00168016
Rv1978	1.68754	0.109466	0.00560945
Rv1979c	1.14783	0.121089	0.0821404
Rv1980c	1.18608	0.13935	0.0733442
Rv1981c	1.29148	0.169867	0.0432542
Rv1982c	0.985884	0.111539	0.432885
Rv1983	1.47179	0.153056	0.0159433
Rv1984c	1.1107	0.0715188	0.068719
Rv1985c	1.15152	0.0819514	0.0453859
Rv1986	0.982631	0.0267778	0.179885
Rv1987	0.644681	0.00517032	0.000752028
Rv1988	1.02101	0.0261805	0.138841
Rv1989c	1.11574	0.0375492	0.024638
Rv1990c	0.911939	0.0311589	0.0220022
Rv1991c	1.01757	0.0687304	0.347555
Rv1992c	1.02433	0.00799088	0.0239161
Rv1993c	0.865299	0.0341103	0.0196265
Rv1994c	0.468339	0.034324	0.000616225
Rv1995	1.38025	0.334129	0.106097
Rv1996	0.522486	0.00747573	0.000417605
Rv1997	1.20509	0.226411	0.105262
Rv1998c	1.35843	0.050981	0.00679906
Rv1999c	1.31073	0.211442	0.0626373
[truncated: 1,925 more rows]

## Sheet: Experiment-2
Rv#	Change in gene expression (Average of 3 spots) (yidC(-)/Control)	SD	p-value
Rv0001	1.16954	0.260738	0.175182
Rv0002	0.874895	0.0286788	0.0130901
Rv0003	1.05509	0.0991077	0.236665
Rv0004	0.734534	0.0181617	0.00216263
Rv0005	1.01892	0.0534105	0.174522
Rv0006	0.906441	0.0276322	0.0173557
Rv0007	0.743352	0.260954	0.09789
Rv0008c	1.03947	0.0785254	0.266103
Rv0009	0.557239	0.021253	0.0686767
Rv0010c	1.18798	0.0977403	0.0314983
Rv0011c	1.50837	0.160287	0.0607394
Rv0012	0.871148	0.0360835	0.0151951
Rv0013	1.00458	0.167037	0.417764
Rv0014c	0.980161	0.0899926	0.405455
Rv0015c	0.846745	0.0601211	0.0404161
Rv0016c	0.92136	0.069493	0.12281
Rv0017c	0.915313	0.105392	0.167396
Rv0018c	1.05857	0.116228	0.296992
Rv0019c	1.03382	0.100228	0.453438
Rv0020c	0.949643	0.0844798	0.263999
Rv0021c	1.22183	0.187435	0.0529546
Rv0022c	1.05841	0.190331	0.433737
Rv0023	0.842726	0.086199	0.104542
Rv0024	0.973965	0.11713	0.259834
Rv0025	1.15028	0.525419	0.370078
Rv0026	1.01841	0.00496241	0.00898382
Rv0027	1.33698	0.162586	0.00162424
Rv0028	1.07722	0.020374	0.00682041
Rv0029	1.16348	0.101308	0.0172638
Rv0030	1.34112	0.0281841	0.000183338
Rv0031	1.2774	0.414412	0.124494
Rv0032	1.51274	0.131788	0.00294305
Rv0033	1.83355	0.994829	0.105003
Rv0034	0.955475	0.0529219	0.146835
Rv0035	1.27696	0.645173	0.333991
Rv0036c	0.936741	0.0623077	0.112322
Rv0037c	1.14339	0.117789	0.0621366
Rv0038	0.974737	0.100058	0.177276
Rv0039c	1.07137	0.122799	0.373445
Rv0040c	1.06142	0.102494	0.331695
Rv0041	1.31832	0.254658	0.0503869
Rv0042c	1.3304	0.272833	0.0354852
Rv0043c	1.11658	0.0992241	0.0985273
Rv0044c	1.23384	0.248618	0.0210341
Rv0045c	1.48597	0.124619	0.00589081
Rv0046c	1.22744	0.0692205	0.0305978
Rv0047c	1.61561	0.249918	0.0953539
Rv0048c	1.37739	0.197374	0.000516226
Rv0049	1.38823	0.501232	0.027346
Rv0050	1.03658	0.0226033	0.0512222
Rv0051	1.31473	0.598905	0.324921
Rv0052	1.16162	0.0423052	0.0063203
Rv0053	0.696437	0.0180832	0.00379674
Rv0054	0.639538	0.00606346	0.000491487
Rv0055	1.04219	0.700996	0.114449
Rv0056	0.462486	0.0379729	0.00334922
Rv0057	0.897225	0.369353	0.105954
Rv0058	0.584855	0.0230737	0.00145848
Rv0059	1.2319	0.549074	0.38315
Rv0060	0.799773	0.0149946	0.00219862
Rv0061	1.27001	0.324221	0.182888
Rv0062	1.26921	0.165822	0.0153073
Rv0063	1.16336	0.0582036	0.00147241
Rv0064	1.61085	0.0597382	0.0302984
Rv0065	1.67988	0.254478	0.00826564
Rv0066c	1.16662	0.164898	0.0678803
Rv0067c	1.218	0.0588912	0.0194307
Rv0068	1.36968	0.143689	0.013277
Rv0069c	1.08632	0.0909506	0.120577
Rv0070c	0.869721	0.2156	0.140841
Rv0071	1.14394	0.0531748	0.0516562
Rv0072	0.869686	0.0784678	0.0756205
Rv0073	0.719089	0.0332253	0.00640456
Rv0074	0.700331	0.011862	0.000616267
Rv0075	0.835969	0.0610362	0.0159384
Rv0076c	1.05533	0.039349	0.0556912
Rv0077c	1.12437	0.351849	0.367149
Rv0078	1.22913	0.105437	0.0287403
Rv0079	0.671421	0.0341922	0.034034
Rv0080	0.754679	0.0343254	0.00585165
Rv0081	1.11271	0.135443	0.0528509
Rv0082	1.06149	0.0577524	0.0991699
Rv0083	1.00692	0.0320582	0.467323
Rv0084	0.761574	0.00774198	0.000722905
Rv0085	0.902244	0.11302	0.140392
Rv0086	0.853352	0.0342929	0.00799444
Rv0087	1.56525	0.233664	0.0100579
Rv0088	1.16956	0.103892	0.0679073
Rv0089	1.67578	0.190325	0.00096363
Rv0090	1.71921	0.199145	0.00651015
Rv0091	1.73693	0.276586	0.010096
Rv0092	1.48029	0.0117323	0.0228392
Rv0093c	1.41014	0.176965	0.0157477
Rv0094c	1.53861	0.16974	0.00946681
Rv0095c	1.85316	0.17256	0.0247744
Rv0096	1.55339	0.111739	0.00752371
Rv0097	1.63661	0.104902	0.00382027
Rv0098	1.52081	0.0993561	0.00598267
Rv0099	1.35391	0.107711	0.00835975
Rv0100	1.32664	0.105257	0.014209
Rv0101	1.29868	0.0101825	7.7305e-05
Rv0102	1.29669	0.12818	0.0217817
Rv0103c	1.1412	0.0591467	0.0291575
Rv0104	1.45973	0.165863	0.0100701
Rv0105c	1.81491	0.100828	0.00757021
Rv0106	1.72888	0.181483	0.00297902
Rv0107c	0.559117	0.00313288	0.000108765
Rv0108c	0.533563	0.0205493	0.000519826
Rv0109	1.05546	0.073699	0.19492
Rv0110	0.945121	0.116961	0.200802
Rv0111	1.02453	0.0569502	0.314902
Rv0112	1.41388	0.0526908	0.00972398
Rv0113	1.15047	0.0867153	0.0284456
Rv0114	1.05577	0.0382232	0.078634
Rv0115	1.2372	0.155252	0.0478437
Rv0116c	1.34208	0.168442	0.0326158
Rv0117	1.54456	0.186011	0.00185542
Rv0118c	0.523602	0.0850517	0.0465468
Rv0119	1.20044	0.298528	0.272041
Rv0120c	1.38085	0.0602417	0.0167775
Rv0121c	1.79072	0.153456	0.00163754
Rv0122	2.44443	0.135465	0.000525163
Rv0123	1.64177	0.0564115	0.00156098
Rv0124	1.30388	0.069004	0.0058762
Rv0125	1.00912	0.084627	0.449806
Rv0126	1.16495	0.0369098	0.00845124
Rv0127	1.33299	0.129215	0.0108877
Rv0128	1.14561	0.0769144	0.0423542
Rv0129c	0.755798	0.0416658	0.00621394
Rv0130	1.10519	0.0626359	0.0492499
Rv0131c	1.52673	0.11998	0.00537927
Rv0132c	1.43335	0.0329318	0.000436155
Rv0133	1.17049	0.116853	0.0233527
Rv0134	1.0448	0.060572	0.123758
Rv0135c	0.885289	0.257934	0.191368
Rv0136	1.26872	0.263316	0.0447919
Rv0137c	1.71112	0.152857	0.0163676
Rv0138	1.33837	0.272751	0.0235359
Rv0139	1.20849	0.156358	0.0439764
Rv0140	1.94455	0.124632	0.0453366
Rv0141c	1.27423	0.112143	0.069439
Rv0142	1.42469	0.234339	0.00634154
Rv0143c	1.00473	0.148528	0.357282
Rv0144	0.773653	0.0348363	0.0481053
Rv0145	0.843359	0.028188	0.00707812
Rv0146	1.11992	0.0657946	0.0400668
Rv0147	1.27925	0.0439804	0.0130237
Rv0148	1.20562	0.0176678	0.00153853
Rv0149	1.29474	0.0391369	0.00390035
Rv0150c	0.981454	0.0240253	0.161953
Rv0151c	1.73646	0.071535	0.000320717
Rv0152c	1.57464	0.0624389	0.00114401
Rv0153c	1.21373	0.315105	0.127901
Rv0154c	1.27103	0.13267	0.0246502
Rv0155	1.08891	0.249887	0.48477
Rv0156	0.84029	0.0331671	0.008619
Rv0157	1.07088	0.20876	0.424665
Rv0158	1.2207	0.255484	0.139453
Rv0159c	1.46799	0.170272	0.0209564
Rv0160c	1.94599	0.237052	0.00492829
Rv0161	1.4041	0.202981	0.0381347
Rv0162c	1.38522	0.193747	0.0190198
Rv0163	1.37996	0.399393	0.142626
Rv0164	0.725607	0.0361843	0.0431967
Rv0165c	0.864169	0.215053	0.178612
Rv0166	0.619098	0.083656	0.0464554
Rv0167	0.403195	0.0628602	0.0559789
Rv0168	0.505527	0.105841	0.0416672
Rv0169	0.48208	0.0163528	0.000124149
Rv0170	0.378539	0.0224442	0.00113794
Rv0171	0.404284	0.0163578	0.00133243
Rv0172	0.457073	0.0253192	0.00115384
Rv0173	0.472758	0.0233777	0.0010704
Rv0174	0.553314	0.01362	0.00033718
Rv0175	0.640538	0.0611786	0.00441764
Rv0176	0.720594	0.0209683	0.000767302
Rv0177	0.725356	0.0160113	0.000639383
Rv0178	0.681045	0.00359179	0.000323051
Rv0179c	1.49842	0.144517	0.0201129
Rv0180c	1.13244	0.0420257	0.0129017
Rv0181c	0.881292	0.135998	0.151721
Rv0182c	1.59515	0.254175	0.0156283
Rv0183	1.04392	0.0784085	0.237303
Rv0184	0.788045	0.0354487	0.0333749
Rv0185	0.862461	0.0203032	0.0103569
Rv0186	0.803625	0.048353	0.0432475
Rv0187	1.16432	0.166629	0.113501
Rv0188	2.13027	0.125955	0.0261985
Rv0189c	0.730708	0.0958827	0.0639503
Rv0190	1.14988	0.0973972	0.0508089
Rv0191	0.98295	0.102011	0.311123
Rv0192	1.20562	0.0773135	0.0514334
Rv0193c	1.18011	0.0524861	0.0159378
Rv0194	1.13889	0.0291069	0.00126408
Rv0195	1.61496	0.059104	0.0117606
Rv0196	1.3207	0.0880673	0.0279647
Rv0197	1.2748	0.0290356	0.0234464
Rv0198c	1.33674	0.0791389	0.00172228
Rv0199	1.54585	0.00786401	0.00902295
Rv0200	0.946664	0.0402893	0.0983958
Rv0201c	1.18804	0.108495	0.0258956
Rv0202c	1.24834	0.0526252	0.0181684
Rv0203	0.84315	0.0406918	0.0317291
Rv0204c	0.6945	0.0598833	0.0277755
Rv0205	0.883756	0.0251061	0.0164647
Rv0206c	0.968154	0.105292	0.316953
Rv0207c	0.66225	0.0588902	0.00836858
Rv0208c	0.596136	0.0715252	0.0123519
Rv0209	1.19983	0.0554372	0.00684579
Rv0210	1.14284	0.101432	0.0566814
Rv0211	1.71598	0.22151	0.00981231
Rv0212c	1.20531	0.167801	0.0583107
Rv0213c	1.59145	0.153384	0.00187125
Rv0214	1.441	0.159846	0.0256478
Rv0215c	1.41342	0.207725	0.0263249
Rv0216	1.18083	0.127862	0.0909306
Rv0217c	0.795108	0.00975765	0.00226892
Rv0218	1.4145	0.0353954	0.00382611
Rv0219	1.48997	0.122919	0.00252593
Rv0220	0.913113	0.0595676	0.0707478
Rv0221	0.908075	0.0506223	0.0588536
Rv0222	1.12061	0.0719051	0.0458659
Rv0223c	1.35668	0.122475	0.0052477
Rv0224c	1.40608	0.0458792	0.000198562
Rv0225	1.22481	0.129267	0.0378014
Rv0226c	0.767321	0.0430406	0.00974997
Rv0227c	0.897378	0.0795346	0.0901227
Rv0228	1.63259	0.0667828	0.00448699
Rv0229c	0.675707	0.0823382	0.0187706
Rv0230c	1.26702	0.0834538	0.0092169
Rv0231	1.19699	0.193921	0.117799
Rv0232	1.02476	0.0281964	0.120584
Rv0233	0.737562	0.0681489	0.0195791
Rv0234c	1.822	0.107249	0.00261472
Rv0235c	1.2345	0.161532	0.0441747
Rv0236c	0.878791	0.119686	0.134655
Rv0237	0.792491	0.110474	0.0459308
Rv0238	1.121	0.0794662	0.0521714
Rv0239	1.05212	0.1294	0.292817
Rv0240	1.0343	0.0927948	0.322536
Rv0241c	1.04376	0.0480378	0.133386
Rv0242c	0.92863	0.0277531	0.0294877
Rv0243	0.883106	0.0527462	0.043669
Rv0244c	1.78611	0.0479267	0.000304348
Rv0245	1.42563	0.0108261	0.00110641
Rv0246	1.35707	0.157588	0.025085
Rv0247c	0.77521	0.0529091	0.0141229
Rv0248c	0.821039	0.031364	0.0179071
Rv0249c	1.01303	0.0155034	0.132715
Rv0250c	1.77621	0.140573	0.0107098
Rv0251c	7.36623	0.0998216	0.00048543
Rv0252	1.19261	0.0680881	0.0155218
Rv0253	1.31832	0.0747123	0.00375329
Rv0254c	1.61521	0.12607	0.00217788
Rv0255c	1.20292	0.0735918	0.0150471
Rv0256c	1.41177	0.02249	0.00131805
Rv0257c	0.715713	0.070592	0.0195875
Rv0258c	1.13707	0.0460119	0.0155604
Rv0259c	1.42828	0.327464	0.0672515
Rv0260c	1.98851	0.188677	0.000911147
Rv0261c	1.94619	0.141505	7.28452e-05
Rv0262c	1.86238	0.0663379	0.000251232
Rv0263c	1.92151	0.111207	0.00131437
Rv0264c	1.69561	0.190983	0.00104054
Rv0265c	0.972104	0.0523842	0.17187
Rv0266c	1.32168	0.10191	0.00153772
Rv0267	1.12844	0.135996	0.108306
Rv0268c	1.28874	0.0700324	0.00178243
Rv0269c	1.28676	0.0303675	0.0254724
Rv0270	1.36814	0.0411527	0.017794
Rv0271c	1.35628	0.064042	0.0124675
Rv0272c	1.31743	0.0676323	0.0130686
Rv0273c	1.61678	0.09482	0.00285914
Rv0274	1.20301	0.0995113	0.0340189
Rv0275c	1.66879	0.0725257	0.0020501
Rv0276	1.24599	0.0486215	0.00981621
Rv0277c	0.925786	0.0586107	0.0807141
Rv0278c	1.53189	0.218547	0.0170174
Rv0279c	0.836866	0.116934	0.0761083
Rv0280	1.36074	0.106417	0.011654
Rv0281	1.32745	0.179249	0.035616
Rv0282	1.26856	0.072829	0.00431946
Rv0283	1.07332	0.103385	0.178532
Rv0284	1.02668	0.0611849	0.298828
Rv0285	1.043	0.14861	0.369544
Rv0286	0.853332	0.0719965	0.05263
Rv0287	0.793881	0.0926945	0.0388778
Rv0288	0.883104	0.00402755	0.000537534
Rv0289	0.861022	0.0214874	0.0317417
Rv0290	0.908106	0.0300905	0.0557312
Rv0291	0.98267	0.0347837	0.214761
Rv0292	0.840923	0.0287883	0.0419042
Rv0293c	1.19953	0.0828289	0.00275095
Rv0294	0.996029	0.054669	0.403498
Rv0295c	0.751815	0.101153	0.0582314
Rv0296c	1.43249	0.121654	0.00312255
Rv0297	0.804955	0.0685649	0.0530766
Rv0298	1.33461	0.0687238	0.021248
Rv0299	0.982921	0.0539111	0.269787
Rv0300	1.04368	0.013345	0.0244833
Rv0301	1.07227	0.117583	0.191769
Rv0302	1.32696	0.0650858	0.00711734
Rv0303	1.18183	0.108308	0.0523942
Rv0304c	1.36269	0.0818961	0.025742
Rv0305c	1.43817	0.0970095	0.000652751
Rv0306	1.74518	0.177029	0.00109009
Rv0307c	1.4199	0.218226	0.0354292
Rv0308	1.92499	0.285981	0.00664492
Rv0309	1.13039	0.128573	0.107985
Rv0310c	1.43269	0.166615	0.00979864
Rv0311	1.3562	0.267201	0.0686854
Rv0312	0.925786	0.136484	0.216296
Rv0313	1.09739	0.0493638	0.0148827
Rv0314c	0.653712	0.0579159	0.0187732
Rv0315	0.440057	0.0293358	0.0110076
Rv0316	0.349137	0.0180483	0.0113313
Rv0317c	0.953849	0.0629016	0.151815
Rv0318c	1.69153	0.0587428	0.00944649
Rv0319	1.23546	0.076111	0.00260768
Rv0320	0.796055	0.0426607	0.0101275
Rv0321	1.42588	0.0800651	9.84123e-05
Rv0322	1.5143	0.0813916	0.000319315
Rv0323c	1.50004	0.0681431	0.00642271
Rv0324	1.54513	0.205531	0.0254729
Rv0325	1.3299	0.0920469	0.00870997
Rv0326	1.46607	0.0489582	0.000762644
Rv0327c	1.67545	0.221646	0.00324961
Rv0328	1.07606	0.115383	0.187267
Rv0329c	1.48203	0.0859852	0.00861142
Rv0330c	1.44333	0.225645	0.0515963
Rv0331	1.25287	0.258592	0.127695
Rv0332	1.26863	0.189096	0.0581502
Rv0333	1.04554	0.164402	0.370212
Rv0334	1.11073	0.141477	0.160665
Rv0335c	1.03639	0.0997489	0.32826
Rv0336	0.705058	0.04463	0.00513008
Rv0337c	1.05515	0.058974	0.132017
Rv0338c	1.14099	0.0305345	0.00382477
Rv0339c	1.29138	0.0664217	0.00101547
Rv0340	1.22562	0.0546794	0.00226209
Rv0341	0.678286	0.0422222	0.0106197
Rv0342	1.17582	0.186366	0.127182
Rv0343	1.0449	0.0813906	0.246164
Rv0344c	1.00562	0.0553017	0.444804
Rv0345	0.801486	0.0406616	0.00898908
Rv0346c	1.81285	0.114074	0.00072462
Rv0347	1.52602	0.204012	0.00424761
Rv0348	1.50081	0.0639555	0.000967371
Rv0349	1.51834	0.115277	0.00445568
Rv0350	1.72581	0.148533	0.00133732
Rv0351	1.82361	0.225671	0.00740612
Rv0352	1.82292	0.103583	0.00135037
Rv0353	1.23121	0.111632	0.0304882
Rv0354c	1.96747	0.128646	0.00392856
Rv0355c	1.12634	0.0561902	0.0313621
Rv0356c	1.23049	0.120751	0.0305293
Rv0357c	0.973112	0.0528501	0.233657
Rv0358	1.10755	0.0873353	0.0751959
Rv0359	1.06417	0.0832198	0.162518
Rv0360c	0.93364	0.0991656	0.184099
Rv0361	1.07004	0.0629976	0.06794
Rv0362	1.35498	0.0942713	0.00580746
Rv0363c	0.752677	0.011256	0.0221669
Rv0364	1.00783	0.107774	0.336132
Rv0365c	1.16668	0.0879199	0.0359214
Rv0366c	1.28834	0.163378	0.00840214
Rv0367c	1.44262	0.020876	0.0149855
Rv0368c	1.55796	0.194923	0.00208344
Rv0369c	1.4974	0.10427	0.00467006
Rv0370c	1.34673	0.0802107	0.013485
Rv0371c	1.56387	0.124408	0.0267389
Rv0372c	1.42159	0.131631	0.0229481
Rv0373c	1.5674	0.316281	0.0178489
Rv0374c	1.5265	0.0574655	0.000858769
Rv0375c	1.285	0.050995	0.00169217
Rv0376c	1.38899	0.0308561	0.00531099
Rv0377	1.56498	0.196378	0.0169603
Rv0378	1.41273	0.117791	0.00652265
Rv0379	0.787037	0.121782	0.0364717
Rv0380c	1.04088	0.0336498	0.0850581
Rv0381c	1.31621	0.153701	0.0317167
Rv0382c	1.08188	0.106228	0.144159
Rv0383c	0.866454	0.0932433	0.0690389
Rv0384c	1.56547	0.0704972	0.0012783
Rv0385	1.3759	0.322663	0.054992
Rv0386	1.03801	0.106863	0.299567
Rv0387c	1.46655	0.331272	0.0257067
Rv0388c	1.42372	0.100829	0.00342589
Rv0389	1.36982	0.379446	0.0900894
Rv0390	1.0715	0.0365368	0.0344826
Rv0391	1.17291	0.514448	0.31715
Rv0392c	1.08335	0.0594646	0.0585508
Rv0393	1.67719	0.212082	0.0093797
Rv0394c	1.29313	0.0992426	0.0103025
Rv0395	2.04838	0.618484	0.0245532
Rv0396	1.7259	0.171738	0.00497427
Rv0397	1.22637	0.1899	0.0839383
Rv0398c	1.45785	0.185145	0.0141188
Rv0399c	1.34975	0.223755	0.00891183
Rv0400c	1.01174	0.0568898	0.436538
Rv0401	1.00726	0.0903817	0.396844
Rv0402c	1.52511	0.209672	0.000847673
Rv0403c	1.15844	0.140141	0.0957449
Rv0404	1.1137	0.356527	0.494043
Rv0405	0.913865	0.153614	0.212651
Rv0406c	1.51625	0.191393	0.0306746
Rv0407	1.21317	0.169493	0.0542567
Rv0408	1.50566	0.152597	0.0272102
Rv0409	1.48329	0.235871	0.0389135
Rv0410c	0.996883	0.0413552	0.429163
Rv0411c	1.10092	0.577386	0.127023
Rv0412c	0.640304	0.0249968	0.000507375
Rv0413	1.12463	0.374763	0.216003
Rv0414c	0.997357	0.0593301	0.432754
Rv0415	1.24479	0.41918	0.233009
Rv0416	0.878089	0.0197795	0.00417571
Rv0417	1.40701	0.53536	0.102875
Rv0418	1.17379	0.0549633	0.0114843
Rv0419	1.38799	0.384959	0.0105218
Rv0420c	1.26226	0.0428536	0.00145677
Rv0421c	1.36767	0.110231	0.00597161
Rv0422c	1.19473	0.0620221	0.0401123
Rv0423c	1.19543	0.121573	0.0372558
Rv0424c	1.93579	0.117287	0.0350678
Rv0425c	1.51724	0.190393	0.00360121
Rv0426c	2.07677	0.0859301	0.0415594
Rv0427c	1.26466	0.334907	0.143889
Rv0428c	1.06464	0.117207	0.243927
Rv0429c	1.20697	0.177791	0.11324
Rv0430	1.21125	0.0247906	0.0263459
Rv0431	1.01901	0.0829694	0.488917
Rv0432	1.18787	0.0979418	0.0657667
Rv0433	1.24735	0.443537	0.254048
Rv0434	0.948911	0.0591518	0.135296
Rv0435c	0.825251	0.00535285	0.000128306
Rv0436c	0.861319	0.0348181	0.0146234
Rv0437c	0.764029	0.0651846	0.0231077
Rv0438c	0.8246	0.0291858	0.00989944
Rv0439c	1.157	0.0666544	0.0170539
Rv0440	0.283979	0.0084763	0.000528854
Rv0441c	1.03893	0.0222931	0.0284167
Rv0442c	0.93327	0.0166888	0.0141748
Rv0443	0.823203	0.0209827	0.041466
Rv0444c	0.918803	0.0261354	0.022019
Rv0445c	0.895032	0.0869087	0.110164
Rv0446c	1.10326	0.0946593	0.0326933
Rv0447c	0.995705	0.134197	0.402946
Rv0448c	1.28283	0.144365	0.0423625
Rv0449c	1.21435	0.171638	0.0639008
Rv0450c	0.717569	0.100624	0.0583467
Rv0451c	0.725477	0.115641	0.072015
Rv0452	0.583202	0.0836659	0.0355254
Rv0453	1.24637	0.0888169	0.00272397
Rv0454	1.35964	0.104585	0.00361185
Rv0455c	1.22339	0.115822	0.00760958
Rv0456c	1.52442	0.118275	0.000957221
Rv0457c	1.77407	0.0757368	0.00780997
Rv0458	1.36951	0.0250858	0.00126122
Rv0459	1.33683	0.454875	0.116631
Rv0460	0.857426	0.0509515	0.0265754
Rv0461	1.25566	0.339103	0.100626
Rv0462	0.965415	0.0280893	0.0886206
Rv0463	1.08425	0.514857	0.206582
Rv0464c	1.39216	0.0453577	0.00199192
Rv0465c	1.78925	0.253732	0.0215767
Rv0466	0.953279	0.0436513	0.0979605
Rv0467	1.33763	0.337194	0.0339544
Rv0468	0.951383	0.044584	0.108873
Rv0469	1.10959	0.138332	0.216688
Rv0470c	1.14869	0.0997442	0.102854
Rv0471c	1.3839	0.0996302	0.00528577
Rv0472c	0.858545	0.0828721	0.0899873
Rv0473	0.912162	0.183913	0.220356
Rv0474	1.02184	0.0208023	0.102026
Rv0475	1.63888	0.14793	0.00879666
Rv0476	1.10815	0.0578322	0.0890238
Rv0477	1.06213	0.153738	0.460756
Rv0478	0.999846	0.0970482	0.470184
Rv0479c	1.15763	0.106883	0.0166105
Rv0480c	1.17749	0.0791102	0.0601211
Rv0481c	1.32379	0.0349319	0.0030325
Rv0482	0.825553	0.0757926	0.0322443
Rv0483	0.838804	0.00274826	0.000165445
Rv0484c	1.03541	0.0600844	0.207054
Rv0485	1.10765	0.0212016	0.00546828
Rv0486	1.35797	0.0425402	0.00212739
Rv0487	1.04062	0.0204295	0.0360942
Rv0488	1.16952	0.0167657	0.00163212
Rv0489	0.907528	0.0888597	0.112391
Rv0490	1.14295	0.0503072	0.0178449
Rv0491	1.3608	0.0588108	0.00157031
Rv0492c	0.997377	0.0694204	0.465799
Rv0493c	1.07739	0.158126	0.344178
Rv0494	1.46777	0.150743	0.0162818
Rv0495c	1.0941	0.131193	0.25877
Rv0496	1.08058	0.101958	0.197599
Rv0497	0.920011	0.186114	0.194083
Rv0498	0.831202	0.107067	0.0815555
Rv0499	1.23693	0.130167	0.0164987
Rv0500	1.02584	0.137423	0.331182
Rv0501	0.983003	0.175712	0.288425
Rv0502	0.882527	0.0731531	0.0788753
Rv0503c	1.05479	0.21933	0.4652
Rv0504c	1.18513	0.1461	0.0403369
Rv0505c	1.20728	0.045797	0.00647652
Rv0506	0.743832	0.0158877	0.000851943
Rv0507	1.22337	0.0594383	0.00641704
Rv0508	1.08586	0.0587878	0.0580623
Rv0509	1.03695	0.104472	0.328087
Rv0510	0.998258	0.0481682	0.456607
Rv0511	0.849036	0.0302584	0.00129887
Rv0512	0.928293	0.0150956	0.00722466
Rv0513	0.915598	0.0661942	0.0109192
Rv0514	0.803473	0.0135512	0.00188753
Rv0515	0.673892	0.122847	0.0798947
Rv0516c	3.43857	0.185023	0.000664626
Rv0517	1.43023	0.733926	0.225675
Rv0518	1.26855	0.173139	0.0263683
Rv0519c	0.963857	0.171775	0.251627
Rv0520	1.40649	0.113556	0.00226689
Rv0521c	1.76708	0.154421	0.0216269
Rv0522	1.18129	0.24798	0.161631
Rv0523c	1.35349	0.169512	0.0131015
Rv0524	0.744455	0.0592983	0.0518674
Rv0525	0.93355	0.0591989	0.145368
Rv0526	0.823473	0.0292412	0.0430092
Rv0527	0.936312	0.047144	0.144848
Rv0528	1.17732	0.0353054	0.026999
Rv0529	0.986255	0.159975	0.165617
Rv0530	1.05794	0.0850328	0.184126
Rv0531	0.987313	0.044719	0.326221
Rv0532	0.659297	0.0234365	0.00231225
Rv0533c	0.664496	0.0356951	0.00534605
Rv0534c	0.946222	0.023536	0.0348513
Rv0535	0.94557	0.043593	0.0819139
Rv0536	0.935743	0.0830638	0.150741
Rv0537c	1.0672	0.04236	0.049551
Rv0538	0.969654	0.0256971	0.0895258
Rv0539	1.21767	0.0565145	0.00975233
Rv0540	1.38265	0.0451949	0.00199283
Rv0541c	0.956025	0.165965	0.255812
Rv0542c	0.924358	0.0559687	0.0887099
Rv0543c	0.860393	0.0903407	0.083882
Rv0544c	0.785594	0.0509909	0.0361621
Rv0545c	1.03147	0.0593278	0.276164
Rv0546c	1.21878	0.114825	0.0479677
Rv0547c	1.1967	0.146307	0.0381022
Rv0548c	1.32791	0.0740826	0.00477708
Rv0549c	1.40972	0.15276	0.0069501
Rv0550c	1.15835	0.0934091	0.0587737
Rv0551c	1.33794	0.226135	0.0452936
Rv0552	1.68397	0.101384	0.0218766
Rv0553	1.00889	0.0858065	0.436269
Rv0554	0.903707	0.0283029	0.0155693
Rv0555	0.73847	0.0245064	0.00319629
Rv0556	0.843609	0.0239802	0.00526135
Rv0557	1.19875	0.0262841	0.00189651
Rv0558	1.33506	0.0672353	0.00538416
Rv0559c	1.72792	0.168309	0.00410507
Rv0560c	1.51873	0.0999456	0.00305138
Rv0561c	0.983258	0.0752667	0.347864
Rv0562	1.18208	0.0247222	0.00355099
Rv0563	2.62503	0.069769	5.29606e-05
Rv0564c	1.14769	0.0777294	0.031669
Rv0565c	1.66469	0.18793	0.00191968
Rv0566c	1.42535	0.114676	0.0100522
Rv0567	1.60257	0.140931	0.0139975
Rv0568	1.00214	0.104766	0.445207
Rv0569	0.479896	0.0788416	0.0752515
Rv0570	0.690735	0.099408	0.058606
Rv0571c	1.24192	0.108188	0.0165182
Rv0572c	1.17827	0.11257	0.0519394
Rv0573c	1.83604	0.363257	0.0148312
Rv0574c	1.29301	0.215896	0.00994816
Rv0575c	0.995021	0.23172	0.281975
Rv0576	1.02024	0.182882	0.276881
Rv0577	0.894636	0.0254601	0.0240894
Rv0578c	1.56003	0.0431115	0.0092658
Rv0579	1.2141	0.0775987	0.00923591
Rv0580c	1.37783	0.0772419	0.00148392
Rv0581	1.79557	0.125037	0.00274376
Rv0582	0.995641	0.0466367	0.442158
Rv0583c	1.08786	0.0531257	0.0639987
Rv0584	1.42511	0.203225	0.0364326
Rv0585c	1.46915	0.119361	0.00098894
Rv0586	1.33103	0.127267	0.0180287
Rv0587	1.10518	0.0196	0.00644651
Rv0588	0.945339	0.081106	0.167599
Rv0589	1.16443	0.11344	0.0619868
Rv0590	1.07136	0.0953323	0.148941
Rv0591	1.28948	0.168286	0.0489011
Rv0592	1.76109	0.0264923	0.00104096
Rv0593	1.68622	0.210617	0.00800502
Rv0594	1.37071	0.0344076	0.00126671
Rv0595c	1.18522	0.0882614	0.0320969
Rv0596c	1.11462	0.0562947	0.0353443
Rv0597c	0.936006	0.0558907	0.0949277
Rv0598c	0.731523	0.0169502	0.00594818
Rv0599c	0.849604	0.086631	0.0476291
Rv0600c	1.79453	0.0921419	0.00131656
Rv0601c	1.47667	0.0740077	0.00167891
Rv0602c	1.49196	0.183555	0.0128024
Rv0603	1.41857	0.0911571	0.0025709
Rv0604	1.10624	0.100396	0.102231
Rv0605	0.526821	0.028724	0.00638238
Rv0606	0.501602	0.0344562	0.00530686
Rv0607	0.608473	0.00508627	0.00196266
Rv0608	1.44187	0.0429583	1.87772e-07
Rv0609	0.996614	0.0261878	0.402238
Rv0610c	1.44867	0.0857849	0.0050406
Rv0611c	1.29896	0.0391929	0.000587034
Rv0612	1.02189	0.0139737	0.0476952
Rv0613c	0.914002	0.12122	0.167402
Rv0614	1.06914	0.130897	0.250784
Rv0615	0.933425	0.0660538	0.123654
Rv0616c	1.30067	0.179935	0.0543071
Rv0617	0.893049	0.10489	0.120489
Rv0618	1.26543	0.0509964	0.00197962
Rv0619	1.39974	0.188494	0.0268761
Rv0620	1.84749	0.254597	0.0198882
Rv0621	0.974868	0.0427725	0.205896
Rv0622	1.52394	0.133219	0.00458192
Rv0623	0.801004	0.0667779	0.0317246
Rv0624	0.671622	0.038422	0.012604
Rv0625c	1.18763	0.0490244	0.00363166
Rv0626	0.827793	0.0459911	0.0159739
Rv0627	0.814455	0.0210127	0.0409856
Rv0628c	0.819002	0.0788161	0.0548805
Rv0629c	1.13117	0.132141	0.0995373
Rv0630c	1.12098	0.18349	0.187295
Rv0631c	0.980609	0.0932408	0.295286
Rv0632c	1.24415	0.0246821	0.0142676
Rv0633c	1.10578	0.0500854	0.0428709
Rv0634c	1.29505	0.0261864	0.00909485
Rv0635	0.754573	0.0451642	0.0201734
Rv0636	0.794513	0.0192452	0.0176907
Rv0637	0.847191	0.0599049	0.0385565
Rv0638	1.15833	0.0518868	0.00446721
Rv0639	0.951318	0.0566953	0.140227
Rv0640	1.03822	0.0643916	0.234726
Rv0641	1.37387	0.0749878	0.00675485
Rv0642c	1.35176	0.127701	0.0147829
Rv0643c	0.815239	0.0797506	0.0377562
Rv0644c	0.959756	0.14024	0.295072
Rv0645c	1.17656	0.0670086	0.0189478
Rv0646c	0.898889	0.0703977	0.0838659
Rv0647c	0.810808	0.0621075	0.0235925
Rv0648	1.73589	0.215823	0.00700491
Rv0649	1.42591	0.111721	0.00926019
Rv0650	1.37612	0.0457673	0.000195776
Rv0651	0.793108	0.0327271	0.0141231
Rv0652	0.599409	0.0384941	0.0168632
Rv0653c	0.806249	0.107082	0.0816035
Rv0654	0.990793	0.0361593	0.318298
Rv0655	0.777914	0.0321892	0.00582261
Rv0656c	1.23748	0.0292587	0.00882638
Rv0657c	1.06964	0.0897562	0.163944
Rv0658c	0.836572	0.0585785	0.0410251
Rv0659c	0.889121	0.0350861	0.0197994
Rv0660c	0.852225	0.0308942	0.0211604
Rv0661c	2.36972	0.339318	0.00397534
Rv0662c	1.2426	0.0388317	0.00673172
Rv0663	1.07863	0.0845534	0.126133
Rv0664	1.03567	0.0725695	0.263683
Rv0665	1.12389	0.170668	0.174682
Rv0666	1.03588	0.0343068	0.094845
Rv0667	0.602793	0.0523029	0.00307002
Rv0668	0.719797	0.0237551	0.00579812
Rv0669c	1.3533	0.116907	0.00990024
Rv0670	1.62993	0.0565567	0.00360386
Rv0671	1.33332	0.135412	0.025393
Rv0672	1.32604	0.0507923	0.00756489
Rv0673	1.1857	0.0929975	0.0159754
Rv0674	1.28741	0.142431	0.0431522
Rv0675	1.11451	0.0953449	0.0891996
Rv0676c	1.09399	0.0277801	0.0327061
Rv0677c	0.633664	0.0163316	0.00992262
Rv0678	0.75314	0.0502748	0.00859666
Rv0679c	0.781883	0.0474675	0.0211237
Rv0680c	0.862718	0.031943	0.0216198
Rv0681	1.0608	0.0683704	0.121091
Rv0682	0.837592	0.0321797	0.00179379
Rv0683	0.831472	0.016644	0.00874546
Rv0684	0.872815	0.0044873	0.00147799
Rv0685	0.714276	0.0535255	0.00392956
Rv0686	0.935648	0.0865596	0.170313
Rv0687	1.18989	0.062425	0.012988
Rv0688	1.47768	0.111988	0.00497959
Rv0689c	1.53123	0.105461	0.00313627
Rv0690c	1.50479	0.156812	0.0180472
Rv0691c	2.16807	0.33526	0.00949854
Rv0692	0.774773	0.0614568	0.0385729
Rv0693	0.844664	0.134161	0.0982141
Rv0694	0.741454	0.0644915	0.0215835
Rv0695	0.73976	0.140148	0.0537698
Rv0696	0.973272	0.131571	0.358792
Rv0697	1.10965	0.0475606	0.0519715
Rv0698	1.06955	0.133748	0.242812
Rv0699	1.16695	0.107483	0.0657545
Rv0700	0.671438	0.0402826	0.00546302
Rv0701	0.629583	0.0326583	0.00192006
Rv0702	0.702516	0.00887572	0.00234343
Rv0703	0.561642	0.0277782	0.00381804
Rv0704	0.576898	0.0154009	0.00110041
Rv0705	0.457527	0.0147205	0.00174144
Rv0706	0.54225	0.0286091	0.00219082
Rv0707	0.493787	0.0302168	0.00303442
Rv0708	0.610231	0.0459622	0.00471326
Rv0709	0.514728	0.0701925	0.00585077
Rv0710	0.847343	0.0639625	0.0395753
Rv0711	1.08437	0.112406	0.168797
Rv0712	1.11219	0.108423	0.113419
Rv0713	0.979879	0.0669949	0.315319
Rv0714	0.777131	0.0213271	0.00164373
Rv0715	0.685085	0.0811243	0.0165676
Rv0716	0.657184	0.0663985	0.0186119
Rv0717	0.702339	0.122148	0.0403036
Rv0718	0.549035	0.0219647	0.00552488
Rv0719	0.474458	0.0543452	0.00546677
Rv0720	0.505475	0.0298491	0.00757324
Rv0721	0.556679	0.032233	0.00306401
Rv0722	0.506134	0.00755698	0.00116698
Rv0723	0.666328	0.0411832	0.0383199
Rv0724	1.381	0.125173	0.00622669
Rv0725c	1.23982	0.0963732	0.0450409
Rv0726c	1.45828	0.0395957	0.0178893
Rv0727c	1.51561	0.160557	0.0230692
Rv0728c	1.43034	0.135823	0.00712976
Rv0729	1.16247	0.0160412	0.00727556
Rv0730	0.821429	0.029869	0.028134
Rv0731c	1.08994	0.08382	0.118585
Rv0732	0.841792	0.0480177	0.0403304
Rv0733	0.604186	0.0914539	0.0197976
Rv0734	0.64793	0.052379	0.00698892
Rv0735	1.09377	0.107207	0.136621
Rv0736	1.09198	0.0529867	0.045813
Rv0737	1.33033	0.0431702	0.000338664
Rv0738	1.04586	0.0549911	0.131179
Rv0739	1.76362	0.148154	0.00420444
Rv0740	1.18517	0.0949089	0.0179627
Rv0741	0.864547	0.0645162	0.0331553
Rv0742	0.871255	0.0263984	0.00719048
Rv0743c	1.44075	0.128086	0.0147454
Rv0744c	1.30283	0.1293	0.0151054
Rv0745	1.0014	0.0714684	0.405377
Rv0746	0.657058	0.0399553	0.0105047
Rv0747	1.23376	0.042946	0.00699257
Rv0748	1.15442	0.0401686	0.0242618
Rv0749	0.959178	0.0321018	0.094214
Rv0750	1.42142	0.00927591	0.01048
Rv0751c	2.13052	0.145569	0.00460263
Rv0752c	2.06385	0.129054	0.00951698
Rv0753c	1.74008	0.112828	0.00235409
Rv0754	1.21269	0.0825681	0.0155568
Rv0755c	1.24802	0.0798837	0.00191104
Rv0756c	1.35203	0.08906	0.00302288
Rv0757	0.985199	0.168974	0.436222
Rv0758	1.01803	0.0865457	0.404789
Rv0759c	0.739494	0.0485864	0.0045396
Rv0760c	0.756389	0.0433168	0.00653251
Rv0761c	0.721799	0.0406304	0.00194013
Rv0762c	1.24083	0.228245	0.114631
Rv0763c	1.3506	0.132622	0.0147092
Rv0764c	1.61169	0.138667	0.0159477
Rv0765c	1.23946	0.289523	0.140364
Rv0766c	2.01352	0.19695	0.00517007
Rv0767c	1.28148	0.113871	0.011346
Rv0768	1.55528	0.142577	0.0143163
Rv0769	1.46559	0.473943	0.0764728
Rv0770	1.16635	0.0472761	0.00593914
Rv0771	1.65409	0.581214	0.0736533
Rv0772	1.07766	0.039642	0.0440767
Rv0773c	1.38094	0.717561	0.267297
Rv0774c	0.971617	0.0286343	0.122245
Rv0775	1.40113	0.868211	0.464288
Rv0776c	1.46484	0.107523	0.00401634
Rv0777	1.25341	0.73146	0.327738
Rv0778	1.07383	0.0324224	0.0334784
Rv0779c	1.76554	0.238179	0.0220056
Rv0780	1.97643	0.0582676	7.5592e-05
Rv0781	1.65929	0.0719853	0.0190129
Rv0782	1.6566	0.359135	0.000733724
Rv0783c	1.75039	0.216454	0.00411164
Rv0784	1.43496	0.24538	0.00858288
Rv0785	1.37993	0.185239	0.00759422
Rv0786c	1.17427	0.132889	0.0963073
Rv0787	1.07845	0.237676	0.404466
Rv0788	1.16152	0.0826549	0.0284108
Rv0789c	1.3793	0.281984	0.120583
Rv0790c	1.49285	0.0485761	0.0171814
Rv0791c	1.62425	0.130255	0.0110196
Rv0792c	1.84046	0.231218	0.00617812
Rv0793	2.12678	0.0919531	0.00311659
Rv0794c	1.37051	0.0242471	0.000237145
Rv0795	1.59832	0.417835	0.0197314
Rv0796	1.10692	0.0832994	0.0709976
Rv0797	1.3627	0.128579	0.0354796
Rv0798c	0.962456	0.00854122	0.0082511
Rv0799c	1.39457	0.062518	0.00151391
Rv0800	1.15489	0.0125546	0.00310298
Rv0801	1.08216	0.113022	0.167487
Rv0802c	1.40911	0.0626234	0.000658879
Rv0803	0.82453	0.0609894	0.00993199
Rv0804	0.73233	0.0160259	0.000850798
Rv0805	1.07709	0.136732	0.232703
Rv0806c	1.36093	0.132461	0.0197315
Rv0807	0.915343	0.0599912	0.0932668
Rv0808	1.35727	0.0208007	0.0313718
Rv0809	0.8566	0.138579	0.117382
Rv0810c	0.909343	0.0817934	0.130512
Rv0811c	1.0803	0.186586	0.329484
Rv0812	0.987638	0.0683345	0.366102
Rv0813c	1.23914	0.175239	0.061394
Rv0814c	0.946299	0.0899331	0.239478
Rv0815c	0.995827	0.118929	0.360908
Rv0816c	1.30494	0.217505	0.0231161
Rv0817c	1.6351	0.287861	0.0440035
Rv0818	0.855446	0.0151008	0.00387169
Rv0819	1.05521	0.0620452	0.0800192
Rv0820	1.34134	0.10351	0.00917041
Rv0821c	1.32507	0.0384896	0.0441968
Rv0822c	0.895366	0.0241083	0.0133029
Rv0823c	0.683906	0.0288553	0.0467267
Rv0824c	0.568414	0.0162219	0.000997949
Rv0825c	1.15233	0.139354	0.0175756
Rv0826	1.59425	0.0643495	0.00107497
Rv0827c	1.05253	0.571832	0.269401
Rv0828c	1.71579	0.115732	0.00102538
Rv0829	0.674169	0.0296733	0.0185234
Rv0830	1.34953	0.264538	0.0196538
Rv0831c	0.826683	0.115472	0.123382
Rv0832	0.862871	0.0369036	0.0592763
Rv0833	0.475779	0.0544506	0.0464523
Rv0834c	1.04247	0.0495318	0.204221
Rv0835	1.77958	0.220814	0.00542966
Rv0836c	1.20177	0.0737623	0.00452223
Rv0837c	0.843462	0.0564256	0.0813959
Rv0838	0.945665	0.127068	0.190864
Rv0839	1.06911	0.18552	0.45727
Rv0840c	1.3204	0.144455	0.0408059
Rv0841c	1.55257	0.113269	0.0745254
Rv0842	1.14797	0.0278193	0.00206932
Rv0843	1.83424	0.829136	0.0268259
Rv0844c	0.852573	0.026148	0.0087527
Rv0845	1.70847	0.55498	0.0291627
Rv0846c	1.76784	0.0649541	0.000784516
Rv0847	1.5824	0.56645	0.0098142
Rv0848	0.915401	0.0590879	0.066184
Rv0849	1.69783	0.618647	0.0402199
Rv0850	1.52197	0.105287	0.00259209
Rv0851c	1.90896	0.882892	0.0613876
Rv0852	1.69321	0.0683623	0.00226255
Rv0853c	1.54721	0.170834	0.00400759
Rv0854	1.59236	0.132815	0.0319853
Rv0855	0.964811	0.0858288	0.244257
Rv0856	1.56645	0.122404	0.0465056
Rv0857	1.92865	0.0811787	0.039993
Rv0858c	1.56551	0.296085	0.0106324
Rv0859	3.26846	0.201085	0.0286439
Rv0860	5.81607	0.568051	0.0476508
Rv0861c	1.1534	0.135824	0.0971944
Rv0862c	1.08641	0.0596153	0.00640478
Rv0863	0.71193	0.0430019	0.0715495
Rv0864	0.645884	0.0178446	0.0438671
Rv0865	0.778091	0.0300734	0.00406595
Rv0866	0.778334	0.0361761	0.00641053
Rv0867c	0.626752	0.0490359	0.00763916
Rv0868c	1.1443	0.0305768	0.00692979
Rv0869c	1.01089	0.0116122	0.124464
Rv0870c	1.13048	0.0308273	0.0101686
Rv0871	0.859165	0.0877032	0.0675239
Rv0872c	0.790764	0.0195925	0.00144779
Rv0873	1.32528	0.0942206	0.0245283
Rv0874c	1.08173	0.0169659	0.00584751
Rv0875c	1.12625	0.0625624	0.0596258
Rv0876c	0.860064	0.0414353	0.0164746
Rv0877	1.12266	0.078136	0.0337566
Rv0878c	1.14144	0.256839	0.231151
Rv0879c	1.13955	0.0946678	0.0289702
Rv0880	1.19475	0.0952638	0.0118967
Rv0881	1.42981	0.350842	0.0633881
Rv0882	1.11105	0.1047	0.0687007
Rv0883c	0.881254	0.0846279	0.0995884
Rv0884c	1.29599	0.109636	0.0385408
Rv0885	1.08166	0.519387	0.484522
Rv0886	1.00675	0.191699	0.359447
Rv0887c	1.7795	0.0912302	0.00841972
Rv0888	1.22239	0.187277	0.0391352
Rv0889c	1.15206	0.0952743	0.0231373
Rv0890c	0.882176	0.0271716	0.0109621
Rv0891c	1.7773	0.596915	0.0100991
Rv0892	1.36449	0.141408	0.0186372
Rv0893c	1.40211	0.0620874	0.00173076
Rv0894	1.19911	0.05373	0.00705946
Rv0895	1.49925	0.098599	0.00182909
Rv0896	1.43839	0.0138532	0.000250473
Rv0897c	1.08604	0.0465489	0.043678
Rv0898c	0.790778	0.0488308	0.012926
Rv0899	1.47827	0.0654132	0.0113249
Rv0900	1.09838	0.0261684	0.0128259
Rv0901	1.07801	0.0900878	0.200467
Rv0902c	0.84559	0.0266558	0.0349554
Rv0903c	0.826556	0.0431824	0.0619765
Rv0904c	1.37756	0.0905773	0.000566728
Rv0905	1.27228	0.102416	0.0170119
Rv0906	1.38106	0.0641334	0.00385383
Rv0907	1.02846	0.0714086	0.311605
Rv0908	1.08897	0.0514454	0.0466073
Rv0909	1.37855	0.0728269	0.0137314
Rv0910	2.50187	0.259277	0.0221535
Rv0911	1.4177	0.132332	0.0106953
Rv0912	1.32314	0.0890002	0.00700275
Rv0913c	1.17491	0.0788183	0.0238165
Rv0914c	1.08596	0.0370637	0.0275237
Rv0915c	1.38433	0.0265519	0.000389106
Rv0916c	1.19784	0.0227057	0.00158598
Rv0917	1.54409	0.0669723	6.31235e-05
Rv0918	1.52967	0.145391	0.00910455
Rv0919	0.925805	0.0461383	0.0550375
Rv0920c	1.1932	0.0277295	0.00467516
Rv0921	1.23892	0.0945939	0.0191554
Rv0922	0.642216	0.0239971	0.00127669
Rv0923c	1.01937	0.0698887	0.353007
Rv0924c	0.999936	0.0771702	0.491154
Rv0925c	1.06286	0.127478	0.370428
Rv0926c	1.18666	0.0678231	0.0413138
Rv0927c	1.05367	0.173827	0.470402
Rv0928	1.56415	0.147955	0.00849868
Rv0929	1.40505	0.146023	0.00965842
Rv0930	1.09946	0.121325	0.138775
Rv0931c	1.93921	0.655572	0.0925765
Rv0932c	1.35629	0.0292757	0.0437314
Rv0933	1.17214	0.597566	0.496039
Rv0934	0.517188	0.0530263	0.0466785
Rv0935	0.586795	0.0573251	0.0612468
Rv0936	0.797597	0.126539	0.0818206
Rv0937c	1.21147	0.0432181	0.00707627
Rv0938	1.54923	0.103108	0.00361041
Rv0939	2.17741	0.0977507	0.000594717
Rv0940c	1.29321	0.0165842	0.000534952
Rv0941c	0.965229	0.0115513	0.0179249
Rv0942	1.36548	0.117424	0.00737706
Rv0943c	1.55844	0.0172192	0.0022468
Rv0944	1.64149	0.164345	0.0112071
Rv0945	1.02104	0.019865	0.103503
Rv0946c	1.38994	0.0474768	0.0020554
Rv0947c	1.13815	0.0305718	0.00409894
Rv0948c	1.06782	0.0636704	0.103856
Rv0949	1.2592	0.331033	0.183373
Rv0950c	1.22868	0.13127	0.0437723
Rv0951	0.971891	0.0726214	0.232493
Rv0952	1.03908	0.0210228	0.0989209
Rv0953c	0.867481	0.0662797	0.0346981
Rv0954	1.1047	0.0572756	0.0763755
Rv0955	1.13266	0.332941	0.412456
Rv0956	1.39327	0.154819	0.0206169
Rv0957	1.36664	0.200115	0.0169758
Rv0958	1.15551	0.144766	0.067684
Rv0959	1.10968	0.126572	0.188143
Rv0960	1.00962	0.0726237	0.416748
Rv0961	1.1673	0.0696231	0.0308566
Rv0962c	1.70305	0.0248565	0.0038843
Rv0963c	1.49037	0.276543	0.0200597
Rv0964c	1.18237	0.0452713	0.00148417
Rv0965c	0.997763	0.0656375	0.434362
Rv0966c	1.48638	0.16894	0.0190572
Rv0967	0.86915	0.0405387	0.0166392
Rv0968	0.754775	0.0577792	0.0185083
Rv0969	0.609526	0.0394456	0.00502304
Rv0970	0.949587	0.0595049	0.140325
Rv0971c	1.85519	0.303173	0.0105344
Rv0972c	2.02468	0.0586907	0.0011834
Rv0973c	2.1604	0.233963	0.00512813
Rv0974c	1.76621	0.0966355	0.00123589
Rv0975c	2.05764	0.394558	0.0135542
Rv0976c	1.51997	0.0972972	0.00319068
Rv0977	1.23611	0.12364	0.0338166
Rv0978c	1.45461	0.121454	0.00973098
Rv0979c	1.40741	0.239961	0.0345629
Rv0980c	0.762856	0.135877	0.059089
Rv0981	1.48493	0.156661	0.00898777
Rv0982	1.79865	0.084922	0.00302759
Rv0983	1.43147	0.157921	0.0113569
Rv0984	1.37914	0.0809786	0.00143931
Rv0985c	1.08185	0.0141889	0.00465512
Rv0986	1.60471	0.143511	0.00378844
Rv0987	0.93434	0.0290477	0.0284611
Rv0988	1.00278	0.0427175	0.445492
Rv0989c	1.27319	0.0558585	0.00574359
Rv0990c	1.48744	0.0652266	0.0244396
Rv0991c	1.06232	0.07336	0.162081
Rv0992c	0.765574	0.0318296	0.0161473
Rv0993	0.761036	0.0597634	0.0320417
Rv0994	0.7231	0.00991661	0.0153136
Rv0995	1.027	0.0892267	0.43896
Rv0996	0.962041	0.0570621	0.142603
Rv0997	1.36735	0.092344	0.00810992
Rv0998	1.3117	0.0859339	0.00327163
Rv0999	1.11161	0.0690366	0.0389655
Rv1000	0.958099	0.132294	0.288499
Rv1001	1.31699	0.0842961	0.0091122
Rv1002c	0.994403	0.0690669	0.409385
Rv1003	0.994524	0.128752	0.454202
Rv1004c	0.994016	0.109308	0.41421
Rv1005c	1.06848	0.0384621	0.0479672
Rv1006	0.983076	0.0811218	0.349645
Rv1007c	2.22115	0.217533	0.00345548
Rv1008	1.16848	0.11041	0.0437929
Rv1009	0.75693	0.0397236	0.0238777
Rv1010	0.777922	0.0299175	0.00607545
Rv1011	0.763402	0.0138606	0.00306238
Rv1012	1.14211	0.0684607	0.0339938
Rv1013	0.655742	0.0369272	0.00973912
Rv1014c	0.855328	0.160338	0.119249
Rv1015c	1.02126	0.0321803	0.174711
Rv1016c	0.94173	0.10441	0.177437
Rv1017c	1.04738	0.0153558	0.0081096
Rv1018c	1.00372	0.0475563	0.487863
Rv1019	1.01796	0.081655	0.38283
Rv1020	0.851395	0.0460043	0.032191
Rv1021	1.13004	0.0693292	0.0314582
Rv1022	1.16273	0.0300718	0.00199043
Rv1023	1.09524	0.108156	0.137537
Rv1024	1.04817	0.019671	0.0299834
Rv1025	0.914462	0.0975879	0.140185
Rv1026	0.865239	0.0521591	0.0321442
Rv1027c	1.58723	0.189209	0.0138615
Rv1028c	1.77831	0.0156357	0.00342788
Rv1029	1.49448	0.269229	0.0303361
Rv1030	0.985278	0.0128842	0.105353
Rv1031	1.07616	0.0880318	0.129575
Rv1032c	1.25999	0.0844293	0.00771863
Rv1033c	1.16183	0.0463056	0.0135412
Rv1034c	1.63496	0.14349	0.00279199
Rv1035c	1.0788	0.117674	0.184392
Rv1036c	1.3954	0.137602	0.00741878
Rv1037c	0.676975	0.0335548	0.00776121
Rv1038c	0.637362	0.0169285	0.00338317
Rv1039c	1.36876	0.115843	0.00547692
Rv1040c	1.41411	0.0730047	0.00483566
Rv1041c	0.821912	0.0149165	0.00381261
Rv1042c	0.873739	0.0299411	0.0178062
Rv1043c	1.17727	0.0604916	0.0125063
Rv1044	1.1394	0.0786133	0.0319336
Rv1045	1.28368	0.134376	0.0289333
Rv1046c	1.24606	0.0664272	0.00488841
Rv1047	0.556063	0.0650835	0.0096802
Rv1048c	1.73581	0.234773	0.0102564
Rv1049	1.45025	0.157374	0.0146343
Rv1050	1.10629	0.0857438	0.0770908
Rv1051c	1.59675	0.24467	0.0161615
Rv1052	1.46343	0.110467	0.00279617
Rv1053c	1.725	0.175463	0.00092593
Rv1054	1.29807	0.0794597	0.00416505
Rv1055	1.46995	0.0659326	0.000408981
Rv1056	1.47571	0.00434978	0.00231347
Rv1057	2.03585	0.0985345	0.00151045
Rv1058	1.5026	0.0794639	0.00878086
Rv1059	1.41952	0.0775217	0.00385859
Rv1060	1.47702	0.0377417	0.00064323
Rv1061	1.2067	0.104182	0.0323064
Rv1062	1.21476	0.113468	0.0202048
Rv1063c	0.894459	0.0389946	0.0307103
Rv1064c	1.56493	0.077844	0.000525357
Rv1065	1.06412	0.0534384	0.0742004
Rv1066	1.2769	0.00698928	0.00245258
Rv1067c	0.827931	0.0788071	0.0226066
Rv1068c	1.44504	0.103877	0.0116948
Rv1069c	1.09757	0.127592	0.162217
Rv1070c	1.19236	0.141328	0.0625991
Rv1071c	1.24774	0.122605	0.0284119
Rv1072	2.24282	0.18489	0.000344912
Rv1073	1.59341	0.208879	0.0128896
Rv1074c	1.20067	0.103048	0.033996
Rv1075c	1.29718	0.02823	0.00017776
Rv1076	0.712748	0.0686433	0.023465
Rv1077	0.626506	0.0626613	0.0111364
Rv1078	0.716777	0.0383524	0.0113163
Rv1079	0.528471	0.0360083	0.00487082
Rv1080c	0.906603	0.0695807	0.0707011
Rv1081c	1.28741	0.0415947	0.00117773
Rv1082	1.67624	0.0302237	0.000246454
Rv1083	1.71291	0.0777755	0.000438559
Rv1084	1.9427	0.110203	0.00183592
Rv1085c	0.941683	0.0962148	0.182201
Rv1086	1.40873	0.117664	0.0105868
Rv1087	0.944691	0.096704	0.197565
Rv1088	1.4753	0.19615	0.0207213
Rv1089	1.31403	0.0755492	0.00533296
Rv1090	1.31097	0.0766698	0.0231751
Rv1091	0.751649	0.0383682	0.0319611
Rv1092c	1.1782	0.031503	0.00369749
Rv1093	0.964786	0.106593	0.309492
Rv1094	0.630799	0.0393124	0.0101885
Rv1095	0.833014	0.09626	0.0562113
Rv1096	1.00135	0.05144	0.427227
Rv1097c	0.656371	0.0520419	0.00683094
Rv1098c	0.750855	0.0373591	0.00949427
Rv1099c	0.863453	0.072181	0.0352375
Rv1100	0.767776	0.0151353	0.000692279
Rv1101c	1.18309	0.142938	0.0766839
Rv1102c	0.9095	0.0594194	0.0660586
Rv1103c	1.08478	0.143502	0.227771
Rv1104	1.40786	0.0879071	0.00378804
Rv1105	1.10328	0.112685	0.0929291
Rv1106c	1.05151	0.0782114	0.227864
Rv1107c	0.888223	0.0636243	0.0827681
Rv1108c	0.81377	0.0367718	0.0272256
Rv1109c	0.969311	0.0805235	0.239202
Rv1110	0.90102	0.0452356	0.0246559
Rv1111c	0.993989	0.0845501	0.394151
Rv1112	0.847626	0.0465732	0.0126198
Rv1113	1.03463	0.102728	0.355279
Rv1114	1.0087	0.0251273	0.250872
Rv1115	1.29441	0.141358	0.0474801
Rv1116	1.36528	0.129494	0.0157118
Rv1117	1.55992	0.169191	0.0148602
Rv1118c	1.20587	0.226101	0.124337
Rv1119c	1.56246	0.158426	0.0042597
Rv1120c	1.75194	0.260509	0.028365
Rv1121	1.05898	0.129663	0.268633
Rv1122	1.41894	0.161394	0.0207053
Rv1123c	1.06256	0.0693862	0.13585
Rv1124	1.81745	0.403372	0.0292794
Rv1125	1.62513	0.194543	0.0126357
Rv1126c	1.40873	0.174204	0.0237307
Rv1127c	1.71101	0.412469	0.0422679
Rv1128c	1.50699	0.170071	0.0120187
Rv1129c	1.2665	0.124098	0.0124791
Rv1130	1.24029	0.0584897	0.00213309
Rv1131	1.18065	0.046735	0.00447095
Rv1132	1.22045	0.042188	0.0101106
Rv1133c	0.61881	0.0265626	0.00548835
Rv1134	1.22147	0.0691562	0.0214984
Rv1135c	0.948623	0.0718041	0.168551
Rv1136	1.43034	0.0572202	0.00400921
Rv1137c	1.56665	0.102042	0.00248428
Rv1138c	1.24691	0.0673253	0.0138969
Rv1139c	1.41653	0.0881385	0.000474211
Rv1140	1.44913	0.0273909	0.000471545
Rv1141c	1.14753	0.168747	0.129221
Rv1142c	1.07179	0.121578	0.217394
Rv1143	0.954795	0.112303	0.260285
Rv1144	0.796339	0.118506	0.0520894
Rv1145	1.38125	0.162138	0.0101538
Rv1146	1.59674	0.265064	0.0261447
Rv1147	1.01804	0.196139	0.459752
Rv1148c	1.96578	0.101162	0.0121436
Rv1149	0.963424	0.0308529	0.0864538
Rv1150	1.13871	0.151404	0.143102
Rv1151c	1.7771	0.184559	0.00476375
Rv1152	1.13324	0.0585044	0.0264827
Rv1153c	1.61989	0.645071	0.0599043
Rv1154c	1.05218	0.0365192	0.0646605
Rv1155	1.73723	0.693799	0.0480521
Rv1156	0.701056	0.023442	0.00276998
Rv1157c	1.08635	0.491464	0.140875
Rv1158c	0.754193	0.00748682	0.000929853
Rv1159	1.08761	0.0719727	0.0799238
Rv1160	1.4218	0.0952886	0.006427
Rv1161	0.766739	0.0219588	0.00344958
Rv1162	0.808898	0.0702887	0.0255988
Rv1163	0.656427	0.0294898	0.00511332
Rv1164	0.843505	0.0235463	0.00272954
Rv1165	0.844339	0.119269	0.143759
Rv1166	1.28832	0.177915	0.00832007
Rv1167c	1.16901	0.120863	0.0295946
Rv1168c	1.2629	0.142379	0.0102692
Rv1169c	2.08757	0.325812	0.00687128
Rv1170	1.32971	0.267525	0.0300749
Rv1171	1.06523	0.145129	0.306002
Rv1172c	1.57298	0.0715191	0.0174874
Rv1173	0.828564	0.1412	0.116755
Rv1174c	0.989024	0.0589279	0.421225
Rv1175c	0.925989	0.127752	0.209242
Rv1176c	1.39376	0.0449832	0.0137968
Rv1177	0.801775	0.0289023	0.00630062
Rv1178	0.872831	0.0509805	0.0341656
Rv1179c	1.82014	0.0937002	0.0119066
Rv1180	1.16057	0.00891791	0.00062697
Rv1181	1.00573	0.222952	0.330307
Rv1182	1.2892	0.0893537	0.00868022
Rv1183	1.63609	0.201278	0.0461066
Rv1184c	1.70491	0.0581543	0.00125296
Rv1185c	1.48288	0.0631485	0.0336687
Rv1186c	1.16631	0.0236111	0.00187826
Rv1187	1.35814	0.136873	0.026825
Rv1188	1.25784	0.0605137	0.0032574
Rv1189	1.5121	0.110868	0.00281389
Rv1190	1.68157	0.199037	0.00195821
Rv1191	1.36667	0.18334	0.0138406
Rv1192	0.785874	0.0505571	0.0658776
Rv1193	1.20345	0.22391	0.105929
Rv1194c	1.02586	0.0181167	0.107338
Rv1195	0.858168	0.0411549	0.0732156
Rv1196	0.759523	0.0178862	0.0386689
Rv1197	0.680875	0.0632334	0.0768615
Rv1198	0.74687	0.0192873	0.0353112
Rv1199c	0.718118	0.150163	0.102604
Rv1200	1.51791	0.0547891	0.040514
Rv1201c	1.14607	0.250517	0.251051
Rv1202	0.990338	0.0545951	0.38192
Rv1203c	1.58164	0.315683	0.0215827
Rv1204c	1.41819	0.0620665	0.002522
Rv1205	1.22844	0.193548	0.017209
Rv1206	1.1108	0.016773	0.00261584
Rv1207	0.939145	0.253828	0.125543
Rv1208	0.771998	0.0286096	0.00713671
Rv1209	0.978769	0.122892	0.185988
Rv1210	0.995809	0.0433736	0.410901
Rv1211	0.972791	0.217452	0.114087
Rv1212c	0.856127	0.0318484	0.0111209
Rv1213	1.95198	0.296805	0.0196791
Rv1214c	1.79658	0.125629	0.0425369
Rv1215c	1.16008	0.169701	0.172644
Rv1216c	0.724365	0.0773315	0.0678947
Rv1217c	0.680037	0.0901251	0.112473
Rv1218c	0.689952	0.0160737	0.0471441
Rv1219c	0.539243	0.0737577	0.0873699
Rv1220c	0.746791	0.0451364	0.0348952
Rv1221	2.38955	0.137296	0.0323714
Rv1222	1.2856	0.0149336	0.0417347
Rv1223	1.43897	0.0865253	0.0166912
Rv1224	1.49671	0.0656305	0.0482451
Rv1225c	1.46895	0.787032	0.176631
Rv1226c	0.95434	0.0277349	0.0579043
Rv1227c	1.50007	0.722671	0.0273006
Rv1228	1.352	0.105855	0.0124815
Rv1229c	1.2532	0.56384	0.236108
Rv1230c	0.862492	0.0604784	0.028955
Rv1231c	1.47768	0.472991	0.000776964
Rv1232c	1.08858	0.0236653	0.0100812
Rv1233c	1.56694	0.104858	0.0030018
Rv1234	0.82289	0.0369868	0.0105911
Rv1235	1.01739	0.0886265	0.419788
Rv1236	1.23601	0.0436217	0.00511
Rv1237	1.38075	0.159141	0.000205431
Rv1238	1.45885	0.119773	0.00651193
Rv1239c	1.19217	0.198673	0.109287
Rv1240	1.12562	0.0586868	0.0628701
Rv1241	0.933242	0.0703302	0.154577
Rv1242	0.79985	0.115211	0.074695
Rv1243c	1.0333	0.0660912	0.329335
Rv1244	1.04	0.0773929	0.333638
Rv1245c	1.04692	0.146849	0.381749
Rv1246c	1.05544	0.0534225	0.10686
Rv1247c	1.04047	0.115327	0.376145
Rv1248c	0.778873	0.0136986	0.0128319
Rv1249c	1.34345	0.0462412	0.00391202
Rv1250	1.11049	0.0230477	0.00642463
Rv1251c	0.821706	0.334033	0.145928
Rv1252c	0.8255	0.0368215	0.0117385
Rv1253	1.51486	0.38665	0.00640265
Rv1254	1.20101	0.0617042	0.0131768
Rv1255c	1.18717	0.0237884	0.00545445
Rv1256c	1.04597	0.0379476	0.0796106
Rv1257c	1.22362	0.0770498	0.0161359
Rv1258c	1.72947	0.0781333	0.00194787
Rv1259	1.60442	0.0438349	0.00169459
Rv1260	1.63592	0.0813864	0.000733962
Rv1261c	1.22394	0.0625791	0.0167239
Rv1262c	1.25371	0.126209	0.00684365
Rv1263	1.28002	0.052516	0.0509155
Rv1264	1.05549	0.083024	0.18072
Rv1265	1.2036	0.0691029	0.0403164
Rv1266c	1.19033	0.0421936	0.00232133
Rv1267c	1.71671	0.0748062	0.013576
Rv1268c	1.59704	0.0261941	0.00300862
Rv1269c	1.17361	0.023042	0.00310246
Rv1270c	1.51371	0.187918	0.0111797
Rv1271c	0.905235	0.0943818	0.135964
Rv1272c	0.833736	0.0600232	0.0472808
Rv1273c	1.15378	0.0332777	0.0145028
Rv1274	0.862724	0.0384909	0.012095
Rv1275	0.962964	0.0334471	0.0977161
Rv1276c	1.55547	0.232769	0.0093739
Rv1277	0.773869	0.136637	0.0772125
Rv1278	0.718683	0.0114941	0.000319477
Rv1279	0.890265	0.120305	0.141544
Rv1280c	1.10486	0.0356777	0.0174466
Rv1281c	1.33542	0.0630739	0.00583096
Rv1282c	0.762292	0.0135374	0.000288022
Rv1283c	0.934099	0.011199	0.0126768
Rv1284	1.66965	0.0650979	0.00147932
Rv1285	1.8507	0.0913296	0.0218024
Rv1286	2.20272	0.0801665	0.0202622
Rv1287	1.42548	0.17305	0.0102204
Rv1288	1.16964	0.1083	0.00633248
Rv1289	1.2886	0.155637	0.0384013
Rv1290c	1.1873	0.179857	0.0375471
Rv1291c	1.84212	0.220632	0.0130867
Rv1292	1.92245	0.158335	0.0181716
Rv1293	1.18874	0.111106	0.0463979
Rv1294	1.34652	0.169265	0.00849079
Rv1295	1.23366	0.119435	0.0229894
Rv1296	1.19544	0.112696	0.00887826
Rv1297	1.11793	0.102106	0.083148
Rv1298	1.00236	0.0113478	0.392073
Rv1299	0.983511	0.175145	0.345499
Rv1300	1.03329	0.0292896	0.094787
Rv1301	1.06517	0.177361	0.302642
Rv1302	1.08033	0.0508402	0.0540725
Rv1303	2.20572	0.166882	0.00503093
Rv1304	2.81852	0.305937	0.00432523
Rv1305	1.78106	0.0278334	0.000283189
Rv1306	1.61878	0.0524796	0.0013479
Rv1307	1.70172	0.0464056	0.000364476
Rv1308	1.55906	0.105138	0.00483654
Rv1309	1.60355	0.138655	0.0255893
Rv1310	1.38866	0.0378701	0.0404304
Rv1311	1.66816	0.114701	0.0898261
Rv1312	1.44233	0.0180185	0.0468454
Rv1313c	0.96732	0.111579	0.313205
Rv1314c	1.6634	0.171796	0.0173302
Rv1315	1.08553	0.074366	0.0842324
Rv1316c	1.00922	0.126931	0.307456
Rv1317c	0.78547	0.106331	0.0968162
Rv1318c	1.01664	0.140584	0.397796
Rv1319c	1.12923	0.319853	0.36204
Rv1320c	1.1455	0.119979	0.069472
Rv1321	0.635937	0.0292153	0.00149578
Rv1322	0.610407	0.04005	0.00188875
Rv1323	1.04901	0.104847	0.208168
Rv1324	0.956848	0.0518388	0.144455
Rv1325c	1.6253	0.116763	0.0251134
Rv1326c	2.26941	0.171527	0.00120087
Rv1327c	1.86045	0.0563514	0.0567768
Rv1328	1.10684	0.066719	0.0641157
Rv1329c	1.48137	0.0624087	0.00157617
Rv1330c	1.22578	0.0532712	0.00505485
Rv1331	1.02357	0.0304916	0.162923
Rv1332	0.858243	0.042676	0.0176656
Rv1333	1.4503	0.0576638	0.0326321
Rv1334	1.25744	0.0662608	0.0325048
Rv1335	1.46412	0.0535515	0.0279145
Rv1336	1.45346	0.0180815	0.0314741
Rv1337	1.17852	0.021454	0.0311037
Rv1338	1.30218	0.0324001	0.0223416
Rv1339	1.68581	0.0989842	0.0271813
Rv1340	1.02307	0.0338871	0.214639
Rv1341	1.09569	0.0659947	0.0730728
Rv1342c	1.31744	0.0508705	0.00192584
Rv1343c	1.54927	0.0714853	0.00453748
Rv1344	1.06205	0.049117	0.0924126
Rv1345	0.893919	0.0124693	0.00198598
Rv1346	1.07175	0.0203859	0.00710551
Rv1347c	1.48613	0.0652783	0.0027423
Rv1348	1.29913	0.038693	0.000161715
Rv1349	1.28225	0.0464838	2.10626e-05
Rv1350	1.75502	0.285389	0.00624312
Rv1351	1.60836	0.118846	0.034681
Rv1352	1.52791	0.0597105	0.015069
Rv1353c	1.85081	0.204688	0.000946695
Rv1354c	1.74539	0.10444	0.00167114
Rv1355c	1.71021	0.186446	2.0175e-05
Rv1356c	1.91251	0.0122194	0.00892229
Rv1357c	1.50409	0.184245	0.0250166
Rv1358	2.01539	0.234087	0.0099198
Rv1359	1.77403	0.444712	0.0279355
Rv1360	1.35276	0.0687445	0.000712581
Rv1361c	0.636862	0.0789908	0.0209592
Rv1362c	1.56441	0.178295	0.00506391
Rv1363c	1.45479	0.0917235	0.0123306
Rv1364c	1.24536	0.0711977	0.004887
Rv1365c	1.51437	0.0448328	0.000594708
Rv1366	1.59561	0.0328456	0.00159859
Rv1367c	1.19967	0.0403106	0.00785655
Rv1368	1.16606	0.108141	0.0520182
Rv1369c	1.21594	0.161615	0.0662831
Rv1370c	1.44974	0.0754006	0.00229565
Rv1371	1.3604	0.104801	0.0101515
Rv1372	1.93262	0.0626278	0.00306307
Rv1373	1.54741	0.0824453	0.000341343
Rv1374c	1.69481	0.0608256	0.00475697
Rv1375	1.69456	0.105938	0.00698487
Rv1376	1.42431	0.1184	0.0135907
Rv1377c	0.809297	0.025371	0.0121125
Rv1378c	1.18904	0.112523	0.0166458
Rv1379	0.926167	0.0684274	0.120324
Rv1380	0.946157	0.024157	0.0347664
Rv1381	1.23844	0.188659	0.0787344
Rv1382	1.11741	0.156719	0.166699
Rv1383	1.22632	0.10098	0.0250404
Rv1384	1.32613	0.159644	0.0246769
Rv1385	1.24713	0.0998574	0.020402
Rv1386	1.0094	0.11632	0.407565
Rv1387	1.08869	0.100991	0.133478
Rv1388	1.29507	0.1181	0.00325252
Rv1389	0.727395	0.0911748	0.0228417
Rv1390	0.799628	0.0234446	0.00714977
Rv1391	0.907828	0.1007	0.135006
Rv1392	1.14746	0.0483999	0.0105763
Rv1393c	1.2204	0.129824	0.0345767
Rv1394c	1.18505	0.154656	0.0540571
Rv1395	1.40869	0.142858	0.00822307
Rv1396c	1.23514	0.0761063	0.0253458
Rv1397c	0.929022	0.0349982	0.0384729
Rv1398c	0.826709	0.101008	0.048801
Rv1399c	1.15727	0.0473867	0.0221629
Rv1400c	1.47928	0.0679148	0.00296204
Rv1401	0.957256	0.0373099	0.109008
Rv1402	1.31109	0.0614104	0.0157849
Rv1403c	1.26384	0.0591914	0.00325965
Rv1404	1.04282	0.0225261	0.0290974
Rv1405c	0.856682	0.0436465	0.0172748
Rv1406	1.04251	0.103482	0.3068
Rv1407	1.54036	0.363602	0.0401792
Rv1408	1.09026	0.112463	0.160734
Rv1409	1.03856	0.0821019	0.249211
Rv1410c	1.15213	0.00636905	0.000358648
Rv1411c	1.13191	0.147554	0.132799
Rv1412	1.21992	0.0473288	0.0013844
Rv1413	1.28326	0.103668	0.0153585
Rv1414	1.28793	0.14493	0.0241255
Rv1415	1.0313	0.0680199	0.278074
Rv1416	0.915463	0.0776098	0.111482
Rv1417	0.999127	0.0181183	0.445358
Rv1418	1.22016	0.030806	0.00251573
Rv1419	1.61954	0.0668695	0.00143278
Rv1420	1.6929	0.0786116	0.0011244
Rv1421	1.1137	0.037242	0.01501
Rv1422	0.985557	0.0459799	0.296686
Rv1423	1.07732	0.0676398	0.0931426
Rv1424c	1.1727	0.0720892	0.0130786
Rv1425	0.995596	0.0629275	0.33029
Rv1426c	1.62925	0.0433752	0.0200291
Rv1427c	1.31011	0.184904	0.00951374
Rv1428c	1.32152	0.0844055	0.022944
Rv1429	1.44634	0.114645	0.00229649
Rv1430	1.54568	0.162859	0.0149033
Rv1431	1.57293	0.146688	0.00347494
Rv1432	1.35972	0.0291505	0.000764207
Rv1433	1.19424	0.0655018	0.0293239
Rv1434	1.18479	0.0723657	0.0174499
Rv1435c	0.886301	0.046587	0.0159741
Rv1436	1.36322	0.198105	0.0487337
Rv1437	0.955786	0.0532677	0.139882
Rv1438	0.955681	0.0333502	0.0798301
Rv1439c	1.50466	0.11835	0.0131873
Rv1440	1.03503	0.0821386	0.29317
Rv1441c	0.817586	0.0498464	0.0163084
Rv1442	1.07157	0.052187	0.0775219
Rv1443c	1.34531	0.133819	0.0151533
Rv1444c	1.073	0.0934838	0.162211
Rv1445c	1.34692	0.0117191	0.000975855
Rv1446c	1.91515	0.299363	0.00176144
Rv1447c	1.40408	0.233821	0.00782172
Rv1448c	1.17944	0.0928615	0.0108142
Rv1449c	1.39008	0.0786519	0.00304534
Rv1450c	0.959301	0.085101	0.203562
Rv1451	1.2202	0.049826	0.00194222
Rv1452c	0.816467	0.0959274	0.0635543
Rv1453	1.21377	0.0830638	0.0116356
Rv1454c	1.04006	0.0300614	0.0654929
Rv1455	1.45936	0.109102	0.00525866
Rv1456c	1.466	0.0607709	0.00787578
Rv1457c	1.22446	0.206154	0.0879839
Rv1458c	1.07517	0.051857	0.0720661
Rv1459c	1.25972	0.146322	0.0328095
Rv1460	1.19139	0.0240756	0.00183504
Rv1461	1.38855	0.189167	0.0322053
Rv1462	1.42387	0.0454246	8.82272e-06
Rv1463	1.89403	0.310252	0.0170282
Rv1464	1.94955	0.0950031	0.0012279
Rv1465	1.51157	0.177328	0.00337717
Rv1466	1.65966	0.607234	0.00639396
Rv1467c	1.24182	0.0509248	0.0419173
Rv1468c	1.03483	0.17467	0.448702
Rv1469	0.815028	0.0532637	0.0395509
Rv1470	1.64207	0.0738467	0.00147556
Rv1471	1.81135	0.114277	0.00168206
Rv1472	1.02876	0.0902107	0.370801
Rv1473	0.951609	0.121573	0.236665
Rv1474c	1.09514	0.0332251	0.011584
Rv1475c	1.14084	0.0440414	0.00351739
Rv1476	1.46977	0.153396	0.00303426
Rv1477	0.744114	0.0865158	0.021767
Rv1478	0.795397	0.060424	0.0211671
Rv1479	1.12022	0.259921	0.275023
Rv1480	1.23691	0.166645	0.0511744
Rv1481	1.42296	0.250519	0.0430351
Rv1482c	1.46407	0.337673	0.086568
Rv1483	1.40113	0.238475	0.0390167
Rv1484	1.56543	0.275178	0.0239249
Rv1485	1.42739	0.134206	0.0129645
Rv1486c	1.43248	0.140112	0.0077362
Rv1487	0.981105	0.135704	0.399893
Rv1488	0.976449	0.100675	0.331115
Rv1489c	1.28493	0.107435	0.0275854
Rv1490	1.55436	0.0990567	0.0021047
Rv1491c	0.733519	0.0587651	0.0250723
Rv1492	1.88645	0.309047	0.00420905
Rv1493	2.17848	0.138205	0.000544556
Rv1494	1.67393	0.0987987	0.0062526
Rv1495	1.4734	0.118881	0.00298112
Rv1496	1.35463	0.255124	0.0415006
Rv1497	0.902506	0.0327623	0.0229285
Rv1498c	1.26753	0.0801689	0.00543282
Rv1499	1.47558	0.09365	0.0195852
Rv1500	1.45641	0.275276	0.0219893
Rv1501	1.32714	0.186724	0.0470874
Rv1502	1.16357	0.11747	0.0615361
Rv1503c	1.2167	0.0782615	0.0117007
Rv1504c	1.35831	0.160381	0.0302053
Rv1505c	1.34017	0.0835862	0.00662337
Rv1506c	1.45645	0.207841	0.0248774
Rv1507c	1.36454	0.234404	0.0432502
Rv1508c	1.07726	0.20949	0.30532
Rv1509	1.4719	0.0885695	0.00032115
Rv1510	1.40086	0.178315	0.0295573
Rv1511	1.09136	0.151554	0.230665
Rv1512	1.12436	0.091716	0.0688223
Rv1513	1.02349	0.011107	0.029449
Rv1514c	1.10025	0.171032	0.204307
Rv1515c	1.49692	0.142449	0.00259211
Rv1516c	1.78441	0.176992	0.00183655
Rv1517	2.2465	0.249643	0.00260021
Rv1518	1.21128	0.0763484	0.0111616
Rv1519	1.50024	0.164332	0.0255496
Rv1520	1.35602	0.0846794	0.015582
Rv1521	0.85251	0.0822899	0.106172
Rv1522c	1.02552	0.256076	0.369379
Rv1523	0.997679	0.148196	0.367975
Rv1524	0.763353	0.136542	0.0671968
Rv1525	0.840424	0.0491324	0.019991
Rv1526c	1.7128	0.11819	0.0062408
Rv1527c	0.579025	0.0187437	0.0015059
Rv1528c	2.03829	0.109688	0.00420285
Rv1529	1.83532	0.164394	0.00319545
Rv1530	1.64119	0.0678508	0.000915304
Rv1531	1.38185	0.169732	0.0148419
Rv1532c	1.04699	0.0994477	0.292221
Rv1533	1.16758	0.200951	0.132875
Rv1534	1.10407	0.118728	0.132372
Rv1535	3.30516	0.508188	0.0060728
Rv1536	1.38876	0.0866852	0.000445217
Rv1537	1.21553	0.0365916	0.00116865
Rv1538c	0.998655	0.0150813	0.429184
Rv1539	0.725446	0.0371299	0.00704434
Rv1540	0.815139	0.0234239	0.00391489
Rv1541c	0.948696	0.0722498	0.155608
Rv1542c	1.50596	0.064431	0.000152242
Rv1543	1.67786	0.0843673	0.0136533
Rv1544	1.62477	0.0432784	4.94615e-05
Rv1545	1.81547	0.0918529	0.0335812
Rv1546	1.23027	0.0627226	0.00641289
Rv1547	0.677389	0.0988317	0.0543557
Rv1548c	1.44358	0.200268	0.0185469
Rv1549	1.75216	0.297259	0.0042593
Rv1550	1.3038	0.0256597	0.00523805
Rv1551	1.39089	0.149495	0.0135352
Rv1552	1.67871	0.16837	0.0110219
Rv1553	1.50367	0.148981	0.00243364
Rv1554	1.6287	0.14296	0.0217639
Rv1555	0.967067	0.0861383	0.264059
Rv1556	1.55556	0.26891	0.0157651
Rv1557	1.12232	0.17099	0.245351
Rv1558	1.51933	0.060703	0.0440553
Rv1559	0.773444	0.0961549	0.0986021
Rv1560	1.19276	0.0763091	0.0276851
Rv1561	1.11197	0.272948	0.351846
Rv1562c	1.40375	0.133328	0.0133217
Rv1563c	1.5536	0.238023	0.00141962
Rv1564c	1.51132	0.0438605	0.000818299
Rv1565c	1.31309	0.140546	0.0315183
Rv1566c	0.619766	0.0181547	0.00188605
Rv1567c	1.44431	0.282057	0.0440795
Rv1568	0.942593	0.0109466	0.00736061
Rv1569	1.19912	0.369967	0.415599
Rv1570	0.873265	0.0113168	0.00082803
Rv1571	1.07182	0.117984	0.301621
Rv1572c	1.79958	0.0683212	0.00189863
Rv1573	1.49605	0.288575	0.0111438
Rv1574	2.27934	0.367896	0.0426172
Rv1575	2.16641	0.351028	0.00413605
Rv1576c	1.93429	0.0476337	0.0411304
Rv1577c	1.76548	0.273767	0.0239325
Rv1578c	1.65926	0.071878	0.0334575
Rv1579c	1.43877	0.223598	0.0042394
Rv1580c	1.67482	0.165602	0.0146616
Rv1581c	1.43369	0.191222	0.00415457
Rv1582c	1.567	0.227857	0.00959975
Rv1583c	1.09159	0.0763372	0.0832978
Rv1584c	1.55728	0.081149	0.0446007
Rv1585c	1.49552	0.623221	0.0331949
Rv1586c	1.26878	0.0586658	0.00779033
Rv1587c	1.41334	0.706868	0.219765
Rv1588c	1.03046	0.0143435	0.0306302
Rv1589	1.3396	0.390393	0.0210912
Rv1590	1.11819	0.0196468	0.00456557
Rv1591	1.40096	0.700299	0.326125
Rv1592c	1.14041	0.022514	0.00278185
Rv1593c	1.23196	0.628926	0.199838
Rv1594	1.28316	0.0328829	0.00162952
Rv1595	1.39084	0.0891435	0.00444085
Rv1596	1.56803	0.00776098	0.000527026
Rv1597	1.4695	0.0892312	0.0189203
Rv1598c	1.27681	0.103078	0.0341569
Rv1599	0.752408	0.0396443	0.0676136
Rv1600	1.00371	0.0344079	0.493203
Rv1601	1.17256	0.0606524	0.00164633
Rv1602	1.14816	0.0109484	0.0415293
Rv1603	1.09358	0.114613	0.141948
Rv1604	1.15236	0.042886	0.0182884
Rv1605	1.01258	0.0269112	0.393761
Rv1606	0.98334	0.0547117	0.236912
Rv1607	0.932796	0.130584	0.226152
Rv1608c	1.23568	0.0209944	0.0100981
Rv1609	0.794637	0.0283616	0.0055137
Rv1610	0.810466	0.0275071	0.00688275
Rv1611	0.684974	0.0437468	0.00631995
Rv1612	0.850191	0.0267503	0.00896493
Rv1613	0.522044	0.0175986	0.000716822
Rv1614	0.521886	0.00268308	6.89019e-05
Rv1615	1.00877	0.0644126	0.449592
Rv1616	0.863345	0.0157858	0.00114304
Rv1617	0.95746	0.09001	0.219443
Rv1618	0.888124	0.0860677	0.0971122
Rv1619	1.49039	0.24245	0.0125151
Rv1620c	2.8061	0.0651454	0.000143914
Rv1621c	4.12213	0.528306	0.000404463
Rv1622c	3.81073	0.210674	0.0246627
Rv1623c	3.09443	0.305235	0.00314156
Rv1624c	1.00509	0.0989375	0.403913
Rv1625c	1.14805	0.178058	0.149258
Rv1626	1.29571	0.000947388	0.0337012
Rv1627c	1.18468	0.191175	0.146624
Rv1628c	1.18196	0.0811675	0.073418
Rv1629	1.26784	0.21174	0.0594265
Rv1630	1.30307	0.069065	0.0575614
Rv1631	0.834839	0.0916397	0.124946
Rv1632c	1.53611	0.0503858	0.0265757
Rv1633	1.07807	0.0677733	0.0868407
Rv1634	1.19117	0.0980561	0.0308179
Rv1635c	1.14848	0.0432965	0.0155877
Rv1636	1.1397	0.0488022	0.022239
Rv1637c	1.24307	0.0576811	0.00777435
Rv1638	0.988631	0.0650029	0.375731
Rv1639c	1.16971	0.0382745	0.00530965
Rv1640c	1.16113	0.0476558	0.0111409
Rv1641	0.837661	0.0280867	0.00783363
Rv1642	0.733093	0.0316228	0.00285602
Rv1643	0.70571	0.0274672	0.00222943
Rv1644	0.620849	0.0116849	0.000289498
Rv1645c	1.25691	0.0328107	0.00303049
Rv1646	1.64486	0.028147	0.0210037
Rv1647	1.41451	0.244778	0.0195999
Rv1648	0.950597	0.075742	0.150111
Rv1649	1.05118	0.124865	0.433509
Rv1650	0.882807	0.0472226	0.0501032
Rv1651c	1.45535	0.180645	0.0056903
Rv1652	1.57222	0.0331847	0.015866
Rv1653	1.25004	0.0938226	0.0361841
Rv1654	1.16248	0.0723739	0.0295824
Rv1655	1.27837	0.105481	0.0446924
Rv1656	1.23788	0.190073	0.0594435
Rv1657	0.977692	0.112162	0.333607
Rv1658	1.16733	0.0475854	0.0131486
Rv1659	0.967131	0.040535	0.144408
Rv1660	1.21908	0.0157051	0.00122505
Rv1661	0.892471	0.0259832	0.0104139
Rv1662	1.13206	0.0420145	0.0110662
Rv1663	1.18289	0.0715482	0.0191955
Rv1664	1.64856	0.104173	0.00260848
Rv1665	1.22309	0.0394488	0.00494317
Rv1666c	1.50829	0.0280329	0.000625959
Rv1667c	1.2175	0.0540668	0.0103251
Rv1668c	1.51702	0.157932	0.00872665
Rv1669	1.31594	0.196832	0.035739
Rv1670	1.91817	0.0240643	0.0128422
Rv1671	1.47347	0.174204	0.0212412
Rv1672c	1.43139	0.0990201	0.0109395
Rv1673c	1.80829	0.191927	0.0124581
Rv1674c	1.39292	0.12815	0.00180932
Rv1675c	1.60109	0.121752	0.0252317
Rv1676	0.95084	0.0316375	0.0869737
Rv1677	1.03594	0.132883	0.452877
Rv1678	0.939589	0.0535358	0.134738
Rv1679	0.863363	0.103298	0.133497
Rv1680	0.869847	0.198148	0.120364
Rv1681	0.796194	0.0351637	0.00868762
Rv1682	1.32817	0.103652	0.0124243
Rv1683	1.32418	0.0271316	0.000483121
Rv1684	1.13745	0.0741333	0.0404876
Rv1685c	0.858108	0.0541631	0.0290463
Rv1686c	0.935715	0.0267303	0.0314134
Rv1687c	1.34432	0.10699	0.000959331
Rv1688	1.29455	0.0505961	0.00823226
Rv1689	1.0829	0.64628	0.200245
Rv1690	0.827416	0.0767154	0.0461183
Rv1691	1.20688	0.0616666	0.013668
Rv1692	1.19347	0.0462251	0.0109212
Rv1693	1.16078	0.095068	0.0221909
Rv1694	1.08328	0.0637152	0.0287375
Rv1695	1.05006	0.100061	0.407819
Rv1696	1.06016	0.0586628	0.037701
Rv1697	0.57667	0.0233673	0.0394116
Rv1698	0.718565	0.057606	0.0485812
Rv1699	0.957146	0.142421	0.233587
Rv1700	0.993873	0.054445	0.275034
Rv1701	0.899149	0.084216	0.116276
Rv1702c	1.29785	0.118556	0.028697
Rv1703c	1.27288	0.0773351	0.00194198
Rv1704c	1.05356	0.0379063	0.0446557
Rv1705c	1.38506	0.0211802	0.00138672
Rv1706c	0.94008	0.0349065	0.0554823
Rv1707	1.41002	0.0816731	0.00115405
Rv1708	0.86516	0.0273424	0.00781116
Rv1709	0.795188	0.0411301	0.011314
Rv1710	0.58247	0.027534	0.00206502
Rv1711	0.552388	0.0109136	0.000329991
Rv1712	0.634956	0.0143212	0.00101914
Rv1713	0.568528	0.0149493	0.0013486
Rv1714	0.690504	0.0502813	0.00578966
Rv1715	0.71827	0.00662744	0.000658097
Rv1716	0.696901	0.030966	0.00167433
Rv1717	0.647035	0.0590183	0.0219176
Rv1718	0.731104	0.0827376	0.0314156
Rv1719	0.789296	0.142337	0.08553
Rv1720c	1.28122	0.0919729	0.0128904
Rv1721c	1.23839	0.0650411	0.00812787
Rv1722	1.37573	0.113571	0.000314085
Rv1723	1.49804	0.130601	0.00455321
Rv1724c	1.9794	0.107666	0.00954298
Rv1725c	1.52084	0.157652	0.0141423
Rv1726	2.11366	0.1838	0.0030902
Rv1727	1.80463	0.224655	0.00367812
Rv1728c	1.58103	0.14047	0.0114974
Rv1729c	1.58796	0.113598	0.00368086
Rv1730c	2.05279	0.0869338	0.0109228
Rv1731	1.27226	0.0519522	0.0136994
Rv1732c	1.04196	0.0327043	0.11003
Rv1733c	0.445051	0.0405536	0.0140234
Rv1734c	0.741308	0.142642	0.0580646
Rv1735c	0.919377	0.0122706	0.0159557
Rv1736c	0.915549	0.0381025	0.0347904
Rv1737c	0.506163	0.0182353	0.0076375
Rv1738	0.514571	0.0181212	0.0110183
Rv1739c	1.411	0.114225	0.026247
Rv1740	1.32075	0.0250507	0.00911268
Rv1741	1.16501	0.108459	0.0576976
Rv1742	1.275	0.15296	0.0318538
Rv1743	1.06475	0.0842479	0.163182
Rv1744c	0.934512	0.0176754	0.00812456
Rv1745c	1.24014	0.0328825	0.00168067
Rv1746	1.08097	0.110437	0.168031
Rv1747	0.905685	0.112247	0.139511
Rv1748	1.35531	0.0556597	0.00188467
Rv1749c	1.53475	0.0817058	0.00373374
Rv1750c	1.71092	0.156891	0.00160448
Rv1751	1.07328	0.133994	0.224148
Rv1752	1.01796	0.136865	0.472462
Rv1753c	0.931086	0.0418779	0.0781948
Rv1754c	1.20686	0.0539212	0.0214812
Rv1755c	1.3018	0.0759866	0.00632187
Rv1756c	1.0479	0.0575024	0.138351
Rv1757c	1.32462	0.0847254	0.00878675
Rv1758	1.5472	0.141261	0.0467447
Rv1759c	0.796791	0.0358869	0.00237158
Rv1760	1.29121	0.0269089	0.00490552
Rv1761c	1.16931	0.0706016	0.0357782
Rv1762c	1.62974	0.0851275	0.0127434
Rv1763	1.32565	0.0449147	0.0071917
Rv1764	1.17582	0.0578213	0.023218
Rv1765c	0.559542	0.0724065	0.0083837
Rv1766	1.54283	0.186929	0.00835367
Rv1767	1.68952	0.0942547	0.000589913
Rv1768	0.670648	0.0434317	0.0106696
Rv1769	0.783074	0.0644016	0.0175705
Rv1770	0.900201	0.0757261	0.091626
Rv1771	1.0021	0.101025	0.45596
Rv1772	1.28978	0.0765858	0.00474298
Rv1773c	1.3881	0.153806	0.0215396
Rv1774	1.44241	0.0597969	0.00135444
Rv1775	1.1126	0.06872	0.0488688
Rv1776c	1.12494	0.0442527	0.0157755
Rv1777	1.51097	0.168931	0.0110414
Rv1778c	1.74484	0.0613266	0.00157859
Rv1779c	1.39423	0.0776829	0.00433508
Rv1780	0.956916	0.038321	0.0995492
Rv1781c	1.30051	0.0365595	0.00070504
Rv1782	0.868299	0.0204988	0.0060572
Rv1783	1.09756	0.0242229	0.0111419
Rv1784	1.36007	0.0292436	0.00245369
Rv1785c	1.39612	0.0408327	0.00821412
Rv1786	1.39198	0.0952605	0.00660942
Rv1787	1.19309	0.107641	0.070282
Rv1788	1.28118	0.106181	0.0303398
Rv1789	0.983249	0.085178	0.360843
Rv1790	1.31177	0.0537967	0.001501
Rv1791	1.21815	0.100904	0.0299716
Rv1792	0.708522	0.0596219	0.00490715
Rv1793	0.873993	0.0607701	0.0482213
Rv1794	1.00266	0.101334	0.461713
Rv1795	1.08743	0.104694	0.135319
Rv1796	1.3262	0.0970127	0.002223
Rv1797	1.93911	0.116322	0.0277447
Rv1798	1.05194	0.0142923	0.00475288
Rv1799	0.905851	0.0706114	0.0718409
Rv1800	1.72844	0.226282	0.00869056
Rv1801	1.81489	0.135974	0.0114017
Rv1802	1.68866	0.127973	0.0116627
Rv1803c	1.30971	0.0420975	0.00108329
Rv1804c	1.43428	0.0810373	0.0155206
Rv1805c	1.55916	0.0686508	0.000200621
Rv1806	4.70985	0.274131	0.0100706
Rv1807	6.59914	1.18665	0.0100299
Rv1808	2.91882	0.183309	0.0113167
Rv1809	3.06011	0.204892	0.00753811
Rv1810	1.64607	0.0454841	0.011562
Rv1811	1.73297	0.157032	0.00211945
Rv1812c	0.685779	0.0215436	0.00780609
Rv1813c	0.552341	0.0415268	0.00130558
Rv1814	1.24574	0.100897	0.0169858
Rv1815	1.59269	0.125926	0.0410692
Rv1816	0.596426	0.0334974	0.00621265
Rv1817	1.80243	0.123988	0.00434678
Rv1818c	1.16809	0.0828882	0.0266691
Rv1819c	1.45371	0.14073	0.0172899
Rv1820	1.34022	0.0166927	0.00060552
Rv1821	0.928579	0.0886699	0.152473
Rv1822	1.22318	0.0160919	0.000913755
Rv1823	1.40552	0.155761	0.0120748
Rv1824	1.06588	0.0603128	0.103741
Rv1825	1.22068	0.105021	0.00761298
Rv1826	1.79683	0.154786	9.97966e-05
Rv1827	0.844668	0.0971754	0.105378
Rv1828	0.982154	0.00798106	0.00125145
Rv1829	0.919455	0.0863103	0.15103
Rv1830	0.754977	0.0374629	0.0309514
Rv1831	1.09417	0.0709965	0.0671567
Rv1832	1.25522	0.0494613	0.0138976
Rv1833c	0.766796	0.0416582	0.0250483
Rv1834	1.55538	0.0986772	0.00953454
Rv1835c	1.07273	0.105076	0.168645
Rv1836c	1.08866	0.0471838	0.0570291
Rv1837c	0.837693	0.133318	0.0881275
Rv1838c	1.26247	0.323014	0.142976
Rv1839c	1.00614	0.0802131	0.451611
Rv1840c	1.1745	0.267028	0.186452
Rv1841c	1.0635	0.215676	0.353115
Rv1842c	1.28966	0.218743	0.0479236
Rv1843c	1.91603	0.357982	0.0145255
Rv1844c	1.70181	0.242466	0.00767218
Rv1845c	1.40943	0.235101	0.0420578
Rv1846c	1.16518	0.0994068	0.0440667
Rv1847	1.43031	0.201271	0.0318248
Rv1848	1.20502	0.152466	0.0662996
Rv1849	1.0901	0.091746	0.0833246
Rv1850	1.02588	0.0314184	0.167115
Rv1851	1.01688	0.0504182	0.304608
Rv1852	1.05717	0.0400234	0.056253
Rv1853	0.952257	0.00992022	0.0117479
Rv1854c	2.76725	0.199589	0.00861089
Rv1855c	1.3753	0.0958912	0.00271838
Rv1856c	0.538219	0.0409775	0.0100103
Rv1857	0.542453	0.0417319	0.00352391
Rv1858	0.819438	0.105479	0.0596886
Rv1859	1.08465	0.109906	0.142665
Rv1860	0.910284	0.0617567	0.0712354
Rv1861	1.22399	0.197876	0.0915689
Rv1862	1.3522	0.203412	0.03981
Rv1863c	0.905781	0.133488	0.176529
Rv1864c	1.30669	0.193919	0.05706
Rv1865c	1.328	0.223857	0.0568516
Rv1866	1.60792	0.342662	0.0607316
Rv1867	1.38848	0.180377	0.017937
Rv1868	1.46795	0.228177	0.024657
Rv1869c	1.03799	0.0799142	0.274901
Rv1870c	0.983768	0.0990837	0.368993
Rv1871c	0.990397	0.119269	0.416459
Rv1872c	1.02668	0.066124	0.28701
Rv1873	1.21244	0.0948753	0.0380245
Rv1874	1.44823	0.0731296	0.00249252
Rv1875	1.50384	0.130194	0.00313407
Rv1876	1.50798	0.0327142	0.00198009
Rv1877	1.33005	0.0701612	0.014726
Rv1878	1.23932	0.0275614	0.00738702
Rv1879	1.18309	0.0748104	0.0400884
Rv1880c	1.25468	0.0302064	0.00403462
Rv1881c	1.06753	0.00431864	0.00143088
Rv1882c	0.948336	0.00578568	0.00728376
Rv1883c	0.486493	0.034511	0.0371098
Rv1884c	0.523343	0.0453835	0.0449055
Rv1885c	0.772567	0.0596369	0.0174586
Rv1886c	0.939281	0.128717	0.221105
Rv1887	0.856566	0.0917585	0.0665382
Rv1888c	1.31866	0.0992426	0.0104218
Rv1889c	1.06774	0.0944746	0.193352
Rv1890c	1.40305	0.0212571	0.000895745
Rv1891	1.1098	0.0709687	0.0585642
Rv1892	0.887247	0.0218693	0.019391
Rv1893	0.720848	0.0668058	0.0176157
Rv1894c	1.30633	0.0868126	0.00663308
Rv1895	1.44487	0.0757952	7.25746e-05
Rv1896c	1.32718	0.0297134	0.00251384
Rv1897c	0.935386	0.104316	0.196844
Rv1898	1.45189	0.161171	0.00997033
Rv1899c	1.1861	0.108536	0.0264533
Rv1900c	0.81541	0.0600024	0.0564697
Rv1901	0.960469	0.0177461	0.0538783
Rv1902c	1.59077	0.113647	8.58166e-05
Rv1903	1.62016	0.0735232	0.0104592
Rv1904	1.04407	0.0703371	0.194022
Rv1905c	1.2407	0.13477	0.0159769
Rv1906c	1.74684	0.084184	0.00767865
Rv1907c	1.60696	0.12328	0.00348147
Rv1908c	3.31478	0.242188	0.00838256
Rv1909c	3.18388	0.677715	0.00705195
Rv1910c	1.73279	0.0188243	0.000987578
Rv1911c	1.39889	0.19925	0.0347035
Rv1912c	1.54907	0.114575	0.00255234
Rv1913	1.66556	0.198204	0.00738496
Rv1914c	1.77553	0.0778889	0.00146602
Rv1915	1.04908	0.189918	0.378368
Rv1916	1.21417	0.0827003	0.0182141
Rv1917c	2.06243	0.23008	0.0038902
Rv1918c	1.11348	0.0767869	0.0599834
Rv1919c	1.24833	0.160436	0.055856
Rv1920	1.17727	0.0955544	0.0339033
Rv1921c	1.71116	0.100458	0.0347133
Rv1922	1.55586	0.11962	0.00310086
Rv1923	1.06025	0.106022	0.286372
Rv1924c	1.14767	0.0397036	0.00989073
Rv1925	0.931746	0.087002	0.21578
Rv1926c	0.78444	0.037495	0.00573707
Rv1927	1.72355	0.0730745	0.0404275
Rv1928c	1.52486	0.0711872	0.00330298
Rv1929c	1.37012	0.0208771	0.0629919
Rv1930c	1.35284	0.125635	0.0130334
Rv1931c	1.5597	0.199851	0.0221299
Rv1932	1.25726	0.0240713	0.00079989
Rv1933c	0.806036	0.156931	0.13604
Rv1934c	1.45625	0.2228	0.0505532
Rv1935c	1.6472	0.0955151	0.0111419
Rv1936	1.83788	0.103052	0.0145304
Rv1937	1.48417	0.0307103	0.0260106
Rv1938	1.53473	0.16587	0.031563
Rv1939	1.42041	0.17854	0.0156262
Rv1940	1.28647	0.130451	0.0471292
Rv1941	1.24226	0.108535	0.00180149
Rv1942c	1.0961	0.126598	0.162993
Rv1943c	1.20188	0.0926964	0.0106799
Rv1944c	1.41762	0.103027	0.0130837
Rv1945	1.31825	0.470073	0.0213039
Rv1946c	1.42315	0.0601081	0.00141476
Rv1947	1.68754	0.26355	0.0184741
Rv1948c	1.24075	0.125368	0.0312475
Rv1949c	1.49771	0.385539	0.0435851
Rv1950c	1.65667	0.160773	0.00434099
Rv1951c	1.50435	0.345489	0.00120088
Rv1952	0.815646	0.0221722	0.00371482
Rv1953	1.59961	0.297156	0.00297334
Rv1954c	1.73486	0.163102	0.00322236
Rv1955	1.56563	0.350982	0.041361
Rv1956	1.22379	0.0751419	0.0149659
Rv1957	1.04259	0.121169	0.459535
Rv1958c	0.803323	0.0618886	0.0254436
Rv1959c	1.10834	0.0886695	0.0486246
Rv1960c	1.3001	0.0441982	0.0445748
Rv1961	1.69916	0.225544	0.03383
Rv1962c	1.17691	0.239207	0.119458
Rv1963c	1.41212	0.213031	0.0060496
Rv1964	1.76664	0.20678	0.00265584
Rv1965	1.56604	0.185279	0.0128604
Rv1966	1.79695	0.0659507	0.00697508
Rv1967	1.51588	0.291768	0.0110197
Rv1968	1.67792	0.173149	0.00507753
Rv1969	1.48234	0.023821	0.00391391
Rv1970	1.49363	0.0489678	0.00135134
Rv1971	1.55863	0.118814	0.00584834
Rv1972	1.38123	0.0931655	0.00447742
Rv1973	1.60218	0.0964034	0.000108771
Rv1974	1.23712	0.0489682	0.00739241
Rv1975	1.76604	0.284645	0.00380341
Rv1976c	0.902385	0.0415552	0.0349535
Rv1977	1.07536	0.0132055	0.00428242
Rv1978	1.68159	0.0557807	0.000639562
Rv1979c	1.27401	0.067403	0.00582699
Rv1980c	1.0559	0.0400568	0.0644822
Rv1981c	1.62536	0.216756	0.00670552
Rv1982c	0.932442	0.0914361	0.187732
Rv1983	1.41352	0.261613	0.034178
Rv1984c	1.19501	0.0434509	0.0111979
Rv1985c	1.35509	0.231448	0.0469075
Rv1986	1.48554	0.0656109	0.00991973
Rv1987	0.685266	0.0597978	0.0441112
Rv1988	1.16769	0.15183	0.082555
Rv1989c	1.26658	0.157725	0.0189773
Rv1990c	1.2584	0.0566632	0.0515318
Rv1991c	1.18899	0.159372	0.0784681
Rv1992c	1.48036	0.0260093	0.028439
Rv1993c	0.78757	0.0296095	0.00140799
Rv1994c	0.462951	0.0114973	0.000208717
Rv1995	1.61854	0.13901	0.0285542
Rv1996	0.374242	0.00659236	0.000183541
Rv1997	1.25857	0.131564	0.016013
Rv1998c	1.21595	0.119204	0.0375207
Rv1999c	1.31568	0.0998199	0.0153602
[truncated: 1,925 more rows]

## Sheet: Up (>1.6 fold; p <.05); (N=273)
Rv#	Gene ID	Functional Category	Product	Average change in gene expression (yidC(-)/Control)	SD
Rv0251c	hsp	virulence, detoxification, adaptation	Heat shock protein Hsp (heat-stress-induced ribosome-binding protein A)	7.20487	0.114097
Rv1807	PPE31	PE/PPE	PPE family protein PPE31	5.28705	0.927788
Rv0860	fadB	lipid metabolism	Probable fatty oxidation protein FadB	5.17352	0.454354
Rv1621c	cydD	intermediary metabolism and respiration	Probable 'component linked with the assembly of cytochrome' transport transmembrane ATP-binding protein ABC transporter CydD	3.7663	0.251611
Rv1806	PE20	PE/PPE	PE family protein PE20	3.75037	0.678449
Rv0859	fadA	lipid metabolism	Possible acyl-CoA thiolase FadA	3.56037	0.206412
Rv1622c	cydB	intermediary metabolism and respiration	Probable integral membrane cytochrome D ubiquinol oxidase (subunit II) CydB (cytochrome BD-I oxidase subunit II)	3.46804	0.242314
Rv2710	sigB	information pathways	RNA polymerase sigma factor SigB	3.31038	0.335207
Rv2931	ppsA	lipid metabolism	Phenolpthiocerol synthesis type-I polyketide synthase PpsA	3.19106	0.160773
Rv0516c	Rv0516c	information pathways	Possible anti-anti-sigma factor	3.1603	0.196764
Rv1809	PPE33	PE/PPE	PPE family protein PPE33	3.14472	0.0598262
Rv1908c	katG	virulence, detoxification, adaptation	Catalase-peroxidase-peroxynitritase T KatG	3.0862	0.16163
Rv1909c	furA	regulatory proteins	Ferric uptake regulation protein FurA (fur)	2.96337	0.155925
Rv1535	Rv1535	information pathways	Unknown protein	2.96076	0.243525
Rv1623c	cydA	intermediary metabolism and respiration	Probable integral membrane cytochrome D ubiquinol oxidase (subunit I) CydA (cytochrome BD-I oxidase subunit I)	2.85863	0.16673
Rv2933	ppsC	lipid metabolism	Phenolpthiocerol synthesis type-I polyketide synthase PpsC	2.79938	0.0705347
Rv1620c	cydC	intermediary metabolism and respiration	Probable 'component linked with the assembly of cytochrome' transport transmembrane ATP-binding protein ABC transporter CydC	2.78606	0.0141711
Rv1854c	ndh	intermediary metabolism and respiration	Probable NADH dehydrogenase Ndh	2.74681	0.0144553
Rv2688c	Rv2688c	cell wall and cell processes	Antibiotic-transport ATP-binding protein ABC transporter	2.68304	0.262739
Rv1304	atpB	intermediary metabolism and respiration	Probable ATP synthase A chain AtpB	2.63859	0.127235
Rv1808	PPE32	PE/PPE	PPE family protein PPE32	2.60314	0.223223
Rv3270	ctpC	cell wall and cell processes	Probable metal cation-transporting P-type ATPase C CtpC	2.57108	0.000631282
Rv2932	ppsB	lipid metabolism	Phenolpthiocerol synthesis type-I polyketide synthase PpsB	2.47061	0.195179
Rv3340	metC	intermediary metabolism and respiration	Probable O-acetylhomoserine sulfhydrylase MetC	2.41534	0.430704
Rv3767c	Rv3767c	lipid metabolism	Possible S-adenosylmethionine-dependent methyltransferase	2.40318	0.178803
Rv3583c	Rv3583c	regulatory proteins	Possible transcription factor	2.38133	0.0347921
Rv0751c	mmsB	intermediary metabolism and respiration	Probable 3-hydroxyisobutyrate dehydrogenase MmsB	2.38062	0.176849
Rv0563	htpX	virulence, detoxification, adaptation	Probable protease transmembrane protein heat shock protein HtpX	2.37351	0.177851
Rv2503c	scoB	lipid metabolism	Probable succinyl-CoA:3-ketoacid-coenzyme A transferase (beta subunit) ScoB	2.35757	0.00307911
Rv1221	sigE	information pathways	Alternative RNA polymerase sigma factor SigE	2.34901	0.0286693
Rv2744c	pspA	cell wall and cell processes	Conserved 35 kDa alanine rich protein	2.28606	0.0329119
Rv1303	Rv1303	cell wall and cell processes	Conserved hypothetical transmembrane protein	2.21341	0.00543203
Rv2225	panB	intermediary metabolism and respiration	3-methyl-2-oxobutanoate hydroxymethyltransferase PanB	2.2103	0.103146
Rv1184c	Rv1184c	cell wall and cell processes	Possible exported protein	2.20684	0.354921
Rv0426c	Rv0426c	cell wall and cell processes	Possible transmembrane protein	2.18322	0.0752713
Rv1057	Rv1057c	conserved hypotheticals	Conserved hypothetical protein	2.16814	0.0935408
Rv2497c	bkdA	intermediary metabolism and respiration	Probable branched-chain keto acid dehydrogenase E1 component, alpha subunit BkdA	2.16442	0.100557
Rv2324	Rv2324	regulatory proteins	Probable transcriptional regulatory protein (probably AsnC-family)	2.13748	0.19596
Rv0910	Rv0910	conserved hypotheticals	Conserved hypothetical protein	2.12268	0.268129
Rv0972c	fadE12	lipid metabolism	Acyl-CoA dehydrogenase FadE12	2.12175	0.0686363
Rv0973c	accA2	lipid metabolism	Probable acetyl-/propionyl-coenzyme A carboxylase alpha chain AccA2	2.12034	0.0283267
Rv2498c	citE	intermediary metabolism and respiration	Probable citrate (pro-3S)-lyase (beta subunit) CitE	2.08776	0.00685435
Rv1286	cysN	intermediary metabolism and respiration	Probable bifunctional enzyme CysN/CysC	2.08159	0.0856501
Rv2052c	Rv2052c	conserved hypotheticals	Conserved protein	2.06634	0.194819
Rv2331	Rv2331	conserved hypotheticals	Probable transcriptional regulatory protein (probably AsnC-family)	2.05702	0.00796689
Rv2502c	accD1	lipid metabolism	Probable acetyl-/propionyl-CoA carboxylase (beta subunit) AccD1	2.05295	0.262792
Rv0661c	vapC7	virulence, detoxification, adaptation	Possible toxin VapC7	2.04564	0.22916
Rv2504c	scoA	lipid metabolism	Probable succinyl-CoA:3-ketoacid-coenzyme A transferase (alpha subunit) ScoA	2.03329	0.319089
Rv2450c	rpfE	cell wall and cell processes	Probable resuscitation-promoting factor RpfE	2.03298	0.00207059
Rv1326c	glgB	intermediary metabolism and respiration	1,4-alpha-glucan branching enzyme GlgB	2.01705	0.178452
Rv2390c	Rv2390c	intermediary metabolism and respiration	Conserved hypothetical protein	2.00989	0.0452488
Rv2499c	Rv2499c	intermediary metabolism and respiration	Possible oxidase regulatory-related protein	2.00835	0.029651
Rv0188	Rv0188	cell wall and cell processes	Probable conserved transmembrane protein	2.0022	0.0905558
Rv0122	Rv0122	conserved hypotheticals	Hypothetical protein	1.99257	0.319509
Rv2662	Rv2662	conserved hypotheticals	Hypothetical protein	1.98776	0.291956
Rv1072	Rv1072	cell wall and cell processes	Probable conserved transmembrane protein	1.9778	0.187401
Rv3822	Rv3822	conserved hypotheticals	Conserved hypothetical protein	1.97533	0.0847228
Rv2672	Rv2673	intermediary metabolism and respiration	Possible secreted protease	1.96927	0.212594
Rv1574	Rv1574	insertion seqs and phages	Probable PhiRv1 phage related protein	1.96138	0.224828
Rv2674	msrB	intermediary metabolism and respiration	Probable peptide methionine sulfoxide reductase MsrB	1.96045	0.0584536
Rv2053c	fxsA	cell wall and cell processes	Probable transmembrane protein FxsA	1.9541	0.0796251
Rv2332	mez	intermediary metabolism and respiration	Probable [NAD] dependent malate oxidoreductase Mez	1.94612	0.176532
Rv1007c	metS	information pathways	Methionyl-tRNA synthetase MetS	1.93978	0.198961
Rv1543	Rv1543	lipid metabolism	Possible fatty acyl-CoA reductase	1.92759	0.176589
Rv0424c	Rv0424c	conserved hypotheticals	Hypothetical protein	1.91957	0.0114665
Rv3416	whiB3	regulatory proteins	Transcriptional regulatory protein WhiB-like WhiB3	1.91563	0.0527933
Rv2500c	fadE19	lipid metabolism	Possible acyl-CoA dehydrogenase FadE19 (MMGC)	1.91563	0.108722
Rv2646	Rv2646	insertion seqs and phages	Probable integrase	1.91373	0.222277
Rv1463	Rv1463	cell wall and cell processes	Probable conserved ATP-binding protein ABC transporter	1.9023	0.00585049
Rv0975c	fadE13	lipid metabolism	Probable acyl-CoA dehydrogenase FadE13	1.88828	0.119754
Rv1517	Rv1517	cell wall and cell processes	Conserved hypothetical transmembrane protein	1.88321	0.256882
Rv2089c	pepE	intermediary metabolism and respiration	Dipeptidase PepE	1.87805	0.235967
Rv2919c	glnB	regulatory proteins	Probable nitrogen regulatory protein P-II GlnB	1.87342	0.121858
Rv3699	Rv3700	conserved hypotheticals	Conserved protein	1.86996	0.247276
Rv1179c	Rv1179c	conserved hypotheticals	Unknown protein	1.86897	0.0345234
Rv3049c	Rv3049c	intermediary metabolism and respiration	Probable monooxygenase	1.85714	0.00523527
Rv2284	lipM	intermediary metabolism and respiration	Probable esterase LipM	1.85677	0.105928
Rv1528c	papA4	lipid metabolism	Probable conserved polyketide synthase associated protein PapA4	1.85469	0.129825
Rv0939	Rv0939	intermediary metabolism and respiration	Possible bifunctional enzyme: HHDD isomerase + cyclase/dehydrase	1.85271	0.229598
Rv1471	trxB1	intermediary metabolism and respiration	Probable thioredoxin TrxB1	1.84967	0.027097
Rv0140	Rv0140	conserved hypotheticals	Conserved protein	1.84935	0.0673144
Rv2311	Rv2311	insertion seqs and phages	Conserved hypothetical protein	1.84616	0.302654
Rv2918c	glnD	intermediary metabolism and respiration	Probable [protein-PII] uridylyltransferase GlnD	1.84582	0.199027
Rv0896	gltA2	intermediary metabolism and respiration	Probable citrate synthase I GltA2	1.84536	0.287775
Rv2816c	Rv2816c	conserved hypotheticals	Hypothetical protein	1.84455	0.0599517
Rv2501c	accA1	lipid metabolism	Probable acetyl-/propionyl-coenzyme A carboxylase alpha chain (alpha subunit) AccA1	1.84116	0.149106
Rv0354c	PPE7	PE/PPE	PPE family protein PPE7	1.84072	0.0896232
Rv2519	PE26	PE/PPE	PE family protein PE26	1.83537	0.116231
Rv2920c	amt	cell wall and cell processes	Probable ammonium-transport integral membrane protein Amt	1.8343	0.224605
Rv0260c	Rv0260c	regulatory proteins	Possible transcriptional regulatory protein	1.83424	0.109079
Rv1730c	Rv1730c	cell wall and cell processes	Possible penicillin-binding protein	1.8308	0.156967
Rv0670	end	information pathways	Probable endonuclease IV End	1.83076	0.142007
Rv2323c	Rv2323c	intermediary metabolism and respiration	Conserved protein	1.82645	0.161232
Rv0263c	Rv0263c	conserved hypotheticals	Conserved hypothetical protein	1.80979	0.0789988
Rv2040c	Rv2040c	cell wall and cell processes	Probable sugar-binding lipoprotein	1.8093	0.201888
Rv2686c	Rv2686c	cell wall and cell processes	Antibiotic-transport integral membrane leucine and alanine and valine rich protein ABC transporter	1.80824	0.255143
Rv1493	mutB	lipid metabolism		1.8075	0.262328
Rv1726	Rv1726	intermediary metabolism and respiration	Probable oxidoreductase	1.80624	0.217377
Rv2843	Rv2844	cell wall and cell processes	Probable conserved transmembrane alanine rich protein	1.80464	0.0232154
Rv0857	Rv0857	conserved hypotheticals	Conserved hypothetical protein	1.80264	0.0891025
Rv2034	Rv2035	regulatory proteins	ArsR repressor protein	1.80264	0.173378
Rv2460c	clpP2	intermediary metabolism and respiration	Probable ATP-dependent CLP protease proteolytic subunit 2 ClpP2	1.79283	0.189656
Rv3454	Rv3454	cell wall and cell processes	Probable conserved integral membrane protein	1.79169	0.170462
Rv2495c	bkdC	intermediary metabolism and respiration	Probable branched-chain keto acid dehydrogenase E2 component BkdC	1.78882	0.163679
Rv2645	Rv2645	unknown	Hypothetical protein	1.78578	0.0335752
Rv1358	Rv1358	regulatory proteins	Probable transcriptional regulatory protein	1.7835	0.16397
Rv2664	Rv2664	conserved hypotheticals	Hypothetical protein	1.78346	0.0339992
Rv2250c	Rv2250c	regulatory proteins	Possible transcriptional regulatory protein	1.78131	0.231496
Rv2657c	Rv2657c	insertion seqs and phages	Probable integrase	1.77988	0.0706316
Rv1082	mca	virulence, detoxification, adaptation	Mycothiol conjugate amidase Mca	1.77929	0.0728676
Rv2087	Rv2088	insertion seqs and phages	Conserved hypothetical protein	1.77571	0.236654
Rv1446c	opcA	intermediary metabolism and respiration	Putative OXPP cycle protein OpcA	1.77496	0.0991298
Rv3851	Rv3851	cell wall and cell processes	Possible membrane protein	1.77254	0.0690875
Rv2466c	Rv2466c	conserved hypotheticals	Conserved protein	1.77121	0.181644
Rv2590	fadD9	lipid metabolism	Probable fatty-acid-CoA ligase FadD9	1.76927	0.0197002
Rv0780	purC	intermediary metabolism and respiration	Phosphoribosylaminoimidazole- succinocarboxamide synthase PurC	1.76774	0.147565
Rv2875	mpt70	cell wall and cell processes	Major secreted immunogenic protein Mpt70	1.76281	0.177352
Rv2320c	rocE	cell wall and cell processes	Probable cationic amino acid transport integral membrane protein RocE	1.75874	0.158241
Rv0559c	Rv0559c	cell wall and cell processes	Possible conserved secreted protein	1.7575	0.0209156
Rv2496c	bkdB	intermediary metabolism and respiration	Probable branched-chain keto acid dehydrogenase E1 component, beta subunit BkdB	1.7554	0.337817
Rv0121c	Rv0121c	conserved hypotheticals	Conserved protein	1.74579	0.031773
Rv0262c	aac	virulence, detoxification, adaptation	Aminoglycoside 2'-N-acetyltransferase Aac (Aac(2')-IC)	1.74416	0.0835953
Rv1724c	Rv1724c	conserved hypotheticals	Hypothetical protein	1.74408	0.166394
Rv0465c	Rv0465c	regulatory proteins	Probable transcriptional regulatory protein	1.74382	0.0321232
Rv1309	atpG	intermediary metabolism and respiration	Probable ATP synthase gamma chain AtpG	1.7425	0.0982519
Rv1084	Rv1084	conserved hypotheticals	Conserved hypothetical protein	1.74042	0.143031
Rv0234c	gabD1	intermediary metabolism and respiration	Succinate-semialdehyde dehydrogenase [NADP+] dependent (SSDH) GabD1	1.73949	0.0583463
Rv1083	Rv1083	conserved hypotheticals	Conserved hypothetical protein	1.73822	0.0179009
Rv1797	eccE5	cell wall and cell processes	ESX conserved component EccE5. ESX-5 type VII secretion system protein.	1.73774	0.142392
Rv0793	Rv0793	intermediary metabolism and respiration	Possible monooxygenase	1.73662	0.275887
Rv0974c	accD2	lipid metabolism	Probable acetyl-/propionyl-CoA carboxylase beta subunit AccD2	1.73524	0.0218965
Rv2275	Rv2275	intermediary metabolism and respiration	Conserved hypothetical protein	1.73312	0.167488
Rv2389c	rpfD	cell wall and cell processes	Probable resuscitation-promoting factor RpfD	1.73046	0.0858494
Rv2822c	Rv2822c	conserved hypotheticals	Hypothetical protein	1.72968	0.0132283
Rv0752c	fadE9	lipid metabolism	Probable acyl-CoA dehydrogenase FadE9	1.72909	0.236713
Rv0351	grpE	virulence, detoxification, adaptation	Probable GrpE protein (HSP-70 cofactor)	1.72842	0.0673126
Rv0620	galK	intermediary metabolism and respiration	Probable galactokinase GalK	1.7271	0.0851243
Rv0261c	narK3	cell wall and cell processes	Probable integral membrane nitrite extrusion protein NarK3 (nitrite facilitator)	1.72329	0.157613
Rv1817	Rv1817	intermediary metabolism and respiration	Possible flavoprotein	1.72266	0.056406
Rv0308	Rv0308	cell wall and cell processes	Probable conserved integral membrane protein	1.71968	0.145178
Rv1305	atpE	intermediary metabolism and respiration	Probable ATP synthase C chain AtpE	1.71883	0.0440001
Rv3288c	usfY	conserved hypotheticals	Putative protein UsfY	1.71601	0.187964
Rv2647	Rv2647	insertion seqs and phages	Probable integrase	1.71557	0.211515
Rv1544	Rv1544	lipid metabolism	Possible ketoacyl reductase	1.71164	0.0614283
Rv1307	atpH	intermediary metabolism and respiration	Probable ATP synthase delta chain AtpH	1.71005	0.0058895
Rv2115c	mpa	cell wall and cell processes	Mycobacterial proteasome ATPase Mpa	1.70994	0.0041191
Rv0250c	Rv0250c	conserved hypotheticals	Conserved protein	1.70932	0.0473022
Rv1545	Rv1545	lipid metabolism	Hypothetical protein	1.70912	0.0752035
Rv3863	Rv3863	conserved hypotheticals	Unknown alanine rich protein	1.70856	0.0168599
Rv2383c	mbtB	lipid metabolism	Phenyloxazoline synthase MbtB	1.70617	0.167552
Rv1464	csd	intermediary metabolism and respiration	Probable cysteine desulfurase Csd	1.70411	0.17355
Rv1779c	Rv1779c	cell wall and cell processes	Possible integral membrane protein	1.69765	0.21455
Rv3088	tgs4	lipid metabolism	Putative triacylglycerol synthase (diacylglycerol acyltransferase) Tgs4	1.69485	0.0818557
Rv2445c	ndkA	intermediary metabolism and respiration	Probable nucleoside diphosphate kinase NdkA	1.69244	0.106738
Rv1843c	guaB1	intermediary metabolism and respiration	Probable inosine-5'-monophosphate dehydrogenase GuaB1	1.6883	0.161024
Rv1492	mutA	lipid metabolism	Probable methylmalonyl-CoA mutase small subunit MutA	1.68753	0.140657
Rv1213	glgC	intermediary metabolism and respiration	Glucose-1-phosphate adenylyltransferase GlgC	1.68738	0.187099
Rv1936	Rv1936	intermediary metabolism and respiration	Possible monooxygenase	1.68626	0.107217
Rv1978	Rv1978	conserved hypotheticals	Conserved protein	1.68457	0.00210384
Rv1372	Rv1372	conserved hypotheticals	Hypothetical protein	1.68259	0.176801
Rv2934	ppsD	lipid metabolism	Phenolpthiocerol synthesis type-I polyketide synthase PpsD	1.68158	0.00299021
Rv3746c	PE34	PE/PPE	Probable PE family protein PE34	1.67971	0.21074
Rv3537	kstD	intermediary metabolism and respiration	Probable dehydrogenase	1.67945	0.00676785
Rv0792c	Rv0792c	regulatory proteins	Probable GntR-family of transcriptional regulatory protein	1.6788	0.114314
Rv3427c	Rv3427c	insertion seqs and phages	Possible transposase	1.67795	0.186164
Rv2382c	mbtC	lipid metabolism	Polyketide synthetase MbtC	1.67791	0.0962429
Rv0105c	rpmB1	information pathways	50S ribosomal protein L28-1 RpmB1	1.67679	0.0976652
Rv2765	Rv2765	intermediary metabolism and respiration	Probable alanine rich hydrolase	1.67574	0.133219
Rv3018c	PPE46	PE/PPE	PPE family protein PPE46	1.67452	0.114382
Rv1955	higB	virulence, detoxification, adaptation	Possible toxin HigB	1.67052	0.0741714
Rv0264c	Rv0264c	conserved hypotheticals	Conserved hypothetical protein	1.67044	0.0177951
Rv1291c	Rv1291c	cell wall and cell processes	Conserved hypothetical protein	1.67005	0.121674
Rv1185c	fadD21	lipid metabolism	Probable fatty-acid-AMP ligase FadD21	1.66819	0.131032
Rv1306	atpF	intermediary metabolism and respiration	Probable ATP synthase B chain AtpF	1.66768	0.0345787
Rv2461c	clpP1	intermediary metabolism and respiration	Probable ATP-dependent CLP protease proteolytic subunit 1 ClpP1	1.66765	0.0116962
Rv1151c	Rv1151c	regulatory proteins	Transcriptional regulatory protein	1.66648	0.0782213
Rv0766c	cyp123	intermediary metabolism and respiration	Probable cytochrome P450 123 Cyp123	1.6662	0.245597
Rv1426c	lipO	intermediary metabolism and respiration	Probable esterase LipO	1.6651	0.025354
Rv3516	echA19	lipid metabolism	Possible enoyl-CoA hydratase EchA19	1.66335	0.104993
Rv2215	dlaT	intermediary metabolism and respiration	DlaT, dihydrolipoamide acyltransferase, E2 component of pyruvate dehydrogenase	1.66229	0.217824
Rv3080c	pknK	regulatory proteins	Serine/threonine-protein kinase transcriptional regulatory protein PknK	1.66033	0.14612
Rv1419	Rv1419	intermediary metabolism and respiration	Unknown protein	1.65926	0.0280872
Rv2913c	Rv2913c	intermediary metabolism and respiration	Possible D-amino acid aminohydrolase	1.65752	0.175597
Rv3824c	papA1	lipid metabolism	Conserved polyketide synthase associated protein PapA1	1.65727	0.0966525
Rv0971c	echA7	lipid metabolism	Probable enoyl-CoA hydratase EchA7	1.65685	0.140248
Rv2285	Rv2285	lipid metabolism	Possible triacylglycerol synthase	1.65681	0.0434716
Rv2993c	Rv2993c	intermediary metabolism and respiration	Possible 2-hydroxyhepta-2,4-diene-1,7-dioate isomerase	1.65443	0.0788604
Rv0425c	ctpH	cell wall and cell processes	Possible metal cation transporting P-type ATPase CtpH	1.65275	0.0958206
Rv2481c	Rv2481c	conserved hypotheticals	Hypothetical protein	1.65159	0.107026
Rv3189	Rv3189	conserved hypotheticals	Conserved hypothetical alanine rich protein	1.65067	0.106186
Rv1292	argS	information pathways	Probable arginyl-tRNA synthetase ArgS	1.64951	0.192999
Rv1267c	embR	regulatory proteins	Probable transcriptional regulatory protein EmbR	1.64941	0.0475911
Rv1576c	Rv1576c	insertion seqs and phages	Probable PhiRv1 phage related protein	1.64864	0.201988
Rv3519	Rv3519	conserved hypotheticals	Unknown protein	1.64764	0.0128098
Rv2041c	Rv2041c	cell wall and cell processes	Probable sugar-binding lipoprotein	1.64673	0.0951065
Rv0091	mtn	intermediary metabolism and respiration	Probable bifunctional MTA/SAH nucleosidase Mtn:	1.64629	0.0640948
Rv2111c	pup	intermediary metabolism and respiration	Prokaryotic ubiquitin-like protein Pup	1.64595	0.0345823
Rv3539	PPE63	PE/PPE	PPE family protein PPE63	1.64432	0.00268975
Rv3291c	lrpA	regulatory proteins	Probable transcriptional regulatory protein LrpA (Lrp/AsnC-family)	1.64403	0.141974
Rv1810	Rv1810	conserved hypotheticals	Conserved protein	1.64258	0.00247443
Rv1169c	lipX	PE/PPE	Possible lipase LipX.	1.64153	0.315396
Rv2003c	Rv2003c	intermediary metabolism and respiration	Conserved hypothetical protein	1.64141	0.152772
Rv2483c	plsC	lipid metabolism	Possible transmembrane phospholipid biosynthesis bifunctional enzyme PlsC	1.64004	0.0714658
Rv0346c	ansP2	cell wall and cell processes	Possible L-asparagine permease AnsP2 (L-asparagine transport protein)	1.6398	0.122368
Rv1750c	fadD1	lipid metabolism	Possible fatty-acid-CoA ligase FadD1	1.63934	0.0506191
Rv1910c	Rv1910c	cell wall and cell processes	Probable exported protein	1.63883	0.0664382
Rv1285	cysD	intermediary metabolism and respiration	Probable sulfate adenylyltransferase subunit 2 CysD	1.63859	0.149984
Rv3446c	Rv3446c	conserved hypotheticals	Hypothetical alanine and valine rich protein	1.63848	0.14632
Rv2055c	rpsR2	information pathways	30S ribosomal protein S18 RpsR2	1.63796	0.18879
Rv3008	Rv3009	conserved hypotheticals	Hypothetical protein	1.63786	0.122135
Rv2001	Rv2001	cell wall and cell processes	Conserved hypothetical protein	1.63777	0.0682303
Rv1826	gcvH	intermediary metabolism and respiration	Probable glycine cleavage system H protein GcvH	1.6369	0.113087
Rv1529	fadD24	lipid metabolism	Probable fatty-acid-AMP ligase FadD24	1.63626	0.140755
Rv1124	ephC	virulence, detoxification, adaptation	Probable epoxide hydrolase EphC	1.63469	0.129233
Rv2566	Rv2567	conserved hypotheticals	Long conserved protein	1.63271	0.165167
Rv2069	sigC	information pathways	RNA polymerase sigma factor, ECF subfamily, SigC	1.62931	0.0564789
Rv1811	mgtC	cell wall and cell processes	Possible Mg2+ transport P-type ATPase C MgtC	1.62859	0.0738138
Rv1359	Rv1359	regulatory proteins	Probable transcriptional regulatory protein	1.62757	0.103564
Rv0795	Rv0795	insertion seqs and phages	Putative transposase for insertion sequence element IS6110	1.62612	0.019655
Rv0521	Rv0522	intermediary metabolism and respiration	Possible methyltransferase/methylase	1.62583	0.0998779
Rv0648	Rv0649	intermediary metabolism and respiration	Alpha-mannosidase	1.62266	0.0800671
Rv1308	atpA	intermediary metabolism and respiration	Probable ATP synthase alpha chain AtpA	1.62235	0.0447525
Rv1233c	Rv1233c	cell wall and cell processes	Conserved hypothetical membrane protein	1.62184	0.0388201
Rv2290	lppO	cell wall and cell processes	Probable conserved lipoprotein LppO	1.6215	0.0626788
Rv2808	Rv2808	conserved hypotheticals	Hypothetical protein	1.62062	0.12395
Rv3059	cyp136	intermediary metabolism and respiration	Probable cytochrome P450 136 Cyp136	1.61926	0.102902
Rv0753c	mmsA	intermediary metabolism and respiration	Probable methylmalonate-semialdehyde dehydrogenase MmsA	1.61784	0.0864348
Rv0160c	PE4	PE/PPE	PE family protein PE4	1.61775	0.232097
Rv2342	Rv2342	conserved hypotheticals	Conserved hypothetical protein	1.61744	0.11113
Rv2963	Rv2963	cell wall and cell processes	Probable integral membrane protein	1.61589	0.00569905
Rv2787	Rv2787	conserved hypotheticals	Conserved hypothetical alanine rich protein	1.61473	0.0659138
Rv2658c	Rv2658c	insertion seqs and phages	Probable integrase	1.61415	0.0549974
Rv1578c	Rv1578c	insertion seqs and phages	Probable PhiRv1 phage related protein	1.61305	0.0326765
Rv0600c	Rv0600c	regulatory proteins	Two component sensor kinase	1.61283	0.128486
Rv2654c	Rv2654c	insertion seqs and phages	Probable integrase	1.61034	0.0193208
Rv2043c	pncA	intermediary metabolism and respiration	Pyrazinamidase/nicotinamidase PncA	1.61006	0.0626308
Rv2670c	Rv2670c	conserved hypotheticals	Conserved hypothetical protein	1.60968	0.142609
Rv0887c	Rv0887c	conserved hypotheticals	Conserved hypothetical protein	1.60963	0.120113
Rv1420	uvrC	information pathways	Probable excinuclease ABC (subunit C - nuclease) UvrC	1.60808	0.0599738
Rv2266	cyp124	intermediary metabolism and respiration	Probable cytochrome P450 124 Cyp124	1.60729	0.272138
Rv1914c	Rv1914c	intermediary metabolism and respiration	Unknown protein	1.60672	0.11937
Rv3833	Rv3833	regulatory proteins	Transcriptional regulatory protein (probably AraC-family)	1.60618	0.132947
Rv2322c	rocD1	intermediary metabolism and respiration	Probable ornithine aminotransferase (N-terminus part) RocD1 (ornithine--oxo-acid aminotransferase)	1.60533	0.0340909
Rv3840	Rv3840	regulatory proteins	Possible transcriptional regulatory protein	1.60471	0.204614
Rv0593	Rv0593	cell wall and cell processes	Possible Mce-family lipoprotein LprL (Mce2E)	1.60417	0.0580122
Rv2544	lppB	cell wall and cell processes	Probable conserved lipoprotein LppB	1.60282	0.0511796
Rv3839	Rv3839	conserved hypotheticals	Conserved hypothetical protein	1.6021	0.153759
Rv1802	PPE30	PE/PPE	PPE family protein PPE30	1.59889	0.0634738
Rv3016	lpqA	cell wall and cell processes	Probable lipoprotein LpqA	1.59874	0.0253464
Rv3054c	Rv3054c	conserved hypotheticals	Conserved hypothetical alanine rich protein	1.59839	0.0978795
Rv1356c	Rv1356c	intermediary metabolism and respiration	Hypothetical protein	1.59676	0.223269
Rv0457c	Rv0457c	intermediary metabolism and respiration	Probable peptidase	1.59634	0.12568
Rv1258c	Rv1258c	cell wall and cell processes	Probable conserved integral membrane transport protein	1.59593	0.0944231
Rv0456c	echA2	lipid metabolism	enoyl-CoA hydratase EchA2	1.59565	0.0503671
Rv3861	Rv3861	conserved hypotheticals	Hypothetical protein	1.59563	0.156735
Rv2640c	Rv2640c	regulatory proteins	Possible ArsR-family transcriptional regulatory protein	1.59516	0.1342
Rv1554	frdC	intermediary metabolism and respiration	Probable fumarate reductase [membrane anchor subunit] FrdC	1.59488	0.0239161
Rv2281	pitB	cell wall and cell processes	Putative phosphate-transport permease PitB	1.59404	0.179853
Rv1964	yrbE3A	virulence, detoxification, adaptation	Conserved hypothetical integral membrane protein YrbE3A	1.59354	0.122401
Rv2821c	Rv2821c	conserved hypotheticals	Hypothetical protein	1.59265	0.0159641
Rv0352	dnaJ1	virulence, detoxification, adaptation	Probable chaperone protein DnaJ1	1.59261	0.162851
Rv2321c	rocD2	intermediary metabolism and respiration	Probable ornithine aminotransferase	1.59172	0.167658
Rv0090	Rv0090	cell wall and cell processes	Possible membrane protein	1.59111	0.0905774
Rv2694c	Rv2694c	conserved hypotheticals	Conserved protein	1.59106	0.0748855
Rv3399	Rv3399	lipid metabolism	Possible S-adenosylmethionine-dependent methyltransferase	1.59093	0.161873
Rv1815	Rv1815	intermediary metabolism and respiration	Conserved protein	1.59017	0.00177909
Rv0790c	Rv0790c	conserved hypotheticals	Hypothetical protein	1.58948	0.0683288
Rv2983	Rv2983	conserved hypotheticals	Conserved hypothetical alanine rich protein	1.58728	0.111666
Rv2813	Rv2813	conserved hypotheticals	Hypothetical protein	1.58672	0.0630049
Rv3444c	esxT	cell wall and cell processes	Putative ESAT-6 like protein EsxT	1.58621	0.141666
Rv0938	ligD	information pathways	ATP dependent DNA ligase LigD	1.58608	0.0260621
Rv1366	Rv1366	intermediary metabolism and respiration	Hypothetical protein	1.58562	0.00706004
Rv1727	Rv1727	intermediary metabolism and respiration	Hypothetical protein	1.58555	0.154915

## Sheet: DN (<1.6 fold; p <0.05);(N=108)
Rv#	Gene ID	Functional Category	Product	Average change in gene expression (yidC(-)/Control)	SD
Rv3920c	Rv3920c	conserved hypotheticals	Conserved protein similar to jag protein	0.0815558	0.00907189
Rv3921c	Rv3291c	cell wall and cell processes	Probable conserved transmembrane protein	0.09	0.02
Rv3130c	tgs1	lipid metabolism	Triacylglycerol synthase (diacylglycerol acyltransferase) Tgs1	0.201976	0.0114122
Rv3131	Rv3131	conserved hypotheticals	Hypothetical protein	0.234402	0.022705
Rv3922c	Rv3922c	virulence, detoxification, adaptation	Possible hemolysin	0.3214	0.00630784
Rv0440	groEL2	virulence, detoxification, adaptation	60 kDa chaperonin 2 GroEL2	0.329295	0.0320433
Rv3134c	Rv3134c	virulence, detoxification, adaptation	Universal stress protein family protein	0.335628	0.0262179
Rv3918c	parA	cell wall and cell processes	Probable chromosome partitioning protein ParA	0.381028	0.0772813
Rv0170	mce1B	virulence, detoxification, adaptation	Mce-family protein Mce1B	0.398819	0.0143401
Rv2946c	pks1	lipid metabolism	Probable polyketide synthase Pks1	0.413007	0.0199423
Rv0171	mce1C	virulence, detoxification, adaptation	Mce-family protein Mce1C	0.42112	0.0119044
Rv0316	Rv0316	intermediary metabolism and respiration	Possible muconolactone isomerase	0.432062	0.0586368
Rv3585	radA	information pathways	DNA repair protein RadA	0.436715	0.00880994
Rv2627c	Rv2627c	conserved hypotheticals	Hypothetical protein	0.437122	0.0185594
Rv3555c	Rv3555c	conserved hypotheticals	Hypothetical protein	0.437597	0.0154169
Rv1738	Rv1738	conserved hypotheticals	Hypothetical protein	0.441501	0.0516682
Rv0833	PE_PGRS13	PE/PPE	PE-PGRS family protein PE_PGRS13	0.444334	0.0222347
Rv1996	Rv1996	virulence, detoxification, adaptation	Universal stress protein family protein	0.448364	0.0524122
Rv0172	mce1D	virulence, detoxification, adaptation	Mce-family protein Mce1D	0.454726	0.00165954
Rv0315	Rv0315	intermediary metabolism and respiration	Possible beta-1,3-glucanase precursor	0.455195	0.0107039
Rv2846c	efpA	cell wall and cell processes	Possible integral membrane efflux protein EfpA	0.459691	0.00187281
Rv1737c	narK2	cell wall and cell processes	Possible nitrate/nitrite transporter NarK2	0.464709	0.0293122
Rv1994c	cmtR	regulatory proteins	Metal sensor transcriptional regulator CmtR (ArsR-SmtB family)	0.465645	0.00190518
Rv1733c	Rv1733c	cell wall and cell processes	Probable conserved transmembrane protein	0.467503	0.0158764
Rv2940c	mas	lipid metabolism	Probable multifunctional mycocerosic acid synthase membrane-associated Mas	0.472129	0.00958768
Rv3229c	desA3	lipid metabolism	Possible linoleoyl-CoA desaturase (delta(6)-desaturase)	0.485958	0.0320357
Rv0173	mce1E	cell wall and cell processes	Mce-family protein Mce1E	0.487707	0.0105706
Rv2243	FabD	lipid metabolism	Malonyl CoA-acyl carrier protein transacylase FabD	0.488667	0.0444874
Rv2948c	fadD22	lipid metabolism	P-hydroxybenzoyl-AMP ligase FadD22	0.499525	0.0208324
Rv2352c	PPE38	PE/PPE	PPE family protein PPE38	0.503773	0.0116637
Rv2721c	Rv2721c	cell wall and cell processes	Possible conserved transmembrane alanine and glycine rich protein	0.50639	0.00161527
Rv1884c	rpfC	cell wall and cell processes	Probable resuscitation-promoting factor RpfC	0.509561	0.00974589
Rv2245	kasA	lipid metabolism	3-oxoacyl-[acyl-carrier protein] synthase 1 KasA	0.512943	0.0181329
Rv2015c	Rv2015c	conserved hypotheticals	Hypothetical protein	0.519839	0.00802829
Rv1883c	Rv1883c	conserved hypotheticals	Hypothetical protein	0.520241	0.0238631
Rv2246	kasB	lipid metabolism	3-oxoacyl-[acyl-carrier protein] synthase 2 KasB	0.523455	0.00304238
Rv2945c	lppX	cell wall and cell processes	Probable conserved lipoprotein LppX	0.523725	0.0153857
Rv3152	nuoH	intermediary metabolism and respiration	Probable NADH dehydrogenase I (chain H) NuoH	0.525797	0.00343735
Rv0168	yrbE1B	virulence, detoxification, adaptation	Conserved integral membrane protein YrbE1B	0.526282	0.0146757
Rv0605	Rv0605	insertion seqs and phages	Possible resolvase	0.527197	0.000265699
Rv3153	nuoI	intermediary metabolism and respiration	Probable NADH dehydrogenase I (chain I) NuoI	0.527641	0.0418982
Rv2244	acpM	lipid metabolism	Meromycolate extension acyl carrier protein AcpM	0.528959	0.0160392
Rv1856c	Rv1856c	intermediary metabolism and respiration	Possible oxidoreductase	0.53084	0.00521765
Rv1765c	Rv1765c	conserved hypotheticals	Hypothetical protein	0.531176	0.0200579
Rv0056	rplI	information pathways	50S ribosomal protein L9 RplI	0.53333	0.00373425
Rv2594c	ruvC	information pathways	Probable crossover junction endodeoxyribonuclease RuvC	0.535915	0.0101008
Rv3005c	Rv3005c	conserved hypotheticals	Hypothetical protein	0.540782	0.000832418
Rv0174	mce1F	virulence, detoxification, adaptation	Mce-family protein Mce1F	0.54116	0.00859412
Rv2947c	pks15	lipid metabolism	Probable polyketide synthase Pks15	0.543206	0.0161453
Rv3827c	Rv3827c	insertion seqs and phages	Possible transposase	0.543656	0.0348326
Rv0606	Rv0606	insertion seqs and phages	Possible transposase (fragment)	0.544837	0.0305716
Rv1614	lgt	cell wall and cell processes	Possible prolipoprotein diacylglyceryl transferases Lgt	0.54765	0.0182177
Rv1813c	Rv1813c	conserved hypotheticals	Hypothetical protein	0.548164	0.0029539
Rv2628	Rv2628	conserved hypotheticals	Hypothetical protein	0.548503	0.00142715
Rv3828c	Rv3828c	insertion seqs and phages	Possible resolvase	0.549574	0.0174468
Rv0607	Rv0607	conserved hypotheticals	Hypothetical protein	0.551199	0.0404989
Rv1857	modA	cell wall and cell processes	Probable molybdate-binding lipoprotein ModA	0.552548	0.00713777
Rv0719	rplF	information pathways	50S ribosomal protein L6 RplF	0.553323	0.0557662
Rv2720	lexA	regulatory proteins	Repressor LexA	0.554711	0.0310035
Rv0720	rplR	information pathways	50S ribosomal protein L18 RplR	0.558897	0.0377748
Rv2623	TB31.7	virulence, detoxification, adaptation	Universal stress protein family protein TB31.7	0.559414	0.0385608
Rv0707	rpsC	information pathways	30S ribosomal protein S3 RpsC	0.562335	0.0484704
Rv0108c	Rv0108c	conserved hypotheticals	Hypothetical protein	0.566612	0.0233696
Rv2719c	Rv2719c	cell wall and cell processes	Possible conserved membrane protein	0.566815	0.0153177
Rv0722	rpmD	information pathways	50S ribosomal protein L30 RpmD	0.567173	0.0431606
Rv2736c	recX	information pathways	Regulatory protein RecX	0.569612	0.00809903
Rv0934	pstS1	cell wall and cell processes	Periplasmic phosphate-binding lipoprotein PstS1	0.570825	0.0379276
Rv2949c	Rv2949c	intermediary metabolism and respiration	Chorismate pyruvate lyase	0.571459	0.0193619
Rv0746	PE_PGRS9	PE/PPE	PE-PGRS family protein PE_PGRS9	0.571674	0.0603756
Rv3156	nuoL	intermediary metabolism and respiration	Probable NADH dehydrogenase I (chain L) NuoL	0.57802	0.0298993
Rv0169	mce1A	virulence, detoxification, adaptation	Mce-family protein Mce1A	0.57856	0.0682212
Rv0706	rplV	information pathways	50S ribosomal protein L22 RplV	0.581235	0.0275661
Rv3151	nuoG	intermediary metabolism and respiration	Probable NADH dehydrogenase I (chain G) NuoG	0.583176	0.0626966
Rv0452	Rv0452	regulatory proteins	Possible transcriptional regulatory protein	0.588324	0.00362216
Rv0718	rpsH	information pathways	30S ribosomal protein S8 RpsH	0.588442	0.0278647
Rv3795	embB	cell wall and cell processes		0.589222	0.00472235
Rv1361c	PPE19	PE/PPE	PPE family protein PPE19	0.590575	0.0327293
Rv2593c	ruvA	information pathways	Probable holliday junction DNA helicase RuvA	0.59369	0.0017157
Rv1816	Rv1816	regulatory proteins	Possible transcriptional regulatory protein	0.595265	0.000821119
Rv1613	trpA	intermediary metabolism and respiration	Probable tryptophan synthase, alpha subunit TrpA	0.595773	0.052134
Rv1713	engA	intermediary metabolism and respiration	Probable GTP-binding protein EngA	0.601186	0.0230926
Rv3157	nuoM	intermediary metabolism and respiration	Probable NADH dehydrogenase I (chain M) NuoM	0.602458	0.0110778
Rv0208c	Rv0208c	intermediary metabolism and respiration	Hypothetical methlytransferase (methylase)	0.603407	0.0051417
Rv2524c	fas	lipid metabolism	Probable fatty acid synthase Fas	0.604151	0.0172696
Rv1094	desA2	lipid metabolism	Possible acyl-[acyl-carrier protein] desaturase DesA2	0.604531	0.0185745
Rv3201c	Rv3201c	information pathways	Probable ATP-dependent DNA helicase	0.608124	0.0137215
Rv3136	PPE51	PE/PPE	PPE family protein PPE51	0.60859	0.00790291
Rv3158	nuoN	intermediary metabolism and respiration	Probable NADH dehydrogenase I (chain N) NuoN	0.612256	0.0259427
Rv0705	rpsS	information pathways	30S ribosomal protein S19 RpsS	0.612752	0.109761
Rv0721	rpsE	information pathways	30S ribosomal protein S5 RpsE	0.613171	0.0399458
Rv1697	Rv1697	conserved hypotheticals	Hypothetical protein	0.614105	0.0264707
Rv2024c	Rv2024c	conserved hypotheticals	Hypothetical protein	0.616123	0.0217167
Rv0058	dnaB	information pathways	Probable replicative DNA helicase DnaB	0.617411	0.0230203
Rv3711c	dnaQ	information pathways	Probable DNA polymerase III (epsilon subunit) DnaQ	0.619155	0.06418
Rv2600	Rv2600	cell wall and cell processes	Probable conserved integral membrane protein	0.61972	0.0231268
Rv2978c	Rv2978c	insertion seqs and phages	Probable transposase	0.620997	0.000270027
Rv0207c	Rv0207c	conserved hypotheticals	Hypothetical protein	0.621067	0.0291211
Rv0829	Rv0829	insertion seqs and phages	Possible transposase	0.623027	0.0361631
Rv3161c	Rv3161c	intermediary metabolism and respiration	Possible dioxygenase	0.625066	0.0513644
Rv0708	rplP	information pathways	50S ribosomal protein L16 RplP	0.626376	0.0114163
Rv3154	nuoJ	intermediary metabolism and respiration	Probable NADH dehydrogenase I (chain J) NuoJ	0.626819	0.0301876
Rv1644	tsnR	information pathways	Possible 23S rRNA methyltransferase TsnR	0.627102	0.004421
Rv2247	accD6	lipid metabolism	Acetyl/propionyl-CoA carboxylase (beta subunit) AccD6	0.627878	0.016631
Rv3806c	ubiA	cell wall and cell processes	Decaprenylphosphoryl-5-phosphoribose (DPPR) synthase (decaprenyl-phosphate 5-phosphoribosyltransferase)	0.629804	0.0284857
Rv2592c	ruvB	information pathways	Probable holliday junction DNA helicase RuvB	0.630716	0.0512812
Rv2468c	Rv2468c	conserved hypotheticals	Hypothetical protein	0.632929	0.00137566
Rv3842c	glpQ1	intermediary metabolism and respiration	Probable glycerophosphoryl diester phosphodiesterase GlpQ1	0.632987	0.0390779
Rv1218c	Rv1218c	cell wall and cell processes	Probable tetronasin-transport ATP-binding protein ABC transporter	0.634423	0.0392647
Rv0969	ctpV	cell wall and cell processes	Probable metal cation transporter P-type ATPase CtpV	0.634865	0.0179176
