# Supplementary material for: The preprotein translocase YidC controls respiratory metabolism in Mycobacterium tuberculosis
Source: Sci Rep. 2016 May 11;6:24998. doi: 10.1038/srep24998 (PMC4863248; doi:10.1038/srep24998)
Supplement: Supplementary Data 2 [file srep24998-s3.xls]

## Sheet: Sheet1
Supplementary Data 2: Effect of YidC depletion on the whole cell protein expression of Mtb

## Sheet: Experiment-1
N	Unused	Total	%Cov	%Cov(50)	%Cov(95)	Accession	Name	Peptides (95%)	Change in protein expression (yidC(-)/Control)	p-value
1	128.55	128.55	83.89	81.85	76.67	gi|623371289	chaperonin 2 GroEL2 [Mycobacterium tuberculosis H37Rv]	176	0.416869	7.04047e-08
2	123.26	123.26	43.3	34.86	32.02	gi|623360803	mycocerosic acid synthase membrane-associated Mas [Mycobacterium tuberculosis H37Rv]	67	0.416869	4.30667e-11
3	105.79	105.79	81.76	75.36	74.72	gi|623371421	chaperone DnaK [Mycobacterium tuberculosis H37Rv]	95	1.00925	0.115853
4	100.26	100.27	36.79	21.99	18.93	gi|623361813	fatty acid synthase Fas [Mycobacterium tuberculosis H37Rv]	51	0.534564	9.31181e-06
5	82.41	82.41	53.42	40.35	33.74	gi|623370358	DNA-directed RNA polymerase RpoC [Mycobacterium tuberculosis H37Rv]	44	0.519996	2.66846e-10
6	75.67	75.67	45.82	40.19	35.24	gi|623370357	DNA-directed RNA polymerase RpoB [Mycobacterium tuberculosis H37Rv]	44	0.946237	0.0121895
7	75.3	75.3	57.9	49.76	43.16	gi|623371233	endopeptidase ATP binding protein chain B ClpB [Mycobacterium tuberculosis H37Rv]	35	1.02802	0.0582474
8	74.66	74.66	51.65	45.59	43.08	gi|623367420	5-methyltetrahydropteroyltriglutamate-homocysteine methyltransferase MetE [Mycobacterium tuberculosis H37Rv]	65	0.401791	4.91684e-09
9	71.98	71.98	35.03	28.97	26.08	gi|623355777	polyketide synthase Pks13 [Mycobacterium tuberculosis H37Rv]	39	0.981748	0.191638
10	62.25	69.62	58.81	55.29	53.8	gi|623357875	chaperonin 1 GroEL1 [Mycobacterium tuberculosis H37Rv]	47	0.436516	3.98059e-06
11	60.95	61.34	42.52	39.66	36.27	gi|623365850	iron-regulated aconitate hydratase Can [Mycobacterium tuberculosis H37Rv]	33	1.00925	0.16443
12	59.71	59.71	52.93	48.89	47.07	gi|623359227	adenosylhomocysteinase SahH [Mycobacterium tuberculosis H37Rv]	48	1.01859	0.0439454
13	56.56	56.56	53.92	49.19	46.62	gi|623365145	catalase-peroxidase-peroxynitritase T KatG [Mycobacterium tuberculosis H37Rv]	34	1.58489	0.0024457
14	54.49	54.49	38.92	23.4	14.9	gi|81343057	RecName: Full=NAD-specific glutamate dehydrogenase; Short=NAD-GDH; AltName: Full=NAD(+)-dependent glutamate dehydrogenase	24	1.01859	0.0907313
15	54.45	55.5	75	72.47	65.91	gi|623370375	iron-regulated elongation factor TU Tuf [Mycobacterium tuberculosis H37Rv]	73	0.981748	0.643674
16	52.22	53.84	56.96	50.1	47.4	gi|623366006	30S ribosomal protein S1 RpsA [Mycobacterium tuberculosis H37Rv]	29	0.591562	0.0106554
17	51.66	51.66	33.47	23.86	22.38	gi|623360798	phenolpthiocerol synthesis type-I polyketide synthase PpsE [Mycobacterium tuberculosis H37Rv]	27	1.83654	2.79299e-06
18	51.35	51.49	28.35	24.21	19.58	gi|623367296	2-oxoglutarate decarboxylase [Mycobacterium tuberculosis H37Rv]	27	0.963829	0.167397
19	50.96	50.96	54.64	43.22	41.94	gi|623370374	elongation factor G FusA1 [Mycobacterium tuberculosis H37Rv]	30	0.496592	0.000193526
20	50.12	50.12	37.62	28.08	24.64	gi|623363551	pyruvate dehydrogenase E1 component AceE [Mycobacterium tuberculosis H37Rv]	24	1.00925	0.399128
21	48.72	59.54	55.54	37.62	34.91	gi|623355565	ATP-dependent Clp protease ATP-binding subunit ClpC [Mycobacterium tuberculosis H37Rv]	33	0.972747	0.194966
22	46.81	46.81	55.02	43.12	41.27	gi|623363379	chaperone HtpG [Mycobacterium tuberculosis H37Rv]	27	1	0.616195
23	44.85	46.04	41.39	35.56	31.81	gi|623370108	fatty oxidation protein FadB [Mycobacterium tuberculosis H37Rv]	24	8.87156	2.32259e-13
24	43.47	43.47	65.66	64.73	64.73	gi|623369711	citrate synthase I GltA2 [Mycobacterium tuberculosis H37Rv]	31	2.24905	0.000312461
25	43.4	43.52	53.83	46.67	43.33	gi|623358941	acetyl-/propionyl-coenzyme A carboxylase AccA3 [Mycobacterium tuberculosis H37Rv]	25	0.954993	0.0720591
26	43.13	43.13	38.73	37.11	36.03	gi|623365073	malate synthase G GlcB [Mycobacterium tuberculosis H37Rv]	29	1.01859	0.216644
27	42.93	42.93	74.44	68.98	65.26	gi|623366631	s-adenosylmethionine synthetase MetK [Mycobacterium tuberculosis H37Rv]	28	0.946237	0.00159036
28	42.52	42.7	39.1	33.38	32.18	gi|623361583	polyribonucleotide nucleotidyltransferase GpsI [Mycobacterium tuberculosis H37Rv]	24	1.02802	0.0199904
29	42.39	42.39	46.43	40.57	38	gi|623366688	transketolase Tkt [Mycobacterium tuberculosis H37Rv]	22	1.85353	0.000107213
30	41.17	41.17	51.24	35.91	30.65	gi|623372446	succinate dehydrogenase [iron-sulfur subunit] SdhA_1 [Mycobacterium tuberculosis H37Rv]	21	2.24905	4.63351e-06
31	40.7	42.24	42.81	40.8	38.62	gi|623367056	ATP synthase alpha chain AtpA [Mycobacterium tuberculosis H37Rv]	27	2.39883	4.08414e-06
32	39.11	40.68	52.1	43.55	40.81	gi|623364057	acyl-CoA ligase FadD31 [Mycobacterium tuberculosis H37Rv]	26	0.981748	0.569817
33	39.1	39.1	45.53	40.35	37.83	gi|81669465	RecName: Full=Long-chain-fatty-acid--AMP ligase FadD32; Short=FAAL; AltName: Full=Acyl-AMP synthetase	24	0.972747	0.676894
34	38.62	38.65	72.32	70.85	70.48	gi|623361226	elongation factor Tsf [Mycobacterium tuberculosis H37Rv]	21	0.990832	0.683202
35	38.24	38.27	33.37	29.32	25.72	gi|623367077	glycogen phosphorylase GlgP [Mycobacterium tuberculosis H37Rv]	20	2.1677	7.00358e-05
36	36.79	36.79	79.06	73.29	71.12	gi|623370152	thiosulfate sulfurtransferase CysA2 [Mycobacterium tuberculosis H37Rv]	25	1.75388	0.0133256
37	35.68	35.79	41.27	26.98	24.39	gi|623360032	ribonucleoside-diphosphate reductase NrdE [Mycobacterium tuberculosis H37Rv]	17	0.666807	0.0154643
38	35.61	35.61	48.67	40.91	38.26	gi|623360763	d-3-phosphoglycerate dehydrogenase SerA1 [Mycobacterium tuberculosis H37Rv]	20	1.58489	0.123448
39	35.55	36.56	47.28	44.77	44.77	gi|623363528	glutamine synthetase GlnA1 [Mycobacterium tuberculosis H37Rv]	27	0.963829	0.232229
40	35.4	35.4	35.44	25.37	23.62	gi|623372257	isocitrate dehydrogenase Icd2 [Mycobacterium tuberculosis H37Rv]	17	1.52757	0.131909
41	34.59	34.59	61.96	60.12	60.12	gi|623367764	ribose-phosphate pyrophosphokinase PrsA [Mycobacterium tuberculosis H37Rv]	23	0.539511	0.0208259
42	34.33	34.33	52.79	48.28	46.57	gi|623361749	trigger factor protein Tig [Mycobacterium tuberculosis H37Rv]	18	1.00925	0.386567
43	33.94	33.94	41.25	34.32	32.67	gi|623372407	iron-regulated phosphoenolpyruvate carboxykinase PckA [Mycobacterium tuberculosis H37Rv]	20	2.39883	4.70747e-05
44	33.86	33.86	63.4	57.64	55.04	gi|623357915	DNA-directed RNA polymerase alpha chain RpoA [Mycobacterium tuberculosis H37Rv]	25	0.963829	0.22325
45	33.66	33.66	61.52	50.21	47.12	gi|623367058	ATP synthase beta chain AtpD [Mycobacterium tuberculosis H37Rv]	19	1.99526	0.000109884
46	33.24	33.24	48.84	44.96	43.67	gi|623369765	succinyl-CoA synthetase beta chain SucC [Mycobacterium tuberculosis H37Rv]	19	0.954993	0.0789082
47	33.09	33.86	57.93	52.2	47.14	gi|623372440	3-oxoacyl-[acyl-carrier protein] reductase FabG4 [Mycobacterium tuberculosis H37Rv]	18	1	0.508658
48	31.84	31.84	48.51	42.3	40.23	gi|623355695	hypothetical protein P425_03871 [Mycobacterium tuberculosis H37Rv]	18	0.704693	0.256981
49	31.56	31.56	52.56	47.25	44.59	gi|81345707	RecName: Full=FHA domain-containing protein FhaA	25	0.946237	0.841936
50	30.81	30.81	40	28.77	26.92	gi|623369688	acyl-CoA dehydrogenase FadE10 [Mycobacterium tuberculosis H37Rv]	15	1.00925	0.607801
51	30.78	31.31	35.84	30.65	25.81	gi|623361765	ChvD family ATP-binding cassette protein [Mycobacterium tuberculosis H37Rv]	19	1.94089	0.0374297
52	30.32	31.38	53.05	50.23	49.06	gi|623367379	serine hydroxymethyltransferase 1 GlyA1 [Mycobacterium tuberculosis H37Rv]	19	0.972747	0.725344
53	30.05	30.05	49.87	43.96	43.96	gi|623359253	acyl-CoA dehydrogenase FadE25 [Mycobacterium tuberculosis H37Rv]	19	0.981748	0.905518
54	29.81	29.81	34.96	21.24	21.24	gi|623361846	alanyl-tRNA synthetase AlaS [Mycobacterium tuberculosis H37Rv]	16	1.47231	0.0422998
55	29.72	29.72	52.62	49.71	49.71	gi|623371212	fructose-bisphosphate aldolase Fba [Mycobacterium tuberculosis H37Rv]	19	0.539511	0.00593585
56	29.57	29.67	41.25	32.68	30.36	gi|623372468	fatty-acid-CoA ligase FadD2 [Mycobacterium tuberculosis H37Rv]	15	1.70608	0.00838624
57	29.54	31.18	46.65	41.59	40.33	gi|623363522	2-oxoglutarate dehydrogenase, E2 component, dihydrolipoamide succinyltransferase DlaT [Mycobacterium tuberculosis H37Rv]	23	1.8197	0.0244565
58	29.3	29.3	39.53	34.22	26.25	gi|623367045	transcription termination factor Rho [Mycobacterium tuberculosis H37Rv]	14	0.440555	0.000370881
59	29.03	29.03	40.81	32.86	27.03	gi|67463758	Chain B, Structure Of Mycobacterium Tuberculosis Nira Protein	17	1.02802	0.125487
60	29	29	42.41	36.29	34.18	gi|623367384	fumarase Fum [Mycobacterium tuberculosis H37Rv]	18	0.636796	0.037261
61	28.38	28.53	51.21	40.34	36.96	gi|623365108	l-lactate dehydrogenase LldD2 [Mycobacterium tuberculosis H37Rv]	16	1.51356	0.381823
62	28.21	28.34	53.69	48.38	48.38	gi|623366675	glyceraldehyde 3-phosphate dehydrogenase Gap [Mycobacterium tuberculosis H37Rv]	17	1.02802	0.190681
63	28.06	28.06	40.15	36.13	34.85	gi|623359259	propionyl-CoA carboxylase beta chain 5 AccD5 [Mycobacterium tuberculosis H37Rv]	15	0.758578	0.186121
64	28.03	28.15	64.29	60.53	59.02	gi|623360009	electron transfer flavoprotein beta subunit FixA [Mycobacterium tuberculosis H37Rv]	26	0.608135	0.0465624
65	27.98	28.06	38.15	32.97	32.97	gi|623371313	dihydrolipoamide dehydrogenase LpdC [Mycobacterium tuberculosis H37Rv]	16	1.85353	0.0116708
66	27.96	27.96	38.98	30.12	26.24	gi|614090220	RecName: Full=2-isopropylmalate synthase; AltName: Full=Alpha-IPM synthase; AltName: Full=Alpha-isopropylmalate synthase	13	1.00925	0.390192
67	27.92	28.4	30.86	24.83	23.79	gi|623360804	fatty-acid-AMP ligase FadD28 [Mycobacterium tuberculosis H37Rv]	17	0.954993	0.344223
68	27.42	27.42	43.64	37.5	34.09	gi|623372441	acetyl-CoA acyltransferase FadA2 [Mycobacterium tuberculosis H37Rv]	16	0.737904	0.22456
69	27.06	27.72	33.22	24.51	23.23	gi|623361754	aminopeptidase PepN [Mycobacterium tuberculosis H37Rv]	14	1.72187	0.0234439
70	26.91	26.91	51.05	40.24	38.44	gi|623360769	ketol-acid reductoisomerase IlvC [Mycobacterium tuberculosis H37Rv]	15	1.5417	0.265183
71	26.69	26.69	73.9	73.9	62.58	gi|623360008	electron transfer flavoprotein alpha subunit FixB [Mycobacterium tuberculosis H37Rv]	24	0.625173	0.315092
72	26.68	26.68	42.39	34.26	30.28	gi|623367472	fatty-acid-AMP ligase FadD21 [Mycobacterium tuberculosis H37Rv]	14	1.03753	0.0611346
73	26.63	26.63	30.32	20.17	18.56	gi|623365057	preprotein translocase ATPase subunit SecA2 [Mycobacterium tuberculosis H37Rv]	13	1.00925	0.649246
74	26.14	26.14	43.76	38.48	32.35	gi|623363557	propionyl-CoA carboxylase beta chain 6 AccD6 [Mycobacterium tuberculosis H37Rv]	13	0.398107	0.000141246
75	25.91	26.19	24.56	11.59	10.02	gi|81556736	RecName: Full=Glutamate synthase [NADPH] large chain; AltName: Full=Glutamate synthase subunit alpha; Short=GLTS alpha chain	13	0.972747	0.340069
76	25.89	25.89	47.04	43.21	39.72	gi|623361227	30S ribosomal protein S2 RpsB [Mycobacterium tuberculosis H37Rv]	12	0.608135	0.040513
77	25.72	25.8	45.34	40.89	37.5	gi|623365993	pyruvate kinase PykA [Mycobacterium tuberculosis H37Rv]	14	1.02802	0.146003
78	25.7	25.7	44.86	37.15	37.15	gi|623371318	isocitrate lyase Icl [Mycobacterium tuberculosis H37Rv]	15	0.539511	0.00749927
79	25.14	25.21	57.78	54.57	46.67	gi|623367358	beta-ketoacyl CoA thiolase FadA3 [Mycobacterium tuberculosis H37Rv]	18	0.963829	0.428674
80	24.81	24.81	62.92	57.75	52.58	gi|623367288	malate dehydrogenase Mdh [Mycobacterium tuberculosis H37Rv]	16	1.02802	0.164944
81	24.77	24.77	100	99	99	gi|623357876	chaperonin GroES [Mycobacterium tuberculosis H37Rv]	119	0.529663	0.0364693
82	23.73	23.96	28.83	26.17	25.33	gi|81669430	RecName: Full=Long-chain-fatty-acid--CoA ligase FadD15; Short=FACL; AltName: Full=Acyl-CoA synthetase	13	1.02802	0.137231
83	23.53	23.53	64.58	55.35	53.14	gi|623370168	hypothetical protein P425_00867 [Mycobacterium tuberculosis H37Rv]	15	1	0.683489
84	23.52	24.34	43.62	43.62	43.26	gi|623359201	citronellol/citronellal dehydrogenase [Mycobacterium tuberculosis H37Rv]	13	0.972747	0.916421
85	23.21	23.21	61.33	58.01	50.83	gi|623370424	adenylate kinase Adk [Mycobacterium tuberculosis H37Rv]	13	0.981748	0.699062
86	23	23	41.13	34.24	29.23	gi|623365079	inosine-5'-monophosphate dehydrogenase GuaB1 [Mycobacterium tuberculosis H37Rv]	12	1.87068	0.0206096
87	22.96	22.96	49.86	40.11	40.11	gi|623359243	mannose-1-phosphate guanylyltransferase ManB [Mycobacterium tuberculosis H37Rv]	13	0.981748	0.991175
88	22.92	23.13	72.22	59.26	53.7	gi|623361544	alanine rich protein [Mycobacterium tuberculosis H37Rv]	15	1.04713	0.00288932
89	22.82	22.82	37.66	35.5	35.06	gi|81669422	RecName: Full=Phospho-2-dehydro-3-deoxyheptonate aldolase AroG; AltName: Full=3-deoxy-D-arabino-heptulosonate 7-phosphate synthase; AltName: Full=DAHP synthase; AltName: Full=Phospho-2-keto-3-deoxyheptonate aldolase	13	0.49204	0.0045592
90	22.78	22.78	42.66	38.46	31.93	gi|623367770	enolase Eno [Mycobacterium tuberculosis H37Rv]	13	1.44544	0.255055
91	22.61	22.61	52.32	39.74	37.75	gi|623370187	cyclopropane mycolic acid synthase 2 CmaA2 [Mycobacterium tuberculosis H37Rv]	14	0.625173	0.115869
92	22.5	29.06	22.86	9.078	5.409	gi|623355802	polyketide synthase Pks2 [Mycobacterium tuberculosis H37Rv]	12	0.972747	0.405659
93	22.38	22.46	68.51	55.32	52.34	gi|623370331	50S ribosomal protein L1 RplA [Mycobacterium tuberculosis H37Rv]	13	0.496592	0.00474742
94	22.21	22.21	42.09	35.39	29.76	gi|623366687	transaldolase Tal [Mycobacterium tuberculosis H37Rv]	13	1.90546	0.02347
95	22.19	22.19	45	31.74	31.74	gi|623355859	secreted ESX-1 substrate protein B EspB [Mycobacterium tuberculosis H37Rv]	13	0.679204	0.102424
96	21.8	22.78	25.37	25.37	20.46	gi|623372442	acyl-CoA dehydrogenase FadE5 [Mycobacterium tuberculosis H37Rv]	12	1.72187	0.00497672
97	21.73	22.12	67.12	55.94	44.29	gi|623363556	3-oxoacyl-[acyl-carrier-protein] synthase 2 KasB [Mycobacterium tuberculosis H37Rv]	18	0.946237	0.0500416
98	21.54	21.54	34.92	27.89	27.89	gi|623367148	homoserine dehydrogenase ThrA [Mycobacterium tuberculosis H37Rv]	12	1.72187	0.0787736
99	21.38	23.03	33.27	25.7	24.82	gi|623372428	acyl-CoA dehydrogenase FadE4 [Mycobacterium tuberculosis H37Rv]	12	1.00925	0.865811
100	21.36	21.36	45.08	33.2	30.12	gi|623355836	NADH-dependent glutamate synthase small subunit GltD [Mycobacterium tuberculosis H37Rv]	10	0.981748	0.660596
101	21.34	21.34	49.5	47.52	43.56	gi|623369766	succinyl-CoA synthetase alpha chain SucD [Mycobacterium tuberculosis H37Rv]	12	0.972747	0.793377
102	21.31	21.31	26.97	17.81	17.81	gi|623357859	trehalose-6P phosphatase [Mycobacterium tuberculosis H37Rv]	11	1.00925	0.339054
103	21.3	21.45	54.27	46.73	44.22	gi|623371327	iron-regulated heparin binding hemagglutinin HbhA [Mycobacterium tuberculosis H37Rv]	13	1.67494	0.0910123
104	21.26	21.26	59.67	55.56	55.56	gi|623369720	enoyl-CoA hydratase EchA6 [Mycobacterium tuberculosis H37Rv]	14	2.1677	0.0503395
105	21.04	21.04	43.92	42.68	42.68	gi|81556254	RecName: Full=Putative acyltransferase Rv0859	11	7.94328	9.38484e-07
106	21.02	21.02	52.52	46.68	40.32	gi|623365854	transcriptional regulator MoxR1 [Mycobacterium tuberculosis H37Rv]	11	2.60615	0.00401535
107	20.75	20.75	67.98	61.24	52.81	gi|623370341	50S ribosomal protein L10 RplJ [Mycobacterium tuberculosis H37Rv]	12	0.420727	0.0178191
108	20.73	20.73	28.18	24.2	20.06	gi|81669270	RecName: Full=2-oxoglutarate oxidoreductase subunit KorA; AltName: Full=Alpha-ketoglutarate oxidoreductase subunit alpha/gamma; Short=KG oxidoreductase subunit alpha/gamma; Short=KGO subunit alpha/gamma; Short=KOR subunit alpha/gamma	10	1.02802	0.381848
109	20.5	20.81	37.77	20.69	15.93	gi|623363662	mycobacterial proteasome ATPase Mpa [Mycobacterium tuberculosis H37Rv]	9	1.00925	0.585906
110	20.48	20.78	67.31	50.38	46.15	gi|623363693	DivIVA family protein Wag31 [Mycobacterium tuberculosis H37Rv]	10	1.36773	0.4618
111	20.46	20.46	35.95	25.93	24.17	gi|623360777	glutamyl-tRNA amidotransferase GatB [Mycobacterium tuberculosis H37Rv]	13	1.43219	0.159963
112	20.25	20.25	36.76	28.25	25.68	gi|623370415	signal peptide peptidase SppA [Mycobacterium tuberculosis H37Rv]	11	1.88799	0.0432784
113	20.02	20.02	100	99	99	gi|623355852	ESAT-6-like protein EsxB [Mycobacterium tuberculosis H37Rv]	29	2.67917	0.000234227
114	19.65	19.65	75.27	69.78	69.78	gi|623372199	iron-regulated peptidyl-prolyl cis-trans isomerase A PpiA [Mycobacterium tuberculosis H37Rv]	23	0.613762	0.150983
115	19.58	20.6	16	7.724	5.622	gi|81345878	RecName: Full=Phthiocerol synthesis polyketide synthase type I PpsC; AltName: Full=Beta-ketoacyl-acyl-carrier-protein synthase I	11	2.75423	0.00334997
116	19.58	19.66	30.81	24.76	22.87	gi|623357869	inosine-5'-monophosphate dehydrogenase GuaB2 [Mycobacterium tuberculosis H37Rv]	10	0.981748	0.881221
117	19.32	20.81	46.71	41.12	41.12	gi|623367073	thioredoxin [Mycobacterium tuberculosis H37Rv]	13	0.625173	0.170643
118	19.27	19.27	68.65	55.68	55.68	gi|623361219	ribosome recycling factor Frr [Mycobacterium tuberculosis H37Rv]	11	1	0.805352
119	19.04	19.04	47.76	40.63	38.52	gi|623363698	cell division protein FtsZ [Mycobacterium tuberculosis H37Rv]	9	0.630957	0.19797
120	19.03	19.03	40.96	30.36	25.54	gi|623361712	gamma-glutamyl phosphate reductase ProA [Mycobacterium tuberculosis H37Rv]	11	0.963829	0.68105
121	19.01	20.85	48.74	43.08	39.94	gi|88193047	Chain A, Crystal Structure Of Hma (Mmaa4) From Mycobacterium Tuberculosis Complexed With S-Adenosylmethionine	15	0.496592	0.0346624
122	18.94	25.08	27.1	25.04	24.01	gi|623365898	fatty-acid-AMP ligase FadD25 [Mycobacterium tuberculosis H37Rv]	13	1	0.809021
123	18.86	18.86	33.48	24.62	22.03	gi|623361638	glycyl-tRNA synthetase GlyS [Mycobacterium tuberculosis H37Rv]	9	0.963829	0.699495
124	18.84	18.85	44.7	23.48	21.59	gi|623361502	RNA polymerase sigma factor SigA [Mycobacterium tuberculosis H37Rv]	9	0.20893	1.23105e-05
125	18.71	19.27	46.07	39.53	33.25	gi|623360144	oxidoreductase [Mycobacterium tuberculosis H37Rv]	12	0.510505	0.0296992
126	18.56	18.56	57.75	53.48	50.8	gi|623370407	50S ribosomal protein L5 RplE [Mycobacterium tuberculosis H37Rv]	9	0.461318	0.014577
127	18.51	19.12	57.89	39.47	33.68	gi|623366627	integration host factor MihF [Mycobacterium tuberculosis H37Rv]	10	0.21677	7.82285e-05
128	18.45	18.45	45.22	41.09	35.4	gi|623361206	GcpE protein [Mycobacterium tuberculosis H37Rv]	12	0.946237	0.1956
129	18.33	18.33	36.91	29.06	29.06	gi|623361654	chaperone DnaJ2 [Mycobacterium tuberculosis H37Rv]	10	0.972747	0.495613
130	18.28	18.28	54.01	42.51	36.93	gi|81832360	RecName: Full=Cyclopropane mycolic acid synthase MmaA2; Short=CMAS; AltName: Full=Cyclopropane-fatty-acyl-phospholipid synthase; Short=CFA synthase; AltName: Full=Mycolic acid methyltransferase; Short=MA-MT; AltName: Full=S-adenosylmethionine-dependent methyltransferase; Short=AdoMet-MT; Short=SAM-MT	9	0.954993	0.273559
131	18.23	18.3	60.87	60.87	55.22	gi|623361510	iron-dependent repressor and activator IdeR [Mycobacterium tuberculosis H37Rv]	13	1.00925	0.656563
132	18.16	18.45	55.94	44.44	44.44	gi|623366677	triosephosphate isomerase Tpi [Mycobacterium tuberculosis H37Rv]	11	1.65959	0.144338
133	18.14	18.14	43.96	25.15	23.17	gi|359545718	Chain B, V369m Mutant Of Glutamyl-Trna Synthetase From Mycobacterium Tuberculosis	11	1	0.975199
134	18.02	18.11	39.16	39.16	34.97	gi|623371320	mycolic acid synthase UmaA [Mycobacterium tuberculosis H37Rv]	10	0.717794	0.255923
135	17.98	18.47	41.58	26.65	23.88	gi|623355549	cysteinyl-tRNA synthetase CysS1 [Mycobacterium tuberculosis H37Rv]	9	0.691831	0.303771
136	17.79	17.79	54.98	36.56	33.84	gi|623357922	dTDP-glucose 4,6-dehydratase RmlB [Mycobacterium tuberculosis H37Rv]	9	2.12814	0.00812899
137	17.75	18	84.09	75	74.24	gi|623355826	ESX-1 secretion-associated regulator EspR [Mycobacterium tuberculosis H37Rv]	13	0.630957	0.293434
138	17.65	17.65	37.02	32.32	32.32	gi|623367385	fructose 1,6-bisphosphatase GlpX [Mycobacterium tuberculosis H37Rv]	10	0.559758	0.0355095
139	17.61	17.61	33.82	26	24.73	gi|623367146	arginyl-tRNA synthetase ArgS [Mycobacterium tuberculosis H37Rv]	11	1.48594	0.351829
140	17.54	19.61	58.54	46.34	46.34	gi|623366002	two-component system transcriptional regulator [Mycobacterium tuberculosis H37Rv]	11	0.981748	0.623773
141	17.31	17.31	35.1	25.49	21.37	gi|623370446	methylmalonate-semialdehyde dehydrogenase MmsA [Mycobacterium tuberculosis H37Rv]	9	1.02802	0.0626743
142	17.17	17.17	41.96	32.15	29.16	gi|623372236	myo-inositol-1-phosphate synthase Ino1 [Mycobacterium tuberculosis H37Rv]	10	0.529663	0.0775026
143	17.08	18.93	64.42	53.13	41.83	gi|623363555	3-oxoacyl-[acyl-carrier-protein] synthase 1 KasA [Mycobacterium tuberculosis H37Rv]	12	0.559758	0.0199389
144	16.99	16.99	50.36	29.2	29.2	gi|623370398	30S ribosomal protein S3 RpsC [Mycobacterium tuberculosis H37Rv]	9	0.946237	0.345189
145	16.94	33.59	21.53	9.88	7.866	gi|623367468	polyketide beta-ketoacyl synthase Pks4 [Mycobacterium tuberculosis H37Rv]	18	1.33045	0.278136
146	16.91	16.91	31.48	31.48	31.48	gi|623360814	methyltransferase [Mycobacterium tuberculosis H37Rv]	9	0.416869	0.00737156
147	16.83	16.83	58.97	58.33	57.69	gi|623370373	30S ribosomal protein S7 RpsG [Mycobacterium tuberculosis H37Rv]	9	0.420727	0.00107315
148	16.81	16.81	24.86	24.86	24.86	gi|623360026	NADP-dependent alcohol dehydrogenase AdhC [Mycobacterium tuberculosis H37Rv]	11	1	0.880635
149	16.76	17.72	49.3	47.55	47.55	gi|81671903	RecName: Full=Putative short-chain type dehydrogenase/reductase Rv0148	14	1.57036	0.119668
150	16.7	16.7	25.44	18.45	17.21	gi|623360123	acyl-CoA dehydrogenase FadE23 [Mycobacterium tuberculosis H37Rv]	8	0.698232	0.357597
151	16.66	17.81	55.37	41.69	37.13	gi|623360056	citrate lyase subunit beta [Mycobacterium tuberculosis H37Rv]	10	0.990832	0.92038
152	16.58	16.58	19.71	13.11	10.73	gi|623372231	leucyl-tRNA synthetase LeuS [Mycobacterium tuberculosis H37Rv]	8	1	0.766549
153	16.57	16.57	41.44	35.73	28.54	gi|623372347	acyl-CoA dehydrogenase FadE2 [Mycobacterium tuberculosis H37Rv]	10	1.33045	0.301025
154	16.52	16.58	30.95	30	26.43	gi|623355693	cyclopropane-fatty-acyl-phospholipid synthase [Mycobacterium tuberculosis H37Rv]	8	1.01859	0.0854328
155	16.49	16.5	29.82	26.74	21.85	gi|623367072	acetyl-CoA acetyltransferase FadA4 [Mycobacterium tuberculosis H37Rv]	10	0.954993	0.658784
156	16.45	16.45	43.71	40.07	33.11	gi|623371352	s-adenosylmethionine-dependent methyltransferase [Mycobacterium tuberculosis H37Rv]	8	1.49968	0.153435
157	16.39	16.39	47.25	40.58	37.68	gi|623355681	aspartate-semialdehyde dehydrogenase Asd [Mycobacterium tuberculosis H37Rv]	9	0.954993	0.621751
158	16.39	16.39	38.91	36.58	36.58	gi|623367354	enoyl-CoA hydratase EchA8 [Mycobacterium tuberculosis H37Rv]	9	1.03753	0.115844
159	16.37	17.02	28.85	20.35	15.54	gi|623357894	glucosamine-fructose-6-phosphate aminotransferase GlmS [Mycobacterium tuberculosis H37Rv]	8	1.01859	0.471624
160	16.2	17.2	45.86	40.24	28.99	gi|623370161	acyl carrier protein desaturase DesA1 [Mycobacterium tuberculosis H37Rv]	9	0.529663	0.0153834
161	16.18	16.2	31.7	22.03	17.12	gi|623371353	ESX-3 secretion system protein EccA3 [Mycobacterium tuberculosis H37Rv]	10	0.496592	0.0167308
162	16.17	16.25	30.41	24.57	24.57	gi|623365105	oxidoreductase [Mycobacterium tuberculosis H37Rv]	8	1.77011	0.0729724
163	16.09	16.09	82.88	75.34	75.34	gi|623366012	iron-regulated universal stress protein family protein [Mycobacterium tuberculosis H37Rv]	12	0.990832	0.805776
164	16	16.24	33.02	33.02	31.48	gi|623363509	adenosine kinase AdoK [Mycobacterium tuberculosis H37Rv]	10	1.6293	0.120721
165	16	16	27.67	26.21	26.21	gi|623366676	phosphoglycerate kinase Pgk [Mycobacterium tuberculosis H37Rv]	8	1.01859	0.155284
166	16	16	35.96	35.96	35.96	gi|623364114	immunogenic protein MPT64 [Mycobacterium tuberculosis H37Rv]	12	1.69044	0.124073
167	15.91	15.91	30.76	20.1	17.87	gi|623361180	prolyl-tRNA synthetase ProS [Mycobacterium tuberculosis H37Rv]	8	1.00925	0.511056
168	15.82	15.89	22.8	19.54	17.82	gi|623355776	propionyl-CoA carboxylase beta chain 4 AccD4 [Mycobacterium tuberculosis H37Rv]	8	0.887156	0.267485
169	15.81	15.82	23.63	14.5	12.98	gi|623370300	hypothetical protein P425_00636 [Mycobacterium tuberculosis H37Rv]	8	0.963829	0.689096
170	15.81	15.81	97	92	92	gi|623370151	hypothetical protein P425_00850 [Mycobacterium tuberculosis H37Rv]	12	1.05682	0.398218
171	15.79	15.79	43.97	37.23	37.23	gi|623360835	oxidoreductase [Mycobacterium tuberculosis H37Rv]	13	0.711214	0.281267
172	15.66	15.71	37.1	35.94	35.94	gi|623367355	enoyl-CoA hydratase EchA9 [Mycobacterium tuberculosis H37Rv]	8	1.08643	0.501778
173	15.62	15.62	51.12	38.43	34.33	gi|623361797	short-chain dehydrogenase/reductase [Mycobacterium tuberculosis H37Rv]	8	1.01859	0.189405
174	15.52	17.15	54.19	46.7	38.77	gi|408535790	Chain H, Crp(Cap) From Myco. Tuberculosis, With Camp	9	0.744732	0.447176
175	15.42	15.42	39.83	29.36	25.29	gi|623363707	alkylhydroperoxidase AhpD family core domain-containing protein [Mycobacterium tuberculosis H37Rv]	11	1.48594	0.13023
176	15.26	15.26	21.75	15.32	9.85	gi|623372469	acyl-CoA dehydrogenase FadE6 [Mycobacterium tuberculosis H37Rv]	7	1.80302	0.072432
177	15.18	15.18	47.23	42.55	42.55	gi|623371422	protein GrpE [Mycobacterium tuberculosis H37Rv]	15	1.00925	0.617843
178	15.06	15.06	30.47	28.11	23.08	gi|623355781	secreted antigen 85-A FbpA [Mycobacterium tuberculosis H37Rv]	8	0.831764	0.166295
179	14.96	14.96	47.51	43.09	43.09	gi|6273745	non-heme ferritin Ftn [Mycobacterium tuberculosis H37Rv]	14	1.95884	0.0323839
180	14.92	15.04	23.5	15.95	15.95	gi|623360793	fatty-acid-AMP ligase FadD26 [Mycobacterium tuberculosis H37Rv]	8	0.337287	0.00423564
181	14.92	14.92	36.16	30.62	26.06	gi|623365091	oxidoreductase [Mycobacterium tuberculosis H37Rv]	7	1.61436	0.0705898
182	14.86	15.39	48.87	39.47	34.21	gi|623365837	ABC transporter ATP-binding protein [Mycobacterium tuberculosis H37Rv]	7	1.6293	0.147917
183	14.84	14.84	18.12	15.05	14.08	gi|623360771	acetolactate synthase IlvB [Mycobacterium tuberculosis H37Rv]	8	0.963829	0.461502
184	14.82	15.26	21.9	17.14	14.48	gi|623357854	GMP synthase GuaA [Mycobacterium tuberculosis H37Rv]	7	0.981748	0.975221
185	14.8	14.8	47.89	45.77	45.77	gi|623370326	(3R)-hydroxyacyl-ACP dehydratase subunit HadB [Mycobacterium tuberculosis H37Rv]	8	0.946237	0.898029
186	14.72	14.95	30.46	12.26	11.32	gi|623360751	polyphosphate kinase PPK [Mycobacterium tuberculosis H37Rv]	8	1.01859	0.350369
187	14.72	14.94	27.57	21.75	20	gi|81343104	RecName: Full=Putative acetolactate synthase large subunit IlvX; Short=ALS; AltName: Full=Acetohydroxy-acid synthase large subunit; Short=AHAS	8	0.928966	0.658415
188	14.69	14.79	22.95	12.21	10.5	gi|623361735	valyl-tRNA synthase ValS [Mycobacterium tuberculosis H37Rv]	8	0.660693	0.165735
189	14.68	14.68	47.06	35.66	35.66	gi|623365987	indole-3-glycerol phosphate synthase TrpC [Mycobacterium tuberculosis H37Rv]	9	0.737904	0.256952
190	14.62	14.62	32.45	23.48	23.48	gi|623363518	aminomethyltransferase GcvT [Mycobacterium tuberculosis H37Rv]	7	1.34276	0.361143
191	14.58	14.63	27.52	14.98	12.43	gi|623365068	glycine dehydrogenase GcvB [Mycobacterium tuberculosis H37Rv]	8	0.564937	0.031091
192	14.51	14.59	29.36	15.6	14.43	gi|623361863	aspartyl-tRNA synthetase AspS [Mycobacterium tuberculosis H37Rv]	8	0.990832	0.996447
193	14.51	14.51	27.59	23.54	22.28	gi|623371249	acyl-CoA dehydrogenase FadE7 [Mycobacterium tuberculosis H37Rv]	8	1.01859	0.918411
194	14.49	14.49	39.71	34.41	28.82	gi|623365888	GDP-D-mannose dehydratase GmdA [Mycobacterium tuberculosis H37Rv]	7	0.981748	0.806565
195	14.45	14.45	70.27	70.27	66.22	gi|623365935	deazaflavin-dependent nitroreductase [Mycobacterium tuberculosis H37Rv]	8	1.03753	0.212931
196	14.43	14.43	57.83	48.19	40.96	gi|623371341	phosphoglycerate mutase Gpm1 [Mycobacterium tuberculosis H37Rv]	8	0.981748	0.782498
197	14.36	14.96	14.85	11.41	8.753	gi|1144520	phosphoribosylformylglycinamidine synthase [Mycobacterium tuberculosis H37Rv]	8	0.981748	0.663929
198	14.35	14.35	29.85	18.91	18.91	gi|623372192	DNA polymerase III DnaN [Mycobacterium tuberculosis H37Rv]	8	1.00925	0.804585
199	14.35	14.35	53.41	41.58	36.56	gi|623372377	lysophospholipase [Mycobacterium tuberculosis H37Rv]	8	1	0.928848
200	14.3	14.3	17.82	12.9	10.6	gi|623355637	acetyl-CoA synthetase Acs [Mycobacterium tuberculosis H37Rv]	8	1.51356	0.212608
201	14.26	14.26	32.63	28.77	26.32	gi|623365972	nicotinate-nucleotide pyrophosphatase NadC [Mycobacterium tuberculosis H37Rv]	8	1.5417	0.346457
202	14.25	14.25	19.37	8.52	6.099	gi|623366623	carbamoyl-phosphate synthase large chain CarB [Mycobacterium tuberculosis H37Rv]	7	1.01859	0.606937
203	14.23	14.23	38.1	33.77	33.77	gi|623370320	enoyl-CoA hydratase EchA3 [Mycobacterium tuberculosis H37Rv]	9	0.717794	0.496751
204	14.18	14.18	49.57	49.57	49.57	gi|623363554	meromycolate extension acyl carrier protein AcpM [Mycobacterium tuberculosis H37Rv]	21	1.00925	0.839406
205	14.07	14.07	42.03	32.66	30.89	gi|623371423	chaperone DnaJ1 [Mycobacterium tuberculosis H37Rv]	9	1.01859	0.688007
206	14.03	14.03	55.56	45.68	45.68	gi|623355552	CarD family transcriptional regulator [Mycobacterium tuberculosis H37Rv]	8	3.53183	0.00019603
207	14.02	14.02	89.61	83.12	81.82	gi|623370400	50S ribosomal protein L29 RpmC [Mycobacterium tuberculosis H37Rv]	9	0.570164	0.0807673
208	14	14	45.53	43.19	39.69	gi|623372226	hypothetical protein P425_00039 [Mycobacterium tuberculosis H37Rv]	8	1.67494	0.115344
209	13.92	13.94	43.97	26.71	24.59	gi|623361871	histidyl-tRNA synthetase HisS [Mycobacterium tuberculosis H37Rv]	7	0.666807	0.298088
210	13.91	13.92	55.08	33.11	30.49	gi|623367057	ATP synthase gamma chain AtpG [Mycobacterium tuberculosis H37Rv]	7	2.96483	0.00158476
211	13.8	13.82	24.46	20.43	19.09	gi|623367308	oxidoreductase [Mycobacterium tuberculosis H37Rv]	7	2.37684	0.0124756
212	13.74	13.74	47.26	32.32	32.32	gi|623371418	membrane protein [Mycobacterium tuberculosis H37Rv]	7	0.963829	0.329839
213	13.71	13.71	60	54.67	51.56	gi|623365092	oxidoreductase [Mycobacterium tuberculosis H37Rv]	10	0.737904	0.448904
214	13.53	13.57	27.24	16.45	16.45	gi|623371272	thiamine biosynthesis protein ThiC [Mycobacterium tuberculosis H37Rv]	7	1.75388	0.0710808
215	13.5	13.5	30.5	16.02	11.7	gi|623359249	metal cation-transporter P-type ATPase CtpC [Mycobacterium tuberculosis H37Rv]	8	2.208	0.00646037
216	13.44	13.88	30.25	23.25	19.61	gi|623367398	GTP-binding protein YchF [Mycobacterium tuberculosis H37Rv]	7	0.608135	0.263242
217	13.44	13.44	62.92	57.87	48.88	gi|623355757	hypothetical protein P425_03938 [Mycobacterium tuberculosis H37Rv]	8	1.75388	0.119048
218	13.41	13.41	38.95	24.21	17.11	gi|623365976	histidinol-phosphate aminotransferase HisC1 [Mycobacterium tuberculosis H37Rv]	6	0.981748	0.760253
219	13.39	13.39	22.74	15.64	9.988	gi|623366027	phenylalanyl-tRNA synthetase beta chain PheT [Mycobacterium tuberculosis H37Rv]	6	0.963829	0.415202
220	13.38	13.38	61.11	58.64	44.44	gi|623355597	inorganic pyrophosphatase Ppa [Mycobacterium tuberculosis H37Rv]	7	1.36773	0.249784
221	13.37	13.37	41.56	41.56	28.57	gi|623361475	hypothetical protein P425_02792 [Mycobacterium tuberculosis H37Rv]	6	1.01859	0.496183
222	13.33	13.33	24.42	18.6	18.6	gi|623365985	anthranilate synthase component 1 TrpE [Mycobacterium tuberculosis H37Rv]	9	0.954993	0.457932
223	13.32	13.37	31.76	24.71	22.94	gi|623355650	anion transporter ATPase [Mycobacterium tuberculosis H37Rv]	7	0.60256	0.802281
224	13.32	13.32	44.44	33	30.64	gi|623358939	thiosulfate sulfurtransferase SseA [Mycobacterium tuberculosis H37Rv]	8	1.05682	0.612017
225	13.29	13.29	30.4	21.14	21.14	gi|623355682	aspartokinase Ask [Mycobacterium tuberculosis H37Rv]	7	0.963829	0.659177
226	13.27	13.27	46.59	33.73	33.73	gi|623361166	enoyl-CoA hydratase EchA16 [Mycobacterium tuberculosis H37Rv]	7	1.25893	0.702066
227	13.26	13.26	31.45	27.56	27.56	gi|623360082	hypothetical protein P425_03230 [Mycobacterium tuberculosis H37Rv]	7	1.01859	0.865957
228	13.22	13.22	52	40.73	36	gi|71042229	Chain A, X-Ray Structure Of Putative Acyl-Acp Desaturase Desa2 From Mycobacterium Tuberculosis H37rv	7	0.501187	0.0530635
229	13.21	13.22	38.28	30.69	30.69	gi|623357846	3-hydroxyacyl-thioester dehydratase HtdY [Mycobacterium tuberculosis H37Rv]	7	1	0.874853
230	13.18	13.25	20.13	9.624	7.965	gi|623366005	DNA polymerase I PolA [Mycobacterium tuberculosis H37Rv]	8	1.02802	0.297339
231	13.12	14.05	38.79	35.51	33.18	gi|623361747	ATP-dependent Clp protease proteolytic subunit 2 ClpP2 [Mycobacterium tuberculosis H37Rv]	7	1.64437	0.0716217
232	13.06	13.08	48.77	33.68	25.96	gi|623357921	hypothetical protein P425_03605 [Mycobacterium tuberculosis H37Rv]	6	1.01859	0.114082
233	12.87	12.87	43.81	38.46	38.46	gi|623361898	pyridoxine biosynthesis protein SnzP [Mycobacterium tuberculosis H37Rv]	9	0.704693	0.448893
234	12.85	12.85	46.13	28.06	23.87	gi|623372339	s-adenosylmethionine-dependent methyltransferase [Mycobacterium tuberculosis H37Rv]	8	1.33045	0.471499
235	12.83	12.83	37.17	30.48	27.51	gi|673541934	Chain A, Crystal Structure Of Mycobacterium Tuberculosis Enoyl Reductase (inha) Complexed With N-(3-chloro-2-methylphenyl)-1-cyclohexyl- 5- Oxopyrrolidine-3-carboxamide	7	2.37684	0.00861177
236	12.8	13.81	48.46	48.46	44.62	gi|623370342	50S ribosomal protein L7/L12 RplL [Mycobacterium tuberculosis H37Rv]	9	0.654636	0.587275
237	12.74	14.47	24.94	12.15	11.27	gi|623361536	protein RecA [Mycobacterium tuberculosis H37Rv]	8	0.448745	0.0299365
238	12.68	13.23	24.13	14.45	9.393	gi|623361906	threonyl-tRNA synthetase ThrS [Mycobacterium tuberculosis H37Rv]	7	1.02802	0.405486
239	12.64	12.64	19.91	12.52	11.46	gi|623372394	zinc metalloprotease Zmp1 [Mycobacterium tuberculosis H37Rv]	6	1	0.922993
240	12.55	12.59	60.83	35.02	28.11	gi|623370392	50S ribosomal protein L3 RplC [Mycobacterium tuberculosis H37Rv]	8	0.591562	0.072857
241	12.54	12.97	80.9	67.42	61.8	gi|623361585	30S ribosomal protein S15 RpsO [Mycobacterium tuberculosis H37Rv]	7	0.586138	0.0502569
242	12.43	12.43	47.81	29.56	26.28	gi|623355751	enoyl-CoA hydratase EchA21 [Mycobacterium tuberculosis H37Rv]	7	1.41906	0.63584
243	12.42	12.42	28.82	21.08	17.2	gi|623371367	sulfatase [Mycobacterium tuberculosis H37Rv]	6	1.04713	0.30412
244	12.39	12.39	36.66	28.3	28.3	gi|623371288	oxidoreductase [Mycobacterium tuberculosis H37Rv]	7	2.07014	0.086105
245	12.37	16.76	18.61	6.24	5.309	gi|623360797	phenolpthiocerol synthesis type-I polyketide synthase PpsD [Mycobacterium tuberculosis H37Rv]	8	3.49945	0.00386211
246	12.29	12.29	76.25	68.12	55	gi|623366655	riboflavin synthase beta chain RibH [Mycobacterium tuberculosis H37Rv]	6	0.954993	0.562844
247	12.22	14.01	32.58	28.09	28.09	gi|119390609	Chain B, Crystal Structure Of Maba-c60v/g139a/s144l	7	1.51356	0.181202
248	12.21	12.21	28.1	17.92	13.94	gi|623363873	proteasome accessory factor A PafA [Mycobacterium tuberculosis H37Rv]	6	1	0.76871
249	12.19	12.19	30.16	26.09	19.02	gi|623363517	branched-chain-amino-acid aminotransferase IlvE [Mycobacterium tuberculosis H37Rv]	6	1	0.989154
250	12.19	12.19	35.82	31.34	25.97	gi|623355891	thioredoxin reductase TrxB2 [Mycobacterium tuberculosis H37Rv]	7	0.990832	0.886829
251	12.11	12.11	54.88	45.73	45.73	gi|623367364	transcription elongation factor GreA [Mycobacterium tuberculosis H37Rv]	7	0.586138	0.180451
252	12.06	12.06	43.18	34.47	32.58	gi|623371317	hypothetical protein P425_00481 [Mycobacterium tuberculosis H37Rv]	7	0.990832	0.985876
253	12.05	12.05	37.5	26.11	26.11	gi|623367149	threonine synthase ThrC [Mycobacterium tuberculosis H37Rv]	6	1.0666	0.474986
254	12.03	12.04	31.23	22.64	20.92	gi|623365970	quinolinate synthetase NadA [Mycobacterium tuberculosis H37Rv]	6	1.7378	0.204453
255	12	12	31.09	23.11	23.11	gi|623370329	transcription antitermination protein NusG [Mycobacterium tuberculosis H37Rv]	7	0.981748	0.972645
256	12	12	41.67	39.47	39.47	gi|623359225	two-component system transcriptional regulator MtrA [Mycobacterium tuberculosis H37Rv]	6	0.432514	0.017893
257	11.97	12.05	32.71	10.71	9.551	gi|623360782	DNA ligase LigA [Mycobacterium tuberculosis H37Rv]	6	1.02802	0.624888
258	11.9	11.9	65.28	65.28	65.28	gi|623363491	hypothetical protein P425_02262 [Mycobacterium tuberculosis H37Rv]	9	0.972747	0.890997
259	11.82	11.82	43.41	43.41	43.41	gi|623366110	hypothetical protein P425_01795 [Mycobacterium tuberculosis H37Rv]	6	1.01859	0.814564
260	11.8	11.8	22.91	16.08	14.76	gi|623355708	triacylglycerol synthase Tgs2 [Mycobacterium tuberculosis H37Rv]	6	1.01859	0.370329
261	11.77	12.06	25	20.66	17.6	gi|623359181	molybdenum cofactor biosynthesis protein MoeB1 [Mycobacterium tuberculosis H37Rv]	6	1	0.84445
262	11.72	11.72	39.33	36	25.33	gi|623361870	haloalkane dehalogenase 3 [Mycobacterium tuberculosis H37Rv]	7	0.990832	0.882565
263	11.7	11.7	35.33	26.67	21.67	gi|623363376	haloalkane dehalogenase [Mycobacterium tuberculosis H37Rv]	6	1.55597	0.224702
264	11.7	11.7	70.83	68.75	68.75	gi|623372243	30S ribosomal protein S6 RpsF [Mycobacterium tuberculosis H37Rv]	9	0.642688	0.385347
265	11.69	11.69	57.67	46.63	46.63	gi|623370265	hypothetical protein P425_00601 [Mycobacterium tuberculosis H37Rv]	6	1.69044	0.0563782
266	11.68	11.68	46.94	34.29	34.29	gi|623360790	hypothetical protein P425_03048 [Mycobacterium tuberculosis H37Rv]	6	0.251189	0.0201699
267	11.66	11.66	83.58	83.58	83.58	gi|623355617	cold shock protein A CspA [Mycobacterium tuberculosis H37Rv]	12	0.963829	0.551462
268	11.62	11.68	18.61	15.92	13.45	gi|623363530	glutamine synthetase GlnA2 [Mycobacterium tuberculosis H37Rv]	6	1	0.927246
269	11.61	11.61	19.06	12.44	12.44	gi|81671709	RecName: Full=Long-chain-fatty-acid--AMP ligase FadD29; Short=FAAL; AltName: Full=Acyl-AMP synthetase	6	0.416869	0.0433901
270	11.6	11.6	46.67	28.89	26.98	gi|623370156	N-acetyltransferase MshD [Mycobacterium tuberculosis H37Rv]	7	0.946237	0.503181
271	11.58	12.14	39.63	39.63	35.98	gi|623372244	single-strand DNA-binding protein Ssb [Mycobacterium tuberculosis H37Rv]	7	0.519996	0.247841
272	11.58	11.58	86.67	86.67	86.67	gi|623359184	hypothetical protein P425_03345 [Mycobacterium tuberculosis H37Rv]	7	1.01859	0.671118
273	11.57	11.57	52.12	51.52	51.52	gi|623364064	thiol peroxidase Tpx [Mycobacterium tuberculosis H37Rv]	6	0.972747	0.926337
274	11.53	11.8	35.28	19.69	16.96	gi|623363534	hypothetical protein P425_02305 [Mycobacterium tuberculosis H37Rv]	6	0.524807	0.0330158
275	11.52	11.58	34.25	26.43	17.97	gi|623361225	amidase AmiC [Mycobacterium tuberculosis H37Rv]	6	0.981748	0.591475
276	11.48	11.48	72.04	63.44	63.44	gi|623359248	hypothetical protein P425_03409 [Mycobacterium tuberculosis H37Rv]	8	2.18776	0.0546383
277	11.44	11.64	29.49	21.15	14.96	gi|623360122	acyl-CoA dehydrogenase FadE24 [Mycobacterium tuberculosis H37Rv]	5	0.679204	0.243337
278	11.42	12.9	37.83	27.78	17.72	gi|623360088	peptide chain release factor 2 PrfB [Mycobacterium tuberculosis H37Rv]	6	1.02802	0.813683
279	11.41	11.43	30.3	20.05	17.72	gi|623359255	phosphoribosylaminoimidazole carboxylase ATPase subunit PurK [Mycobacterium tuberculosis H37Rv]	6	0.990832	0.949269
280	11.4	11.4	44.39	40.81	40.81	gi|623370393	50S ribosomal protein L4 RplD [Mycobacterium tuberculosis H37Rv]	6	0.226986	0.00169539
281	11.38	11.38	24.95	13.9	13.9	gi|623361253	signal recognition particle protein Ffh [Mycobacterium tuberculosis H37Rv]	6	0.49204	0.0181208
282	11.34	11.41	73.48	52.27	50.76	gi|623370409	30S ribosomal protein S8 RpsH [Mycobacterium tuberculosis H37Rv]	6	0.586138	0.144325
283	11.27	11.27	30.68	22.71	15.04	gi|623366648	bifunctional riboflavin biosynthesis protein RibG [Mycobacterium tuberculosis H37Rv]	5	1.05682	0.237111
284	11.14	11.14	21.03	14.02	11.25	gi|623370362	acyl-CoA dehydrogenase FadE8 [Mycobacterium tuberculosis H37Rv]	6	0.534564	0.0857657
285	11.13	11.13	31.8	28.74	19.54	gi|623360791	thioesterase TesA [Mycobacterium tuberculosis H37Rv]	6	0.981748	0.346081
286	11.11	12.13	21.03	9.76	6.921	gi|623360830	pyruvate carboxylase Pca [Mycobacterium tuberculosis H37Rv]	6	0.954993	0.471238
287	11.04	11.08	37.26	25.48	25.48	gi|623370233	1,4-Dihydroxy-2-naphthoyl-CoA synthase [Mycobacterium tuberculosis H37Rv]	8	1.57036	0.172666
288	11.03	11.03	37.9	37.9	37.9	gi|623357918	30S ribosomal protein S13 RpsM [Mycobacterium tuberculosis H37Rv]	7	0.210863	0.00277801
289	10.9	10.9	27.84	23.2	23.2	gi|623367363	cystathionine gamma-synthase MetB [Mycobacterium tuberculosis H37Rv]	7	0.57544	0.220196
290	10.86	11.05	26.83	14.29	10.81	gi|623366109	succinate-semialdehyde dehydrogenase GabD2 [Mycobacterium tuberculosis H37Rv]	6	1.27057	0.643121
291	10.83	11	32.74	30.96	25.62	gi|82408222	Chain A, Three Dimensional Structure Of Bifunctional Methylenetetrahydrofolate Dehydrogenase-Cyclohydrolase From Mycobacterium Tuberculosis	6	1	0.862593
292	10.82	10.82	14.45	13.31	11.98	gi|623367417	2-methylcitrate dehydratase PrpD [Mycobacterium tuberculosis H37Rv]	7	1.40605	0.191312
293	10.78	10.78	24.49	24.49	24.49	gi|623369740	manganese transporter [Mycobacterium tuberculosis H37Rv]	6	0.972747	0.666114
294	10.77	11.6	27.39	15.26	11.76	gi|81668563	RecName: Full=Putative ligase Rv1013	5	0.636796	0.115994
295	10.72	10.78	22.14	15.38	11.42	gi|623363502	Rieske iron-sulfur protein QcrA [Mycobacterium tuberculosis H37Rv]	5	2.29087	0.021512
296	10.63	12.75	27.88	25.74	25.74	gi|623369704	citrate synthase II CitA [Mycobacterium tuberculosis H37Rv]	7	1	0.583977
297	10.62	10.62	24.61	20.42	13.26	gi|623355846	ESX-1 secretion system protein EccA1 [Mycobacterium tuberculosis H37Rv]	6	1.25893	0.565624
298	10.58	10.58	26.6	17.82	15.96	gi|623369699	phosphoserine aminotransferase SerC [Mycobacterium tuberculosis H37Rv]	5	1.00925	0.800933
299	10.48	10.48	31.97	21.58	18.03	gi|623372348	NAD(P) transhydrogenase subunit alpha PntAa [Mycobacterium tuberculosis H37Rv]	6	1.04713	0.344478
300	10.46	10.46	37.44	33.85	33.85	gi|623361714	alkyl hydroperoxide reductase AhpC [Mycobacterium tuberculosis H37Rv]	6	0.586138	0.305729
301	10.41	10.46	30.3	21.43	16.01	gi|623370378	oxidoreductase [Mycobacterium tuberculosis H37Rv]	5	1.6293	0.167573
302	10.3	10.35	75.25	57.43	57.43	gi|623370391	30S ribosomal protein S10 RpsJ [Mycobacterium tuberculosis H37Rv]	6	0.570164	0.122873
303	10.28	10.28	30.69	16.83	11.49	gi|623355567	lysyl-tRNA synthetase 1 LysS [Mycobacterium tuberculosis H37Rv]	5	0.862979	0.742146
304	10.27	10.27	19.56	15.57	11.98	gi|623370344	oxidoreductase [Mycobacterium tuberculosis H37Rv]	5	0.963829	0.833689
305	10.27	10.27	45.35	40.7	37.79	gi|62738659	Chain D, Crystal Structure Of Rv1284 From Mycobacterium Tuberculosis In Complex With Thiocyanate	5	0.765597	0.29814
306	10.25	10.25	34.49	20.87	20.87	gi|623355620	hypothetical protein P425_03795 [Mycobacterium tuberculosis H37Rv]	6	0.946237	0.656664
307	10.23	11.46	34.77	24.94	21.34	gi|623365838	cysteine desulfurase Csd [Mycobacterium tuberculosis H37Rv]	6	0.963829	1
308	10.21	10.6	37.45	35.96	33.71	gi|623363678	monophosphatase CysQ [Mycobacterium tuberculosis H37Rv]	5	0.691831	0.119615
309	10.19	10.19	20.62	8.542	8.542	gi|623361724	glutamine-dependent NAD(+) synthetase NadE [Mycobacterium tuberculosis H37Rv]	5	0.963829	0.750222
310	10.15	10.74	23.44	20.45	16.21	gi|623361830	chorismate synthase AroF [Mycobacterium tuberculosis H37Rv]	5	0.981748	0.839825
311	10.14	10.14	14.89	7.92	7.92	gi|623365835	Fe-S cluster assembly protein SufB [Mycobacterium tuberculosis H37Rv]	5	1.03753	0.494272
312	10.14	10.14	35.48	22.98	22.98	gi|623372445	succinate dehydrogenase [iron-sulfur subunit] [Mycobacterium tuberculosis H37Rv]	5	3.7325	0.00197491
313	10.12	10.12	35.42	22.17	19.28	gi|623358948	hypothetical protein P425_03432 [Mycobacterium tuberculosis H37Rv]	6	1	0.945641
314	10.1	10.23	15.79	5.94	4.812	gi|623371355	ESX-3 secretion system protein EccC3 [Mycobacterium tuberculosis H37Rv]	5	2.03236	0.050765
315	10.1	10.1	17.8	11.36	8.983	gi|623358975	succinate dehydrogenase [flavoprotein subunit] SdhA [Mycobacterium tuberculosis H37Rv]	5	1.57036	0.191221
316	10.08	10.08	27.54	20.76	20.76	gi|623360130	NADH dehydrogenase subunit C NuoC [Mycobacterium tuberculosis H37Rv]	5	1.5417	0.262873
317	10.06	10.44	14.78	12.97	11.82	gi|623365841	acyl-CoA dehydrogenase FadE15 [Mycobacterium tuberculosis H37Rv]	5	0.972747	0.543513
318	10.05	10.15	29.88	21.65	18.6	gi|623365828	quinone reductase Qor [Mycobacterium tuberculosis H37Rv]	5	1.64437	0.440961
319	10.05	10.06	35.66	30.07	21.68	gi|623371319	3-hydroxybutyryl-CoA dehydrogenase FadB [Mycobacterium tuberculosis H37Rv]	5	1	0.98707
320	10.05	10.05	38.15	32.92	32.92	gi|623365096	alanine and proline rich secreted protein Apa [Mycobacterium tuberculosis H37Rv]	5	0.972747	0.923816
321	10.04	10.06	25.22	21.77	15.52	gi|623367361	cystathionine beta-synthase Cbs [Mycobacterium tuberculosis H37Rv]	6	0.963829	0.445712
322	10.01	10.13	36.15	27.23	27.23	gi|623370158	phosphate-transport system transcriptional regulator PhoY2 [Mycobacterium tuberculosis H37Rv]	5	1.01859	0.513837
323	10.01	10.01	40.51	24.05	24.05	gi|623363827	carboxymethylenebutenolidase [Mycobacterium tuberculosis H37Rv]	5	1.58489	0.215812
324	10	10.03	33.95	33.95	33.95	gi|623361752	ribose-5-phosphate isomerase B [Mycobacterium tuberculosis H37Rv]	7	0.954993	0.722141
325	10	10	26.43	22.14	22.14	gi|623363665	RNA methyltransferase [Mycobacterium tuberculosis H37Rv]	5	0.990832	0.936076
326	10	10	51.69	51.69	51.69	gi|623363511	iron-sulfur cluster assembly accessory protein [Mycobacterium tuberculosis H37Rv]	7	0.972747	0.928343
327	9.98	10.06	24.9	13.97	13.97	gi|623360779	glutamyl-tRNA amidotransferase GatA [Mycobacterium tuberculosis H37Rv]	6	0.972747	0.981921
328	9.94	10.02	22.61	11.74	11.74	gi|623357890	glutamate decarboxylase GadB [Mycobacterium tuberculosis H37Rv]	5	0.954993	0.881942
329	9.85	9.85	35.29	35.29	28.68	gi|623370401	30S ribosomal protein S17 RpsQ [Mycobacterium tuberculosis H37Rv]	7	0.469894	0.0258708
330	9.84	9.84	46.5	38.22	38.22	gi|623355830	RNase E activity regulator RraA [Mycobacterium tuberculosis H37Rv]	5	1	0.712466
331	9.83	9.83	33.13	31.25	26.88	gi|623366643	transcriptional regulator [Mycobacterium tuberculosis H37Rv]	5	0.990832	0.644034
332	9.81	9.81	45.07	40.85	33.8	gi|623370330	50S ribosomal protein L11 RplK [Mycobacterium tuberculosis H37Rv]	7	0.946237	0.372803
333	9.77	14.75	11.41	5.65	4.691	gi|614113639	RecName: Full=Phthiocerol synthesis polyketide synthase type I PpsA; AltName: Full=Beta-ketoacyl-acyl-carrier-protein synthase I	7	3.46737	0.0142409
334	9.75	9.75	31.33	31.33	28.76	gi|623355671	methyltransferase [Mycobacterium tuberculosis H37Rv]	5	4.7863	0.0871561
335	9.73	12.23	19.61	11.64	4.281	gi|623361881	fatty-acid-CoA ligase FadD9 [Mycobacterium tuberculosis H37Rv]	5	0.591562	0.0679018
336	9.73	9.73	41.7	19.51	15.92	gi|623367055	ATP synthase delta chain AtpH [Mycobacterium tuberculosis H37Rv]	5	4.05509	0.0389787
337	9.72	9.72	21.87	13.83	11.59	gi|623363706	UDP-N-acetylmuramoylalanyl-D-glutamate-2,6-diaminopimelate ligase MurE [Mycobacterium tuberculosis H37Rv]	5	1.02802	0.55241
338	9.71	9.73	22.95	21.25	17.56	gi|623363569	transcriptional regulator [Mycobacterium tuberculosis H37Rv]	5	1.08643	0.299121
339	9.66	9.66	43.61	36.12	27.75	gi|623360841	uracil DNA glycosylase Ung [Mycobacterium tuberculosis H37Rv]	5	0.539511	0.0917583
340	9.62	9.62	19.31	18.73	18.73	gi|81556243	RecName: Full=Putative coenzyme F420-dependent oxidoreductase Rv3520c	5	0.972747	0.748419
341	9.48	9.48	26.5	21.77	21.77	gi|623365855	hypothetical protein P425_01537 [Mycobacterium tuberculosis H37Rv]	6	1.83654	0.169388
342	9.47	9.48	25.68	19.34	19.34	gi|623359240	F420 biosynthesis protein FbiA [Mycobacterium tuberculosis H37Rv]	5	1	0.915801
343	9.45	9.45	26.69	19.07	19.07	gi|623369718	two-component system transcriptional regulator PrrA [Mycobacterium tuberculosis H37Rv]	5	0.862979	0.607429
344	9.43	9.69	10.46	2.481	1.903	gi|448824772	polyketide synthase [Mycobacterium tuberculosis H37Rv]	5	0.549541	0.0723862
345	9.42	9.42	25.69	21.41	18.39	gi|623365836	Fe-S cluster assembly protein SufD [Mycobacterium tuberculosis H37Rv]	5	1.04713	0.741174
346	9.32	9.32	51.02	44.9	39.46	gi|623357901	50S ribosomal protein L13 RplM [Mycobacterium tuberculosis H37Rv]	6	0.398107	0.00295732
347	9.28	9.28	41.77	27	17.3	gi|623355496	hypothetical protein P425_03670 [Mycobacterium tuberculosis H37Rv]	5	1.19124	0.385228
348	9.23	9.23	30.2	27.76	27.76	gi|623361573	dihydrodipicolinate reductase DapB [Mycobacterium tuberculosis H37Rv]	5	1.8197	0.166061
349	9.22	9.41	36.36	18.92	11.79	gi|623363374	cystathionine beta-lyase [Mycobacterium tuberculosis H37Rv]	5	0.954993	0.671633
350	9.17	9.17	37.74	23.9	22.01	gi|623370422	s-adenosylmethionine-dependent methyltransferase [Mycobacterium tuberculosis H37Rv]	5	0.981748	0.578124
351	9.15	9.15	39.31	21.76	21.76	gi|623357858	beta-phosphoglucomutase family hydrolase [Mycobacterium tuberculosis H37Rv]	5	1.09648	0.265033
352	9.14	9.38	22.18	22.18	20.5	gi|623360760	2-hydroxyhepta-2,4-diene-1,7-dioate isomerase [Mycobacterium tuberculosis H37Rv]	5	0.981748	0.95464
353	9.14	9.14	41.18	28.63	16.47	gi|623370155	transcriptional regulator [Mycobacterium tuberculosis H37Rv]	7	0.990832	0.95865
354	9.09	9.19	33.07	27.17	24.41	gi|623361674	3'-phosphoadenosine 5'-phosphosulfate reductase CysH [Mycobacterium tuberculosis H37Rv]	6	2.208	0.131604
355	9.09	9.11	25.63	10.22	7.704	gi|623372195	DNA gyrase subunit B GyrB [Mycobacterium tuberculosis H37Rv]	4	1.72187	0.178978
356	9.08	9.09	55.92	40.79	40.79	gi|623372246	50S ribosomal protein L9 RplI [Mycobacterium tuberculosis H37Rv]	6	0.487529	0.0795421
357	9.05	9.05	25.8	20.48	15.69	gi|623360075	hypothetical protein P425_03223 [Mycobacterium tuberculosis H37Rv]	5	0.704693	0.224267
358	9.04	9.04	37.75	21.33	15.56	gi|623361176	N utilization substance protein NusA [Mycobacterium tuberculosis H37Rv]	4	0.990832	0.824989
359	9.01	9.06	17.74	12	12	gi|623372384	dihydroxy-acid dehydratase IlvD [Mycobacterium tuberculosis H37Rv]	6	0.353183	0.0347592
360	8.97	8.97	22.05	20.19	16.77	gi|623365889	nucleotide-sugar epimerase EpiA [Mycobacterium tuberculosis H37Rv]	5	1.01859	0.691725
361	8.95	8.95	17.77	12.35	10.39	gi|623369746	transmembrane serine/threonine-protein kinase D PknD [Mycobacterium tuberculosis H37Rv]	5	2.72898	0.0243588
362	8.95	8.95	21.83	19.14	13.75	gi|623361580	secreted L-alanine dehydrogenase Ald [Mycobacterium tuberculosis H37Rv]	4	0.263027	0.0119395
363	8.95	8.95	28.46	24.34	17.98	gi|623365921	ketoacyl reductase [Mycobacterium tuberculosis H37Rv]	4	2.31206	0.0164591
364	8.91	8.98	16.95	12.71	12.71	gi|623370471	adenylosuccinate lyase PurB [Mycobacterium tuberculosis H37Rv]	5	1.03753	0.470661
365	8.86	8.86	49.08	41.72	34.36	gi|623370251	hypothetical protein P425_00586 [Mycobacterium tuberculosis H37Rv]	4	0.666807	0.290233
366	8.83	8.83	38.31	37.31	28.86	gi|623357916	30S ribosomal protein S4 RpsD [Mycobacterium tuberculosis H37Rv]	5	0.267917	0.00282527
367	8.78	9.05	24.88	15.31	13.88	gi|623360815	trans-acting enoyl reductase [Mycobacterium tuberculosis H37Rv]	5	1.01859	0.754972
368	8.7	8.7	28.16	15.04	15.04	gi|623355811	seryl-tRNA synthetase SerS [Mycobacterium tuberculosis H37Rv]	5	0.972747	0.667717
369	8.68	9.44	17.63	9.759	7.24	gi|623361731	ribonuclease E Rne [Mycobacterium tuberculosis H37Rv]	6	0.359749	0.000152908
370	8.66	8.66	34.3	28.93	26.03	gi|623370421	N-acetyltransferase [Mycobacterium tuberculosis H37Rv]	4	0.954993	0.241135
371	8.57	8.57	79.38	60.82	60.82	gi|81343122	RecName: Full=Uncharacterized protein Rv0250c	7	0.524807	0.0737239
372	8.54	8.54	44.93	24.23	21.15	gi|623361490	trk system potassium uptake protein CeoB [Mycobacterium tuberculosis H37Rv]	5	1.95884	0.234978
373	8.53	12.68	34.15	28.57	23.69	gi|623371321	mycolic acid synthase PcaA [Mycobacterium tuberculosis H37Rv]	8	0.946237	0.424595
374	8.43	8.43	40.8	37.6	25.2	gi|623367432	3-hydroxyacyl-CoA dehydrogenase/3-hydroxy-2-methylbutyryl-CoA dehydrogenase [Mycobacterium tuberculosis H37Rv]	5	1.00925	0.45678
375	8.4	8.4	29.67	19.33	14	gi|641389836	Chain C, Structure Of The Mycobacterium Tuberculosis Type Vii Secretion System Chaperone Espg5 In Complex With Pe25-ppe41 Dimer	4	0.990832	0.883294
376	8.39	9.24	8.73	5.102	4.535	gi|623371409	oxidoreductase [Mycobacterium tuberculosis H37Rv]	5	3.69828	0.0097653
377	8.38	11.45	39.27	28.74	25.91	gi|623370451	OmpR family two-component system response regulator [Mycobacterium tuberculosis H37Rv]	6	1.59956	0.299773
378	8.38	8.38	14.82	13.57	13.32	gi|623366035	argininosuccinate synthase ArgG [Mycobacterium tuberculosis H37Rv]	4	0.946237	0.719348
379	8.36	8.36	26.68	14.52	8.348	gi|623361696	hypothetical protein P425_02509 [Mycobacterium tuberculosis H37Rv]	4	0.691831	0.500495
380	8.34	8.34	20.82	20.82	17.01	gi|623365920	fatty-acyl-CoA reductase [Mycobacterium tuberculosis H37Rv]	4	1.92309	0.0408949
381	8.31	8.31	24.18	17.01	14.93	gi|623370247	polyprenyl-diphosphate synthase GrcC1 [Mycobacterium tuberculosis H37Rv]	4	2.05116	0.180068
382	8.29	8.29	30.32	15.51	13.66	gi|623371206	adenylosuccinate synthetase PurA [Mycobacterium tuberculosis H37Rv]	4	2.1677	0.170603
383	8.27	8.29	44.69	33.52	21.23	gi|623370410	50S ribosomal protein L6 RplF [Mycobacterium tuberculosis H37Rv]	4	0.226986	0.00331772
384	8.24	10.05	20.97	14.75	14.75	gi|623370261	transcriptional regulator ArsR-family [Mycobacterium tuberculosis H37Rv]	5	0.954993	0.79672
385	8.22	8.22	22.4	17.87	14.67	gi|623370455	NAD-dependent zinc-type alcohol dehydrogenase AdhB [Mycobacterium tuberculosis H37Rv]	5	1.04713	0.601307
386	8.22	8.22	35.8	31.82	31.82	gi|623363687	hypothetical protein P425_02215 [Mycobacterium tuberculosis H37Rv]	5	1.34276	0.30516
387	8.21	8.21	27.65	21.47	12.65	gi|623372322	6-O-acylglucoside esterase/glucoside 6-O-acyltransferase FbpC [Mycobacterium tuberculosis H37Rv]	4	0.420727	0.0494188
388	8.2	8.2	25.8	12.1	9.817	gi|623365116	cytochrome P450 140 Cyp140 [Mycobacterium tuberculosis H37Rv]	4	0.981748	0.810829
389	8.18	8.18	38.31	22.14	20.15	gi|623361701	enhanced intracellular survival protein Eis [Mycobacterium tuberculosis H37Rv]	5	2.14783	0.127464
390	8.16	8.16	27.58	11.7	10.31	gi|623370345	ribonucleotide-transport ABC transporter ATP-binding protein Mkl [Mycobacterium tuberculosis H37Rv]	4	0.744732	0.358911
391	8.15	8.54	44.44	26.67	23.89	gi|623357914	50S ribosomal protein L17 RplQ [Mycobacterium tuberculosis H37Rv]	5	0.224905	0.012115
392	8.15	8.15	19.8	13.54	10.71	gi|623367765	UDP-N-acetylglucosamine pyrophosphorylase GlmU [Mycobacterium tuberculosis H37Rv]	4	1	0.902791
393	8.11	8.54	25.59	23.82	19.41	gi|623367409	6-phosphogluconate dehydrogenase,decarboxylating Gnd2 [Mycobacterium tuberculosis H37Rv]	4	1.36773	0.242968
394	8.11	8.11	39.63	24.07	21.11	gi|623365989	tryptophan synthase alpha subunit TrpA [Mycobacterium tuberculosis H37Rv]	6	0.972747	0.508414
395	8.09	8.09	30.25	22.29	19.75	gi|623355603	UDP-glucose 4-epimerase GalE1 [Mycobacterium tuberculosis H37Rv]	4	0.981748	0.996741
396	8.09	8.09	26.93	16.8	13.6	gi|623357868	inosine-5'-monophosphate dehydrogenase GuaB3 [Mycobacterium tuberculosis H37Rv]	4	1.01859	0.680958
397	8.07	8.07	23.53	15.29	13.18	gi|623366654	riboflavin biosynthesis protein RibA2 [Mycobacterium tuberculosis H37Rv]	4	0.636796	0.260282
398	8.06	8.06	17.48	15.85	15.85	gi|623365936	threonine dehydratase IlvA [Mycobacterium tuberculosis H37Rv]	5	0.963829	0.665903
399	8.05	8.05	29.76	17.16	14.75	gi|623360748	d-alanine ligase DdlA [Mycobacterium tuberculosis H37Rv]	5	0.981748	1
400	8.05	8.05	39.32	35.44	25.73	gi|126030168	Chain N, The 3.0 A Resolution Structure Of Caseinolytic Clp Protease 1 From Mycobacterium Tuberculosis	4	1.04713	0.0556534
401	8.04	8.04	21.45	19.84	13.94	gi|81669269	RecName: Full=2-oxoglutarate oxidoreductase subunit KorB; AltName: Full=Alpha-ketoglutarate oxidoreductase subunit beta; Short=KG oxidoreductase subunit beta; Short=KGO subunit beta; Short=KOR subunit beta	4	1.41906	0.21841
402	8.02	8.02	42.14	30.82	30.82	gi|623365112	bacterioferritin BfrA [Mycobacterium tuberculosis H37Rv]	4	3.01995	0.0226405
403	8.01	8.01	32.91	32.91	26.58	gi|623370325	(3R)-hydroxyacyl-ACP dehydratase subunit HadA [Mycobacterium tuberculosis H37Rv]	6	1.03753	0.502861
404	8	9.17	13.07	11.98	11.98	gi|623363360	glycolate oxidase subunit GlcD [Mycobacterium tuberculosis H37Rv]	5	2.01372	0.207585
405	8	8.31	23.47	21.77	21.77	gi|623370444	3-hydroxyisobutyrate dehydrogenase MmsB [Mycobacterium tuberculosis H37Rv]	6	1.03753	0.2243
406	8	8.03	40.26	21.43	21.43	gi|623364051	hypothetical protein P425_01984 [Mycobacterium tuberculosis H37Rv]	4	1.18032	0.442307
407	8	8	15.29	11.18	11.18	gi|623363705	UDP-N-acetylmuramoylalanyl-D-glutamyl-2,6-diaminopimelate-D-alanyl-D-alanyl ligase MurF [Mycobacterium tuberculosis H37Rv]	4	1.01859	0.442137
408	8	8	12.05	10.33	10.33	gi|623369771	bifunctional purine biosynthesis protein PurH [Mycobacterium tuberculosis H37Rv]	4	1.03753	0.350795
409	7.99	8	34.62	25.21	19.23	gi|623357862	hypothetical protein P425_03546 [Mycobacterium tuberculosis H37Rv]	4	1.05682	0.597935
410	7.98	7.98	30.12	24.7	21.69	gi|623370327	(3R)-hydroxyacyl-ACP dehydratase subunit HadC [Mycobacterium tuberculosis H37Rv]	5	0.981748	0.859509
411	7.96	7.99	16.62	9.109	4.404	gi|623366060	bifunctional enzyme long-chain acyl-CoA synthase and lipase [Mycobacterium tuberculosis H37Rv]	5	1.49968	0.546154
412	7.96	7.99	17.91	16.84	16.84	gi|623369749	periplasmic phosphate-binding lipoprotein PstS1 [Mycobacterium tuberculosis H37Rv]	4	1.09648	0.474881
413	7.92	7.92	22.97	21.91	21.91	gi|623361232	mycobactin utilization protein viuB [Mycobacterium tuberculosis H37Rv]	4	0.981748	0.806623
414	7.86	7.86	16.67	12.02	10.08	gi|623355795	N-acetylmuramic acid hydroxylase [Mycobacterium tuberculosis H37Rv]	4	1.00925	1
415	7.83	7.83	21.71	15.24	13.39	gi|623355513	cytochrome P450 125 Cyp125 [Mycobacterium tuberculosis H37Rv]	5	0.972747	0.911521
416	7.83	7.83	45.98	24.11	18.3	gi|623361872	hydroxyacylglutathione hydrolase [Mycobacterium tuberculosis H37Rv]	4	0.319154	0.033632
417	7.82	11.87	36.86	24.57	21.84	gi|623370333	methoxy mycolic acid synthase 3 MmaA3 [Mycobacterium tuberculosis H37Rv]	6	0.946237	0.322414
418	7.78	7.78	14.67	11.49	11.49	gi|623360023	phosphoserine phosphatase SerB2 [Mycobacterium tuberculosis H37Rv]	5	0.954993	0.282662
419	7.77	8.19	25.49	20	20	gi|623360832	secreted or membrane protein [Mycobacterium tuberculosis H37Rv]	6	3.40408	0.0369581
420	7.75	8.6	29.47	23.19	20.29	gi|623355823	superoxide dismutase [Fe] SodA [Mycobacterium tuberculosis H37Rv]	6	1.07647	0.264247
421	7.74	7.74	66.39	40.98	36.07	gi|623370405	50S ribosomal protein L14 RplN [Mycobacterium tuberculosis H37Rv]	4	0.42462	0.0476369
422	7.71	7.71	18.24	13.84	13.84	gi|623366086	chromosome partitioning protein [Mycobacterium tuberculosis H37Rv]	4	0.642688	0.564244
423	7.67	7.67	47.49	23.55	23.55	gi|623355793	1-acylglycerol-3-phosphate O-acyltransferase [Mycobacterium tuberculosis H37Rv]	4	1.64437	0.490465
424	7.64	7.64	23.08	16.67	16.67	gi|623367277	mrp protein [Mycobacterium tuberculosis H37Rv]	5	0.954993	0.595206
425	7.62	7.62	17.37	5.117	3.691	gi|623363671	methionine synthase MetH [Mycobacterium tuberculosis H37Rv]	5	0.711214	0.208045
426	7.61	7.61	18.01	10.43	10.43	gi|623370466	phosphoribosylamine glycine ligase PurD [Mycobacterium tuberculosis H37Rv]	4	0.928966	0.504652
427	7.53	7.54	28.02	18.68	13.46	gi|623370146	phosphoribosylformylglycinamidine CYCLO-ligase PurM [Mycobacterium tuberculosis H37Rv]	4	0.990832	0.918455
428	7.52	7.52	20.93	16.94	16.28	gi|623363478	hypothetical protein P425_02249 [Mycobacterium tuberculosis H37Rv]	4	0.648634	0.248795
429	7.48	7.72	23.26	20.7	14.88	gi|623366620	dihydroorotase PyrC [Mycobacterium tuberculosis H37Rv]	5	1.49968	0.270663
430	7.48	7.49	48.21	18.75	18.75	gi|623372281	polyketide cyclase/dehydrase [Mycobacterium tuberculosis H37Rv]	4	1.6293	0.29392
431	7.47	7.53	25.52	13.69	11.83	gi|623363431	deoxyguanosine triphosphate triphosphohydrolase Dgt [Mycobacterium tuberculosis H37Rv]	4	0.937562	0.681307
432	7.44	7.44	65.22	65.22	40	gi|623355858	ESX-1 secretion-associated protein EspL [Mycobacterium tuberculosis H37Rv]	4	0.972747	0.897
433	7.43	7.43	25.23	12.15	7.243	gi|623365007	l-gulono-1,4-lactone dehydrogenase [Mycobacterium tuberculosis H37Rv]	3	1.03753	0.494558
434	7.39	8.16	31.68	31.68	25.47	gi|623372358	hypothetical protein P425_00171 [Mycobacterium tuberculosis H37Rv]	4	0.625173	0.190935
435	7.38	7.39	38.35	23.31	23.31	gi|623370425	methionine aminopeptidase MapA [Mycobacterium tuberculosis H37Rv]	4	0.660693	0.385203
436	7.34	7.34	20.57	15.07	15.07	gi|623367063	UDP-N-acetylglucosamine 1-carboxyvinyltransferase MurA [Mycobacterium tuberculosis H37Rv]	4	0.946237	0.284012
437	7.32	7.32	17.65	12.83	12.83	gi|623361824	elongation factor P Efp [Mycobacterium tuberculosis H37Rv]	4	0.83946	0.370298
438	7.31	7.32	20.61	12.53	12.53	gi|623355544	transcriptional regulator [Mycobacterium tuberculosis H37Rv]	5	0.483059	0.333677
439	7.3	7.55	17.09	10.1	8.172	gi|623371308	prolyl oligopeptidase [Mycobacterium tuberculosis H37Rv]	4	1.01859	0.777797
440	7.27	7.27	15.52	6.745	5.675	gi|623355615	DNA topoisomerase I TopA [Mycobacterium tuberculosis H37Rv]	4	0.946237	0.268664
441	7.25	7.25	27.1	27.1	21.5	gi|623358423	oxidoreductase [Mycobacterium tuberculosis H37Rv]	4	1.01859	0.868954
442	7.22	7.23	24.57	9.348	8.261	gi|623366130	oxidoreductase [Mycobacterium tuberculosis H37Rv]	4	0.981748	1
443	7.2	7.2	30.24	18.9	8.935	gi|623355602	hypothetical protein P425_03776 [Mycobacterium tuberculosis H37Rv]	3	0.751623	0.533459
444	7.2	7.2	29.41	21.05	12.69	gi|623363378	hypothetical protein P425_02382 [Mycobacterium tuberculosis H37Rv]	3	1.45881	0.158646
445	7.19	7.23	27.01	16.95	13.79	gi|623357857	s-adenosylmethionine-dependent methyltransferase [Mycobacterium tuberculosis H37Rv]	4	1.07647	0.678608
446	7.19	7.21	34.01	23.13	16.33	gi|623355691	hypothetical protein P425_03867 [Mycobacterium tuberculosis H37Rv]	4	1.75388	0.139254
447	7.17	7.22	24.82	16.63	12.05	gi|623355752	lipase LipE [Mycobacterium tuberculosis H37Rv]	4	1.05682	0.372618
448	7.14	7.14	15.95	8.366	8.366	gi|623372208	phosphoserine/threonine phosphatase PstP [Mycobacterium tuberculosis H37Rv]	4	1.61436	0.297698
449	7.12	7.12	15.53	11.74	11.74	gi|623366013	hypothetical protein P425_01697 [Mycobacterium tuberculosis H37Rv]	5	1.09648	0.728174
450	7.09	7.09	41.72	24.5	24.5	gi|623355515	deazaflavin-dependent nitroreductase Ddn [Mycobacterium tuberculosis H37Rv]	5	1.39316	0.384682
451	7.03	7.08	24.4	12.2	12.2	gi|623366630	DNA/pantothenate metabolism flavoprotein Dfp [Mycobacterium tuberculosis H37Rv]	4	0.946237	0.267459
452	6.99	6.99	36	19.33	10.22	gi|623361530	alanine and arginine rich protein [Mycobacterium tuberculosis H37Rv]	4	0.92045	0.374917
453	6.91	7.87	34.97	18.3	13.4	gi|623367740	glucose-1-phosphate uridylyltransferase GalU [Mycobacterium tuberculosis H37Rv]	5	0.801678	0.350679
454	6.91	6.94	16.53	5.896	4.971	gi|81343257	RecName: Full=ABC transporter ATP-binding/permease protein Rv1747	4	1.48594	0.600746
455	6.88	6.88	36.36	15.48	8.845	gi|623366007	dephospho-CoA kinase CoaE [Mycobacterium tuberculosis H37Rv]	3	0.895365	0.711654
456	6.88	6.88	56.38	34.9	33.56	gi|623367309	deazaflavin-dependent nitroreductase [Mycobacterium tuberculosis H37Rv]	5	1.85353	0.106118
457	6.88	6.88	31.06	26.09	26.09	gi|623355765	hypothetical protein P425_03946 [Mycobacterium tuberculosis H37Rv]	4	0.469894	0.239959
458	6.83	6.83	35.16	21.09	21.09	gi|623361774	enoyl-CoA hydratase EchA14 [Mycobacterium tuberculosis H37Rv]	4	1.83654	0.239717
459	6.82	6.82	29.54	24.05	24.05	gi|623370322	hydroxyacylglutathione hydrolase [Mycobacterium tuberculosis H37Rv]	4	1.03753	0.602398
460	6.8	6.8	17.36	15.55	6.329	gi|623369761	glucose-6-phosphate isomerase Pgi [Mycobacterium tuberculosis H37Rv]	3	1.39316	0.121697
461	6.79	6.82	36.69	27.82	9.274	gi|623363656	proteasome alpha subunit PrcA [Mycobacterium tuberculosis H37Rv]	3	1.34276	0.336475
462	6.79	6.79	33.66	12.75	10.46	gi|623361817	restriction system protein Mrr [Mycobacterium tuberculosis H37Rv]	3	0.452898	0.167362
463	6.78	6.97	52.32	42.38	18.54	gi|623357900	30S ribosomal protein S9 RpsI [Mycobacterium tuberculosis H37Rv]	4	0.340408	0.00573424
464	6.78	6.79	23.64	23.64	23.64	gi|623361482	hypothetical protein P425_02799 [Mycobacterium tuberculosis H37Rv]	4	1.07647	0.466154
465	6.77	6.78	26.12	12.05	9.152	gi|623357899	phosphoglucosamine mutase [Mycobacterium tuberculosis H37Rv]	4	0.648634	0.445113
466	6.75	7.51	54.46	35.71	33.93	gi|623355566	iron-regulated H-NS-like protein Lsr2 [Mycobacterium tuberculosis H37Rv]	5	0.413047	0.0313334
467	6.75	6.75	24.15	18.87	14.34	gi|623370135	antigen Cfp29 [Mycobacterium tuberculosis H37Rv]	4	1.75388	0.119409
468	6.71	6.76	47.92	40.28	36.81	gi|623364170	heat shock protein HspX [Mycobacterium tuberculosis H37Rv]	4	3.53183	0.027703
469	6.71	6.71	43.67	34.18	23.42	gi|623367324	phosphohistidine phosphatase [Mycobacterium tuberculosis H37Rv]	3	1.02802	0.899691
470	6.68	6.68	21.17	12.53	10.31	gi|614085935	RecName: Full=Uncharacterized protein Rv1899c	3	0.928966	0.49093
471	6.66	6.66	19.56	11.25	9.779	gi|623370109	DNA helicase Ercc3 [Mycobacterium tuberculosis H37Rv]	4	0.630957	0.248455
472	6.62	17.63	17.41	7.068	3.558	gi|623365904	polyketide synthase Pks5 [Mycobacterium tuberculosis H37Rv]	8	0.49204	0.0680408
473	6.61	6.61	29.32	14.04	10.03	gi|623355786	UDP-galactopyranose mutase Glf [Mycobacterium tuberculosis H37Rv]	4	0.912011	0.270389
474	6.6	6.6	23.93	16.24	16.24	gi|623366053	hypothetical protein P425_01737 [Mycobacterium tuberculosis H37Rv]	4	1	0.934533
475	6.58	6.58	22.46	22.46	22.46	gi|623372242	hypothetical protein P425_00055 [Mycobacterium tuberculosis H37Rv]	5	0.963829	0.65833
476	6.57	6.57	16.77	8.876	8.876	gi|623372191	chromosomal replication initiator protein DnaA [Mycobacterium tuberculosis H37Rv]	4	0.990832	0.903956
477	6.57	6.57	26.55	13.66	10.82	gi|623371402	oxidoreductase [Mycobacterium tuberculosis H37Rv]	4	0.954993	0.903624
478	6.56	6.56	40.41	34.25	24.66	gi|623367083	hydrolase [Mycobacterium tuberculosis H37Rv]	5	0.642688	0.37602
479	6.52	6.6	22.39	14.43	11.94	gi|623366003	nonspecific lipid-transfer protein [Mycobacterium tuberculosis H37Rv]	3	1	0.652587
480	6.52	6.52	16.44	10.37	7.828	gi|623372431	succinate-semialdehyde dehydrogenase [NADP] dependent GabD1 [Mycobacterium tuberculosis H37Rv]	3	1.1272	0.34014
481	6.5	8.36	30.42	22.05	17.49	gi|623370365	enoyl-CoA hydratase EchA5 [Mycobacterium tuberculosis H37Rv]	4	0.981748	0.994924
482	6.48	6.5	29.7	17.77	8.629	gi|623355539	oxidoreductase [Mycobacterium tuberculosis H37Rv]	3	1.01859	0.247997
483	6.48	6.48	14.99	10.26	8.876	gi|623371309	aldehyde dehydrogenase (NAD+) [Mycobacterium tuberculosis H37Rv]	3	1.02802	0.76738
484	6.47	6.48	40.14	35.37	29.25	gi|81340896	RecName: Full=Putative pyridoxine/pyridoxamine 5'-phosphate oxidase; AltName: Full=PNP/PMP oxidase; Short=PNPOx; AltName: Full=Pyridoxal 5'-phosphate synthase	3	1.00925	0.911976
485	6.45	6.45	24.42	17.51	17.51	gi|623360115	two-component system transcriptional regulatory protein DevR [Mycobacterium tuberculosis H37Rv]	4	0.534564	0.173458
486	6.44	8.62	27.86	13.83	11.82	gi|623370489	dihydrolipoamide dehydrogenase [Mycobacterium tuberculosis H37Rv]	5	1.6293	0.307449
487	6.41	6.41	28.41	21.59	17.05	gi|623372234	oxidoreductase [Mycobacterium tuberculosis H37Rv]	4	1	0.929381
488	6.38	6.41	21.43	17.56	11.01	gi|623360762	3-isopropylmalate dehydrogenase LeuB [Mycobacterium tuberculosis H37Rv]	3	1.77011	0.450185
489	6.38	6.38	19.86	14.73	14.73	gi|623359180	hypothetical protein P425_03341 [Mycobacterium tuberculosis H37Rv]	4	1.94089	0.234514
490	6.34	6.38	21.26	14.49	10.39	gi|623363677	l-cysteine:1D-myo-inositol 2-amino-2-deoxy-alpha-D-glucopyranoside ligase MshC [Mycobacterium tuberculosis H37Rv]	4	1.01859	0.655448
491	6.34	6.34	44.81	34.42	30.52	gi|623365984	peroxidoxin BcpB [Mycobacterium tuberculosis H37Rv]	4	1.41906	0.231275
492	6.31	6.31	18.9	14.29	8.791	gi|623361195	aldehyde dehydrogenase (NAD+) [Mycobacterium tuberculosis H37Rv]	4	1.01859	0.90885
493	6.31	6.31	13.83	11.7	8.777	gi|623365131	hypothetical protein P425_01959 [Mycobacterium tuberculosis H37Rv]	3	1.00925	0.828643
494	6.3	6.55	25.9	16.73	14.74	gi|623371336	oxidoreductase [Mycobacterium tuberculosis H37Rv]	3	1.01859	0.788868
495	6.29	6.29	34.07	21.25	16.85	gi|623367088	hypothetical protein P425_01393 [Mycobacterium tuberculosis H37Rv]	3	1.03753	0.526735
496	6.29	6.29	11.58	11.58	11.58	gi|623372355	oxidoreductase [Mycobacterium tuberculosis H37Rv]	4	1.01859	0.86941
497	6.29	6.29	12.98	11.07	9.16	gi|623370239	peroxidase BpoC [Mycobacterium tuberculosis H37Rv]	4	0.946237	0.69416
498	6.22	6.22	20.66	8.958	8.958	gi|623365056	acetolactate synthase IlvG [Mycobacterium tuberculosis H37Rv]	3	1.0666	0.552632
499	6.18	6.2	13.51	5.789	4.035	gi|623361857	hypothetical protein P425_02675 [Mycobacterium tuberculosis H37Rv]	4	1.03753	0.647051
500	6.18	6.18	23.92	16.67	9.677	gi|623361825	cytoplasmic peptidase PepQ [Mycobacterium tuberculosis H37Rv]	3	0.954993	0.630805
501	6.15	6.16	20.99	7.679	5.461	gi|623366076	CTP synthase PyrG [Mycobacterium tuberculosis H37Rv]	3	1.0666	0.410466
502	6.15	6.15	25.62	14.43	12.19	gi|623367748	arginine deiminase ArcA [Mycobacterium tuberculosis H37Rv]	3	1.07647	0.492155
503	6.11	6.15	34.72	15.74	15.74	gi|623370092	nitrate/nitrite response transcriptional regulator NarL [Mycobacterium tuberculosis H37Rv]	3	0.954993	0.950967
504	6.11	6.14	67.95	67.95	67.95	gi|623363547	hypothetical protein P425_02318 [Mycobacterium tuberculosis H37Rv]	4	1.70608	0.33478
505	6.09	6.12	12.14	7.514	7.514	gi|623367754	methionyl-tRNA synthetase MetS [Mycobacterium tuberculosis H37Rv]	3	1.99526	0.265047
506	6.08	6.09	62.5	45.83	45.83	gi|623365130	hypothetical protein P425_01958 [Mycobacterium tuberculosis H37Rv]	3	1.05682	0.829667
507	6.08	6.08	21.94	9.091	9.091	gi|623366619	aspartate carbamoyltransferase PyrB [Mycobacterium tuberculosis H37Rv]	3	1.07647	0.590346
508	6.08	6.08	20.5	14.51	12.62	gi|623367249	tetrahydrodipicolinate N-succinyltransferase DapD [Mycobacterium tuberculosis H37Rv]	3	0.990832	1
509	6.07	6.16	20.66	10.47	10.47	gi|623363507	transmembrane cytochrome C oxidase subunit II CtaC [Mycobacterium tuberculosis H37Rv]	3	2.65461	0.133485
510	6.07	6.11	35.4	16.37	16.37	gi|623367313	hypothetical protein P425_01313 [Mycobacterium tuberculosis H37Rv]	3	0.937562	0.468056
511	6.07	6.07	24.24	13.2	11.04	gi|623370208	glutamate-1-semialdehyde 2,1-aminomutase HemL [Mycobacterium tuberculosis H37Rv]	3	0.981748	0.723846
512	6.06	6.06	74.75	36.36	36.36	gi|623357865	antitoxin VapB47 [Mycobacterium tuberculosis H37Rv]	3	0.398107	0.0926954
513	6.05	6.05	23.66	13.17	9.14	gi|623359191	isochorismate synthase EntC [Mycobacterium tuberculosis H37Rv]	3	0.972747	0.864881
514	6.05	6.05	37.81	22.39	22.39	gi|623361740	molybdopterin-guanine dinucleotide biosynthesis protein A MobA [Mycobacterium tuberculosis H37Rv]	3	1.21339	0.428888
515	6.05	6.05	26.67	17.67	14	gi|623361553	dihydrodipicolinate synthase DapA [Mycobacterium tuberculosis H37Rv]	3	0.912011	0.5399
516	6.05	6.05	53.42	38.36	38.36	gi|623357920	translation initiation factor IF-1 InfA [Mycobacterium tuberculosis H37Rv]	3	1.04713	1
517	6.04	6.06	16.86	14.56	14.56	gi|623359178	lipase LipV [Mycobacterium tuberculosis H37Rv]	3	0.794328	0.495382
518	6.04	6.05	16.77	9.892	8.602	gi|623359236	phosphomannomutase PmmA [Mycobacterium tuberculosis H37Rv]	3	0.954993	0.64066
519	6.04	6.04	23.2	16.02	11.33	gi|623361828	3-dehydroquinate synthase AroB [Mycobacterium tuberculosis H37Rv]	3	0.625173	0.498985
520	6.04	6.04	39.64	19.82	19.82	gi|623363823	hypothetical protein P425_02122 [Mycobacterium tuberculosis H37Rv]	4	0.49204	0.118281
521	6.04	6.04	47.31	38.71	38.71	gi|623370396	30S ribosomal protein S19 RpsS [Mycobacterium tuberculosis H37Rv]	3	0.207014	0.0159866
522	6.03	6.93	28.93	20.3	16.75	gi|623370397	50S ribosomal protein L22 RplV [Mycobacterium tuberculosis H37Rv]	3	0.255859	0.0775387
523	6.03	6.03	22.89	15.42	15.42	gi|623366018	initiation factor if-3 InfC [Mycobacterium tuberculosis H37Rv]	3	0.175388	0.0477683
524	6.03	6.03	17.44	9.264	9.264	gi|623361785	branched-chain keto acid dehydrogenase E1 component alpha subunit BkdA [Mycobacterium tuberculosis H37Rv]	3	1.41906	0.314017
525	6.03	6.03	20.46	16.17	16.17	gi|623367458	1-D-myo-inositol 2-acetamido-2-deoxy-alpha-D-glucopyranoside deacetylase [Mycobacterium tuberculosis H37Rv]	3	0.990832	0.925166
526	6.03	6.03	35.24	35.24	32.38	gi|623355561	heme degrading protein MhuD [Mycobacterium tuberculosis H37Rv]	4	0.666807	0.752017
527	6.02	6.02	20.48	16.27	16.27	gi|623370188	hypothetical protein P425_00523 [Mycobacterium tuberculosis H37Rv]	3	0.564937	0.212253
528	6.01	6.01	50	50	31.91	gi|623363433	ESAT-6 like protein EsxO [Mycobacterium tuberculosis H37Rv]	5	1.05682	0.675003
529	6	8.01	23.98	23.98	20.81	gi|623358957	phosphate-transport system transcriptional regulator PhoY1 [Mycobacterium tuberculosis H37Rv]	4	1.75388	0.342115
530	6	6.28	32.76	32.76	32.76	gi|623355892	thioredoxin TrxC [Mycobacterium tuberculosis H37Rv]	3	1.03753	0.584052
531	6	6	14.68	9.141	9.141	gi|623363447	s-nitrosomycothiol reductase MscR [Mycobacterium tuberculosis H37Rv]	3	1.23595	0.240586
532	6	6	21.77	14.92	14.92	gi|623361792	succinyl-CoA:3-ketoacid-CoA transferase alpha subunit ScoA [Mycobacterium tuberculosis H37Rv]	3	1.5417	0.417618
533	6	6	44.3	44.3	44.3	gi|623370482	phosphoribosylformylglycinamidine synthase [Mycobacterium tuberculosis H37Rv]	5	1.02802	0.700591
534	6	6	38.89	38.89	38.89	gi|623367465	ferredoxin FdxC [Mycobacterium tuberculosis H37Rv]	3	0.963829	0.970258
535	6	6	29.79	29.79	29.79	gi|623367447	4a-hydroxytetrahydrobiopterin dehydratase [Mycobacterium tuberculosis H37Rv]	3	0.990832	0.983604
536	6	6	23.17	23.17	23.17	gi|623365065	hypothetical protein P425_01893 [Mycobacterium tuberculosis H37Rv]	3	0.963829	0.816429
537	6	6	21.6	21.6	21.6	gi|623365063	FHA domain-containing protein GarA [Mycobacterium tuberculosis H37Rv]	6	1.03753	0.760887
538	6	6	26.26	26.26	26.26	gi|623360780	glutamyl-tRNA amidotransferase GatC [Mycobacterium tuberculosis H37Rv]	3	1.00925	0.999362
539	6	6	41.35	41.35	41.35	gi|623355689	hypothetical protein P425_03865 [Mycobacterium tuberculosis H37Rv]	3	0.954993	0.715504
540	5.93	5.93	18.45	8.369	8.369	gi|623367408	glucose-6-phosphate 1-dehydrogenase Zwf1 [Mycobacterium tuberculosis H37Rv]	4	1.99526	0.104659
541	5.92	5.92	15.67	11.11	11.11	gi|623355736	acyl-CoA dehydrogenase FadE36 [Mycobacterium tuberculosis H37Rv]	3	1.64437	0.378212
542	5.89	5.92	39.13	39.13	39.13	gi|623372301	hypothetical protein P425_00114 [Mycobacterium tuberculosis H37Rv]	4	0.428549	0.113077
543	5.89	5.89	13.22	5.959	5.959	gi|623372410	fatty-acid-CoA ligase FadD4 [Mycobacterium tuberculosis H37Rv]	3	0.946237	0.556817
544	5.82	6.53	50.44	41.59	37.17	gi|623361241	50S ribosomal protein L19 RplS [Mycobacterium tuberculosis H37Rv]	4	0.291072	0.086094
545	5.82	5.82	18.03	14.63	11.56	gi|623366031	acetylglutamate kinase ArgB [Mycobacterium tuberculosis H37Rv]	3	1	0.999836
546	5.79	5.8	16.97	5.415	5.415	gi|444895627	Deamidase of pup Dop [Mycobacterium tuberculosis H37Rv]	3	1.0666	0.606479
547	5.74	5.74	33.65	28.85	28.85	gi|623361729	50S ribosomal protein L21 RplU [Mycobacterium tuberculosis H37Rv]	3	0.188799	0.038279
548	5.73	5.94	18.61	12.96	10.4	gi|623355483	fatty-acid-CoA ligase FadD19 [Mycobacterium tuberculosis H37Rv]	4	1.02802	0.31117
549	5.73	5.76	20.42	6.458	6.458	gi|623355885	poly(A) polymerase PcnA [Mycobacterium tuberculosis H37Rv]	3	1.10662	0.491163
550	5.68	5.71	20.96	18.9	16.49	gi|623363657	proteasome beta subunit PrcB [Mycobacterium tuberculosis H37Rv]	3	1.07647	0.577978
551	5.65	5.65	16.95	13.28	8.192	gi|623369738	hypothetical protein P425_00964 [Mycobacterium tuberculosis H37Rv]	3	0.963829	0.712929
552	5.64	5.64	18.31	18.31	18.31	gi|78101217	Chain D, Crystal Structure Of M. Tuberculosis Beta Carbonic Anhydrase, Rv3588c, Tetrameric Form	3	1.67494	0.253487
553	5.63	5.63	31.02	23.53	23.53	gi|623355898	spoIIIJ-associated protein [Mycobacterium tuberculosis H37Rv]	4	0.195884	0.00602656
554	5.61	6.63	35.66	25.58	25.58	gi|623366020	50S ribosomal protein L20 RplT [Mycobacterium tuberculosis H37Rv]	4	0.2208	0.0697353
555	5.6	5.6	20.08	9.221	6.762	gi|623370337	hypothetical protein P425_00676 [Mycobacterium tuberculosis H37Rv]	3	0.887156	0.48094
556	5.59	5.59	31.28	14.78	11.33	gi|169791886	Chain B, Crystal Structure Of Mycobacterium Tuberculosis Rv3778c Protein	3	1.02802	0.629994
557	5.55	7.8	18.63	8.034	6.667	gi|623371253	fatty-acid-AMP ligase FadD30 [Mycobacterium tuberculosis H37Rv]	4	0.672977	0.167054
558	5.55	5.55	45.71	34.29	26.67	gi|623370406	50S ribosomal protein L24 RplX [Mycobacterium tuberculosis H37Rv]	3	0.325087	0.0962365
559	5.55	5.55	10.51	8.501	6.935	gi|623359169	ABC transporter ATP-binding protein [Mycobacterium tuberculosis H37Rv]	3	1.02802	0.850524
560	5.49	5.68	29.47	26.57	21.26	gi|623361753	hypothetical protein P425_02568 [Mycobacterium tuberculosis H37Rv]	5	1.80302	0.321959
561	5.49	5.51	38.6	22.22	22.22	gi|623367054	ATP synthase B chain AtpF [Mycobacterium tuberculosis H37Rv]	3	2.37684	0.125075
562	5.49	5.5	18.05	10.83	4.239	gi|81556245	RecName: Full=Galactofuranosyl transferase GlfT2; Short=GalTr; AltName: Full=Beta-D-(1->5)galactofuranosyltransferase; AltName: Full=Beta-D-(1->6)galactofuranosyltransferase; AltName: Full=Galactofuranosylgalactofuranosylrhamnosyl-N-acetylglucosaminyl-diphospho-decaprenol beta-1,5/1,6-galactofuranosyltransferase; AltName: Full=UDP-Galf:alpha-3-L-rhamnosyl-alpha-D-GlcNAc-pyrophosphate polyprenol, …	2	0.963829	0.61373
563	5.48	5.48	20.77	20.77	20.77	gi|81556464	RecName: Full=ESX-1 secretion-associated protein EspH	3	1.01859	0.920036
564	5.46	5.46	28.71	17.33	17.33	gi|81340877	RecName: Full=Uncharacterized protein Rv0525	3	0.903649	0.64448
565	5.42	5.42	27.95	15.75	15.75	gi|623367804	hypothetical protein P425_01102 [Mycobacterium tuberculosis H37Rv]	3	1.00925	0.704533
566	5.42	5.42	23.85	23.85	14.23	gi|623361566	oxidoreductase [Mycobacterium tuberculosis H37Rv]	3	0.972747	0.832306
567	5.38	5.38	34.78	25.54	25.54	gi|623355583	ESX-1 secretion-associated protein EspD [Mycobacterium tuberculosis H37Rv]	3	0.937562	0.317899
568	5.37	5.53	10.98	9.986	4.137	gi|623367076	glucanase GlgE [Mycobacterium tuberculosis H37Rv]	3	2.12814	0.0790289
569	5.37	5.37	62.37	29.03	29.03	gi|623358937	acetyl-/propionyl-coenzyme A carboxylase AccE5, partial [Mycobacterium tuberculosis H37Rv]	3	0.580764	0.390687
570	5.34	12.22	34.15	27.08	27.08	gi|623365122	secreted antigen 85-B FbpB [Mycobacterium tuberculosis H37Rv]	8	1	0.949927
571	5.34	5.34	16.49	11.93	9.474	gi|623361198	methionine aminopeptidase MapB [Mycobacterium tuberculosis H37Rv]	3	0.981748	0.972575
572	5.31	5.35	17.1	8.469	4.397	gi|623367334	bifunctional enzyme CysN/CysC [Mycobacterium tuberculosis H37Rv]	3	2.10863	0.079446
573	5.31	5.31	15.28	6.477	6.477	gi|623361523	acyl-CoA dehydrogenase FadE20 [Mycobacterium tuberculosis H37Rv]	3	1.00925	0.867454
574	5.29	5.29	20.07	17.06	17.06	gi|623355780	secreted MPT51/MPB51 antigen protein FbpD [Mycobacterium tuberculosis H37Rv]	3	1.08643	0.724197
575	5.28	5.28	26.82	19.55	17.27	gi|623370412	30S ribosomal protein S5 RpsE [Mycobacterium tuberculosis H37Rv]	3	0.394457	0.0397558
576	5.28	5.28	12.96	10.19	10.19	gi|623361513	alanine and leucine rich protein [Mycobacterium tuberculosis H37Rv]	3	0.963829	0.936726
577	5.27	5.33	11.79	7.551	5.893	gi|623367806	fatty-acid-CoA ligase FadD14 [Mycobacterium tuberculosis H37Rv]	3	1.43219	0.163056
578	5.27	5.27	15.97	15.97	15.97	gi|623369725	hypothetical protein P425_00950 [Mycobacterium tuberculosis H37Rv]	3	1.64437	0.315211
579	5.25	5.3	10.26	10.26	10.26	gi|623361859	hypothetical protein P425_02677 [Mycobacterium tuberculosis H37Rv]	3	1.03753	0.641383
580	5.24	5.27	28.18	19.93	13.4	gi|623361711	hypothetical protein P425_02524 [Mycobacterium tuberculosis H37Rv]	3	0.831764	0.672806
581	5.23	5.23	22.25	10.25	10.25	gi|623366032	acetylornithine aminotransferase ArgD [Mycobacterium tuberculosis H37Rv]	3	0.963829	0.722264
582	5.23	5.23	27.27	27.27	27.27	gi|623367738	serine rich protein [Mycobacterium tuberculosis H37Rv]	7	0.409261	0.376236
583	5.22	5.22	11.73	6.498	5.415	gi|623370240	bifunctional menaquinone biosynthesis protein MenD [Mycobacterium tuberculosis H37Rv]	3	0.972747	0.918673
584	5.17	5.17	26.19	11.11	11.11	gi|623359205	hypothetical protein P425_03366 [Mycobacterium tuberculosis H37Rv]	3	0.457088	0.210219
585	5.12	5.12	41.35	23.08	13.94	gi|623372232	transcriptional regulator MarR-family [Mycobacterium tuberculosis H37Rv]	3	0.816582	0.287855
586	5.08	5.08	27.31	18.47	13.65	gi|636483424	methyltransferase [Mycobacterium tuberculosis H37Rv]	3	1.02802	0.502814
587	5.04	5.11	23.33	11.03	5.128	gi|623370445	acyl-CoA dehydrogenase FadE9 [Mycobacterium tuberculosis H37Rv]	2	2.0893	0.118384
588	5.03	5.03	21.56	12.53	12.53	gi|623361734	folylpolyglutamate synthase FolC [Mycobacterium tuberculosis H37Rv]	5	0.666807	0.554449
589	5.03	5.03	30.7	27.19	17.54	gi|623359183	transcriptional regulator TetR-family [Mycobacterium tuberculosis H37Rv]	3	0.946237	0.722356
590	4.97	4.97	24.11	16.07	12.95	gi|623365088	urease accessory protein UreG [Mycobacterium tuberculosis H37Rv]	3	1.02802	0.665734
591	4.97	4.97	22.8	22.8	22.8	gi|623367062	cob(I)yrinic acid a,c-diamide adenosyltransferase [Mycobacterium tuberculosis H37Rv]	3	1.02802	0.818731
592	4.96	5.56	20.91	3.651	3.237	gi|623361259	chromosome partition protein Smc [Mycobacterium tuberculosis H37Rv]	3	0.946237	0.567482
593	4.94	4.94	10.51	5.369	5.369	gi|623367147	diaminopimelate decarboxylase LysA [Mycobacterium tuberculosis H37Rv]	3	1.01859	0.793867
594	4.92	5.17	13.81	10.77	9.392	gi|623367466	succinyldiaminopimelate transaminase [Mycobacterium tuberculosis H37Rv]	3	1.03753	0.744979
595	4.91	4.91	28.35	16.49	11.34	gi|88192979	Chain B, Mycobacterium Tuberculosis Embr In Complex With Low Affinity Phosphopeptide	3	1.00925	0.550815
596	4.91	4.91	13.71	7.429	5.143	gi|623372312	fatty-acid-CoA ligase FadD7 [Mycobacterium tuberculosis H37Rv]	3	0.787046	0.358621
597	4.89	4.89	29.34	18.92	18.92	gi|623367089	ribonuclease RphA [Mycobacterium tuberculosis H37Rv]	3	1.19124	0.66243
598	4.88	4.89	22.79	7.843	7.843	gi|623359234	mannose-6-phosphate isomerase ManA [Mycobacterium tuberculosis H37Rv]	3	1.0666	0.917717
599	4.81	4.81	87.04	87.04	87.04	gi|623357542	hypothetical protein P425_03631 [Mycobacterium tuberculosis H37Rv]	5	4.87528	0.0606917
600	4.79	4.82	11.5	9.358	9.358	gi|623360152	hypothetical protein P425_03301 [Mycobacterium tuberculosis H37Rv]	3	0.972747	0.68462
601	4.75	4.81	29.63	22.69	10.19	gi|623359200	RNA polymerase sigma factor SigH [Mycobacterium tuberculosis H37Rv]	2	0.963829	0.865587
602	4.75	4.75	19.94	12.03	12.03	gi|623367044	homoserine kinase ThrB [Mycobacterium tuberculosis H37Rv]	3	1.1272	0.601502
603	4.72	4.72	22.91	9.06	3.932	gi|623358958	glycerol-3-phosphate dehydrogenase GlpD2 [Mycobacterium tuberculosis H37Rv]	3	1.03753	0.815671
604	4.69	4.69	12.7	9.921	9.921	gi|623370360	endonuclease IV End [Mycobacterium tuberculosis H37Rv]	3	0.642688	0.4371
605	4.69	4.69	38.61	38.61	38.61	gi|623367080	ATP-dependent Clp protease adapter protein ClpS [Mycobacterium tuberculosis H37Rv]	3	0.887156	0.561402
606	4.66	4.66	39.86	29.71	29.71	gi|623370399	50S ribosomal protein L16 RplP [Mycobacterium tuberculosis H37Rv]	3	0.366438	0.458276
607	4.65	4.65	35.62	24.66	13.7	gi|623370414	50S ribosomal protein L15 RplO [Mycobacterium tuberculosis H37Rv]	2	0.359749	0.0336323
608	4.61	4.61	25.98	8.661	8.661	gi|623360813	ketoreductase [Mycobacterium tuberculosis H37Rv]	4	0.990832	0.698873
609	4.6	4.6	20.32	9.562	7.57	gi|623361895	hypothetical protein P425_02713 [Mycobacterium tuberculosis H37Rv]	2	0.946237	1
610	4.5	4.5	36.33	20.41	12.24	gi|623363537	hypothetical protein P425_02308 [Mycobacterium tuberculosis H37Rv]	2	1.1695	0.652451
611	4.48	4.48	25	14.47	11.18	gi|623367071	methylmalonyl-CoA epimerase [Mycobacterium tuberculosis H37Rv]	2	0.510505	0.247786
612	4.44	4.44	13.99	8.455	8.455	gi|623360778	6-phosphofructokinase PfkA [Mycobacterium tuberculosis H37Rv]	3	1.19124	0.65718
613	4.43	4.44	36.03	25	16.91	gi|623365974	deazaflavin-dependent nitroreductase [Mycobacterium tuberculosis H37Rv]	2	1.65959	0.169726
614	4.41	4.43	20.09	7.051	7.051	gi|623370193	glutamyl-tRNA reductase HemA [Mycobacterium tuberculosis H37Rv]	3	0.972747	0.950462
615	4.39	4.39	26.47	25.74	19.85	gi|623361473	peptide methionine sulfoxide reductase MsrB [Mycobacterium tuberculosis H37Rv]	2	1.03753	0.825164
616	4.38	4.38	37.5	37.5	37.5	gi|623363382	hypothetical protein P425_02386 [Mycobacterium tuberculosis H37Rv]	5	0.981748	0.989758
617	4.37	4.37	28.7	28.7	17.39	gi|623370138	hypothetical protein P425_00837 [Mycobacterium tuberculosis H37Rv]	2	1.8197	0.209105
618	4.35	4.35	42.33	17.21	17.21	gi|623367268	methyltransferase [Mycobacterium tuberculosis H37Rv]	3	0.937562	0.758787
619	4.35	4.35	32.58	15.38	12.22	gi|623358951	transcriptional regulator TetR-family [Mycobacterium tuberculosis H37Rv]	2	0.539511	0.27242
620	4.35	4.35	60	60	41.33	gi|623367259	hypothetical protein P425_01259 [Mycobacterium tuberculosis H37Rv]	2	0.855067	0.483473
621	4.33	4.33	49.18	29.51	22.13	gi|623370411	50S ribosomal protein L18 RplR [Mycobacterium tuberculosis H37Rv]	3	0.380189	0.0505968
622	4.31	4.31	22.81	10.63	10.63	gi|623366639	lipase LipH [Mycobacterium tuberculosis H37Rv]	3	1.00925	0.910359
623	4.31	4.31	24.63	17.91	17.91	gi|623363834	hypothetical protein P425_02133 [Mycobacterium tuberculosis H37Rv]	3	1.49968	0.492135
624	4.24	4.24	17.17	8.864	8.864	gi|623363514	nicotinate-nucleotide-dimethylbenzimidazol phosphoribosyltransferase CobT [Mycobacterium tuberculosis H37Rv]	3	1.6293	0.295907
625	4.21	4.21	34.34	10.44	10.44	gi|623370474	phosphoribosylaminoimidazole-succinocarboxamide synthase PurC [Mycobacterium tuberculosis H37Rv]	2	1.05682	0.519238
626	4.2	4.38	21.49	19.01	13.64	gi|623372403	hypothetical protein P425_00216 [Mycobacterium tuberculosis H37Rv]	2	0.772681	0.613642
627	4.2	4.2	30.1	5.017	5.017	gi|623355694	DNA polymerase III DnaZ/X [Mycobacterium tuberculosis H37Rv]	2	0.981748	0.923789
628	4.18	4.18	15.41	9.593	6.105	gi|623357877	O-sialoglycoprotein endopeptidase Gcp [Mycobacterium tuberculosis H37Rv]	2	0.887156	0.457964
629	4.17	9.33	13.33	4.941	3.316	gi|623360795	phenolpthiocerol synthesis type-I polyketide synthase PpsB [Mycobacterium tuberculosis H37Rv]	4	2.77971	0.105864
630	4.17	4.17	22.67	12.79	12.79	gi|623355895	chromosome partitioning protein ParB [Mycobacterium tuberculosis H37Rv]	3	0.903649	0.458604
631	4.16	4.17	6.88	6.88	6.88	gi|623363841	hypothetical protein P425_02140 [Mycobacterium tuberculosis H37Rv]	3	0.963829	0.525387
632	4.16	4.16	16.92	7.473	5.714	gi|81340971	RecName: Full=Maltokinase; Short=MaK; AltName: Full=Maltose-1-phosphate synthase	2	0.954993	0.888218
633	4.16	4.16	35.33	20.65	15.76	gi|623360035	hypothetical protein P425_03182 [Mycobacterium tuberculosis H37Rv]	2	1.35519	0.37997
634	4.15	4.16	33.54	25.95	25.95	gi|623370200	anti-anti-sigma factor [Mycobacterium tuberculosis H37Rv]	3	1.55597	0.161096
635	4.15	4.16	32.65	32.65	23.47	gi|623367786	ESAT-6 like protein EsxJ [Mycobacterium tuberculosis H37Rv]	3	1.95884	0.311694
636	4.15	4.15	20.71	13.21	7.5	gi|623370395	50S ribosomal protein L2 RplB [Mycobacterium tuberculosis H37Rv]	2	0.316228	0.0777393
637	4.14	4.14	36.32	19.9	14.43	gi|623366651	riboflavin synthase alpha chain RibC [Mycobacterium tuberculosis H37Rv]	2	1.01859	0.860696
638	4.13	5.55	42.57	27.72	22.77	gi|623359198	anti-sigma factor RshA [Mycobacterium tuberculosis H37Rv]	3	0.990832	0.996137
639	4.12	4.13	18.83	11.73	6.79	gi|623360029	ribonucleoside-diphosphate reductase NrdF2 [Mycobacterium tuberculosis H37Rv]	2	0.544503	0.457815
640	4.12	4.12	13.07	5.966	5.966	gi|623366029	N-acetyl-gamma-glutamyl-phosphate reductase ArgC [Mycobacterium tuberculosis H37Rv]	2	1.01859	1
641	4.1	4.1	6.293	2.632	2.632	gi|623363824	polyprenol-monophosphomannose synthase Ppm1 [Mycobacterium tuberculosis H37Rv]	2	1.05682	0.862932
642	4.1	4.1	32.38	19.52	8.095	gi|623361479	hypothetical protein P425_02796 [Mycobacterium tuberculosis H37Rv]	2	0.946237	0.364492
643	4.1	4.1	25.35	13.89	10.42	gi|623369755	oxidoreductase [Mycobacterium tuberculosis H37Rv]	2	1.00925	0.80156
644	4.09	6.14	43.17	36.61	32.24	gi|623361173	ribosome-binding factor a RbfA [Mycobacterium tuberculosis H37Rv]	4	0.672977	0.652592
645	4.09	4.27	27.23	19.2	10.27	gi|623361899	pyridoxamine 5'-phosphate oxidase PdxH [Mycobacterium tuberculosis H37Rv]	2	0.92045	0.641468
646	4.09	4.09	6.822	4.326	3.328	gi|623372319	trehalose synthase TreS [Mycobacterium tuberculosis H37Rv]	2	1.03753	0.6547
647	4.09	4.09	12.47	9.669	6.361	gi|623360005	cysteine desulfurase LscS [Mycobacterium tuberculosis H37Rv]	2	1	0.832584
648	4.08	4.08	20.79	5.312	5.312	gi|623370137	aminopeptidase PepC [Mycobacterium tuberculosis H37Rv]	2	1.97697	0.123522
649	4.08	4.08	7.977	5.253	3.502	gi|623366686	glucose-6-phosphate 1-dehydrogenase Zwf2 [Mycobacterium tuberculosis H37Rv]	2	1.09648	0.360947
650	4.08	4.08	26.2	19.79	15.51	gi|623365016	hypothetical protein P425_01844 [Mycobacterium tuberculosis H37Rv]	2	0.887156	0.714285
651	4.07	4.26	20.73	10	9.024	gi|623365988	tryptophan synthase beta subunit TrpB [Mycobacterium tuberculosis H37Rv]	3	0.963829	0.736072
652	4.07	4.07	25.38	13.15	13.15	gi|623360019	methyltransferase [Mycobacterium tuberculosis H37Rv]	2	0.972747	1
653	4.06	4.08	28.97	17.93	17.93	gi|623371209	hypothetical protein P425_00373 [Mycobacterium tuberculosis H37Rv]	2	0.539511	0.181977
654	4.06	4.06	16.19	11.74	9.312	gi|623366684	6-phosphogluconolactonase DevB (6PGL) [Mycobacterium tuberculosis H37Rv]	2	1.55597	0.716962
655	4.05	4.05	5.198	3.42	3.42	gi|623367075	1,4-alpha-glucan-branching enzyme GlgB [Mycobacterium tuberculosis H37Rv]	2	1.83654	0.24665
656	4.05	4.05	23.08	19.23	19.23	gi|109157118	Chain B, Structure Solution To 2.2 Angstrom And Functional Characterisation Of The Open Reading Frame Rv3214 From Mycobacterium Tuberculosis	3	0.990832	1
657	4.04	4.07	24.62	8.718	8.718	gi|623367443	hypothetical protein P425_01206 [Mycobacterium tuberculosis H37Rv]	2	0.534564	0.295745
658	4.04	4.05	16.32	11.14	8.031	gi|623355651	anion transporter ATPase [Mycobacterium tuberculosis H37Rv]	2	0.946237	0.631196
659	4.04	4.04	5.893	3.393	3.393	gi|623370101	pyruvate or indole-3-pyruvate decarboxylase Pdc [Mycobacterium tuberculosis H37Rv]	2	1.21339	0.569755
660	4.03	4.03	64.81	40.74	27.78	gi|623361768	transposase [Mycobacterium tuberculosis H37Rv]	2	1.00925	0.79207
661	4.03	4.03	15.38	6.154	6.154	gi|623361695	hypothetical protein P425_02508 [Mycobacterium tuberculosis H37Rv]	2	0.895365	0.52425
662	4.03	4.03	19.87	9.936	9.936	gi|623366645	methionyl-tRNA formyltransferase Fmt [Mycobacterium tuberculosis H37Rv]	2	0.946237	0.698361
663	4.03	4.03	27.92	22.08	22.08	gi|623361496	deoxyuridine 5'-triphosphate nucleotidohydrolase Dut [Mycobacterium tuberculosis H37Rv]	2	1	1
664	4.02	4.02	25.91	8.808	8.808	gi|623366618	pyrimidine operon regulatory protein PyrR [Mycobacterium tuberculosis H37Rv]	2	0.92045	0.89378
665	4.02	4.02	27.37	13.68	13.68	gi|623371315	alkylhydroperoxidase AhpD family core domain-containing protein [Mycobacterium tuberculosis H37Rv]	2	0.972747	1
666	4.02	4.02	12.62	5.178	5.178	gi|623363562	diacylglycerol kinase [Mycobacterium tuberculosis H37Rv]	2	1.00925	0.975666
667	4.02	4.02	43.16	37.89	37.89	gi|71041815	Chain B, Solution Structure Of The Cfp-10.Esat-6 Complex. Major Virulence Determinants Of Pathogenic Mycobacteria	4	3.10456	0.260482
668	4.01	4.01	26.03	15.75	15.75	gi|81669420	RecName: Full=DNA-binding protein Rv2175c	2	0.831764	0.706962
669	4.01	4.01	19.2	12.05	12.05	gi|623370483	phosphoribosylformylglycinamidine synthase I PURG [Mycobacterium tuberculosis H37Rv]	2	0.92045	0.788429
670	4.01	4.01	29.03	29.03	29.03	gi|623360027	hypothetical protein P425_03174 [Mycobacterium tuberculosis H37Rv]	3	0.724436	0.572151
671	4.01	4.01	30.12	25.3	25.3	gi|623370323	hypothetical protein P425_00659 [Mycobacterium tuberculosis H37Rv]	2	0.636796	0.580407
672	4	4.06	10.74	10.74	9.202	gi|623372427	phosphotriesterase Php [Mycobacterium tuberculosis H37Rv]	2	0.895365	0.562977
673	4	4.01	50	50	31.91	gi|623363440	ESAT-6-like protein esxN [Mycobacterium tuberculosis H37Rv]	2	0.981748	0.973556
674	4	4	18.79	7.092	7.092	gi|623364112	hypothetical protein P425_02045 [Mycobacterium tuberculosis H37Rv]	2	1.22462	0.52601
675	4	4	17.62	9.579	9.579	gi|623361220	uridylate kinase PyrH [Mycobacterium tuberculosis H37Rv]	2	0.990832	0.973382
676	4	4	15.82	11.71	6.329	gi|623367411	epoxide hydrolase EphC [Mycobacterium tuberculosis H37Rv]	2	1.80302	0.385908
677	4	4	17.26	13.71	13.71	gi|623371278	polypeptide deformylase Def [Mycobacterium tuberculosis H37Rv]	2	0.990832	1
678	4	4	16.28	12.09	12.09	gi|623367762	50S ribosomal protein L25 RplY [Mycobacterium tuberculosis H37Rv]	2	0.630957	0.614929
679	4	4	56.25	32.5	32.5	gi|623361245	hypothetical protein P425_03028 [Mycobacterium tuberculosis H37Rv]	2	0.0870964	0.157272
680	4	4	12.76	8.163	8.163	gi|623355585	ESX-1 secretion-associated protein EspA [Mycobacterium tuberculosis H37Rv]	2	1.01859	0.912861
681	4	4	11.11	8.213	8.213	gi|93278948	Chain A, Crystal Structure Of Mycobacterium Tuberculosis Lipoprotein Lppx (Rv2945c)	2	1.58489	0.603512
682	4	4	14.15	9.906	9.906	gi|623367395	hypothetical protein P425_01157 [Mycobacterium tuberculosis H37Rv]	2	1.04713	0.862727
683	4	4	11.4	9.121	9.121	gi|623366033	ornithine carbamoyltransferase, anabolic ArgF [Mycobacterium tuberculosis H37Rv]	2	1.04713	0.673286
684	4	4	18.26	13.91	13.91	gi|623365943	invasion-associated protein [Mycobacterium tuberculosis H37Rv]	2	0.954993	0.648568
685	4	4	22.44	14.1	14.1	gi|623361823	N utilization substance protein NusB [Mycobacterium tuberculosis H37Rv]	2	0.879023	0.710811
686	4	4	6.373	4.657	4.657	gi|623357881	alanine racemase Alr [Mycobacterium tuberculosis H37Rv]	2	0.928966	0.748399
687	4	4	17.32	13.39	13.39	gi|623355721	hypothetical protein P425_03898 [Mycobacterium tuberculosis H37Rv]	2	1.03753	0.997758
688	4	4	9.184	9.184	9.184	gi|623369783	hypothetical protein P425_01009 [Mycobacterium tuberculosis H37Rv]	2	1.39316	0.537656
689	4	4	18.23	18.23	18.23	gi|623367731	pterin-4-alpha-carbinolamine dehydratase MoaB2 [Mycobacterium tuberculosis H37Rv]	2	1.01859	0.723331
690	4	4	20	20	20	gi|623366629	DNA-directed RNA polymerase omega chain RpoZ [Mycobacterium tuberculosis H37Rv]	3	0.654636	0.711507
691	4	4	20.83	20.83	20.83	gi|623361657	antigen CFP2 [Mycobacterium tuberculosis H37Rv]	2	2.22844	0.357316
692	4	4	29.81	29.81	29.81	gi|623361549	hypothetical protein P425_02866 [Mycobacterium tuberculosis H37Rv]	2	1.90546	0.508005
693	4	4	7.56	7.56	7.56	gi|623361248	penicillin-binding protein DacB2 [Mycobacterium tuberculosis H37Rv]	2	0.363078	0.293279
694	4	4	6.117	6.117	6.117	gi|623360833	lipase/esterase LipN [Mycobacterium tuberculosis H37Rv]	2	1.01859	0.815511
695	4	4	16.98	16.98	16.98	gi|623358960	hypothetical protein P425_03444 [Mycobacterium tuberculosis H37Rv]	2	1.07647	1
696	4	4	7.143	7.143	7.143	gi|623358745	tryptophanyl-tRNA synthetase TrpS [Mycobacterium tuberculosis H37Rv]	2	1.31826	0.691194
697	3.95	3.95	16.26	8.686	6.904	gi|623361880	4-aminobutyrate aminotransferase GabT [Mycobacterium tuberculosis H37Rv]	3	1.02802	0.576498
698	3.95	3.95	14.71	5.964	3.976	gi|623360070	chain-fatty-acid-CoA ligase FadD13 [Mycobacterium tuberculosis H37Rv]	2	0.981748	0.607714
699	3.92	3.94	23.13	14.29	14.29	gi|623370102	hypothetical protein P425_00894 [Mycobacterium tuberculosis H37Rv]	2	1.00925	0.985893
700	3.92	3.93	12.39	6.82	3.554	gi|623365913	isoleucyl-tRNA synthetase IleS [Mycobacterium tuberculosis H37Rv]	3	1.01859	0.499643
701	3.91	3.95	16.32	11.14	7.772	gi|623355524	acetyl-CoA acetyltransferase FadA6 [Mycobacterium tuberculosis H37Rv]	2	1.02802	0.572743
702	3.91	3.91	39.49	23.57	23.57	gi|623361810	bacterioferritin comigratory protein Bcp [Mycobacterium tuberculosis H37Rv]	2	0.619441	0.400953
703	3.89	10	23.34	18.12	18.12	gi|623357849	cyclopropane mycolic acid synthase 1 CmaA1 [Mycobacterium tuberculosis H37Rv]	5	1.04713	1
704	3.89	3.89	9.254	4.776	4.776	gi|623367396	LYTB2 protein [Mycobacterium tuberculosis H37Rv]	2	1.0666	0.718251
705	3.88	4.22	11.26	5.898	4.558	gi|623370189	phosphoserine phosphatase SerB1 [Mycobacterium tuberculosis H37Rv]	2	1.8197	0.40878
706	3.88	3.88	20.3	16.83	16.83	gi|623372228	transcriptional regulator [Mycobacterium tuberculosis H37Rv]	3	0.895365	0.453457
707	3.87	3.87	9.209	3.113	3.113	gi|623369763	ATP-dependent DNA helicase II UvrD1 [Mycobacterium tuberculosis H37Rv]	2	1.08643	0.73671
708	3.86	3.87	7.75	4.75	4.75	gi|623360104	cytochrome P450 141 Cyp141 [Mycobacterium tuberculosis H37Rv]	2	0.847227	0.574851
709	3.86	3.86	12.36	8	8	gi|623367479	hypothetical protein P425_01242 [Mycobacterium tuberculosis H37Rv]	2	1.08643	1
710	3.85	3.85	21.39	12.5	8.056	gi|623367811	hypothetical protein P425_01109 [Mycobacterium tuberculosis H37Rv]	2	1.01859	0.716143
711	3.84	3.84	24.44	11.56	4.889	gi|623359206	3-phosphoshikimate 1-carboxyvinyltransferase AroA [Mycobacterium tuberculosis H37Rv]	2	1.65959	0.450185
712	3.84	3.84	28.07	25.73	21.64	gi|623371292	hypothetical protein P425_00456 [Mycobacterium tuberculosis H37Rv]	2	1.15878	0.399644
713	3.81	3.81	13.51	13.51	9.459	gi|623371263	thiamine-phosphate pyrophosphorylase ThiE [Mycobacterium tuberculosis H37Rv]	2	1.03753	0.920468
714	3.8	3.8	20.47	9.302	9.302	gi|623361799	oligoribonuclease Orn [Mycobacterium tuberculosis H37Rv]	2	0.981748	0.811342
715	3.8	3.8	14.15	14.15	14.15	gi|636483416	hypothetical protein Rv0786c [Mycobacterium tuberculosis H37Rv]	2	0.981748	1
716	3.79	3.79	13.68	7.623	7.623	gi|623364055	lipase LipD [Mycobacterium tuberculosis H37Rv]	3	0.928966	0.813914
717	3.78	3.79	14.98	14.98	12.56	gi|623358965	uracil phosphoribosyltransferase Upp [Mycobacterium tuberculosis H37Rv]	2	1.02802	1
718	3.78	3.78	24.1	12.82	9.231	gi|623361905	AP-4-A phosphorylase [Mycobacterium tuberculosis H37Rv]	2	1.03753	0.86599
719	3.77	3.77	28.4	14.8	9.2	gi|623361554	thymidylate synthase ThyX [Mycobacterium tuberculosis H37Rv]	2	0.963829	0.839181
720	3.76	3.85	15.47	13.18	7.45	gi|623370380	hypothetical protein P425_00719 [Mycobacterium tuberculosis H37Rv]	2	1.03753	0.609589
721	3.74	3.74	38.84	23.14	19.01	gi|623367059	ATP synthase epsilon chain AtpC [Mycobacterium tuberculosis H37Rv]	2	3.46737	0.0980403
722	3.74	3.74	12.24	7.143	7.143	gi|623371386	beta-1,3-glucanase [Mycobacterium tuberculosis H37Rv]	2	0.353183	0.259028
723	3.74	3.74	25	25	25	gi|623370228	hypothetical protein P425_00563 [Mycobacterium tuberculosis H37Rv]	2	0.954993	0.805271
724	3.73	3.73	17.06	11.81	9.186	gi|623365863	exported protein [Mycobacterium tuberculosis H37Rv]	3	2.10863	0.370417
725	3.71	3.71	15.22	10.57	7.611	gi|623367480	fatty-acid-CoA ligase FadD36 [Mycobacterium tuberculosis H37Rv]	2	1.02802	0.946668
726	3.68	3.68	26.97	17.11	10.53	gi|623367478	hypothetical protein P425_01241 [Mycobacterium tuberculosis H37Rv]	3	1	0.956627
727	3.65	3.65	14.6	11.18	9.006	gi|623372342	NADPH2:quinone reductase [Mycobacterium tuberculosis H37Rv]	2	1.10662	0.352224
728	3.65	3.65	15.95	15.95	15.95	gi|623366004	hypothetical protein P425_01688 [Mycobacterium tuberculosis H37Rv]	3	1.01859	0.610264
729	3.64	3.65	24.36	15.81	12.39	gi|623370243	ubiquinone/menaquinone biosynthesis methyltransferase MenH [Mycobacterium tuberculosis H37Rv]	2	1.03753	0.370607
730	3.58	3.58	8.627	3.307	1.869	gi|623365019	ESX-5 secretion system protein EccC5 [Mycobacterium tuberculosis H37Rv]	2	2.14783	0.436247
731	3.55	3.55	18.38	7.637	7.637	gi|623371237	phosphoribosylglycinamide formyltransferase 2 PurT [Mycobacterium tuberculosis H37Rv]	2	1.02802	0.904772
732	3.54	3.54	36.94	31.53	18.92	gi|623355796	hypothetical protein P425_03977 [Mycobacterium tuberculosis H37Rv]	2	1.8197	0.442956
733	3.53	3.55	14.78	6.158	6.158	gi|623371239	O-succinylhomoserine sulfhydrylase MetZ [Mycobacterium tuberculosis H37Rv]	2	1.04713	0.561505
734	3.53	3.53	20.92	5.435	5.435	gi|623370148	folate-binding protein YgfZ [Mycobacterium tuberculosis H37Rv]	2	1.00925	0.817773
735	3.53	3.53	21.05	9.514	5.87	gi|623363700	UDP-N-acetylmuramate-alanine ligase MurC [Mycobacterium tuberculosis H37Rv]	2	0.954993	0.653699
736	3.51	3.51	25.43	10.65	6.873	gi|623367382	glycosyl hydrolase [Mycobacterium tuberculosis H37Rv]	2	0.92045	0.626145
737	3.51	3.51	8.995	3.968	3.968	gi|623360151	aminoglycoside phosphotransferase [Mycobacterium tuberculosis H37Rv]	2	0.648634	0.626048
738	3.51	3.51	19.71	19.71	11.68	gi|623363848	pyridoxamine 5'-phosphate oxidase [Mycobacterium tuberculosis H37Rv]	2	0.972747	0.979308
739	3.5	3.5	16.08	14.69	14.69	gi|623358940	cysteine desulfuration protein SufE [Mycobacterium tuberculosis H37Rv]	2	1.02802	0.770513
740	3.49	3.49	22.67	10.4	8.533	gi|81814819	RecName: Full=Putative monooxygenase Rv1533	3	0.937562	0.428541
741	3.48	3.48	40.5	28.97	12.46	gi|623355815	prephenate dehydratase PheA [Mycobacterium tuberculosis H37Rv]	3	2.22844	0.250815
742	3.47	3.47	48.3	29.25	23.81	gi|623360102	molybdenum cofactor biosynthesis protein E1 MoaE1 [Mycobacterium tuberculosis H37Rv]	2	0.954993	0.665971
743	3.46	3.65	12.82	2.115	1.388	gi|623358952	ATP-dependent helicase Lhr [Mycobacterium tuberculosis H37Rv]	2	0.549541	0.188001
744	3.46	3.54	10.55	6.533	5.276	gi|623355486	cytochrome P450 monooxygenase 142 Cyp142 [Mycobacterium tuberculosis H37Rv]	2	0.636796	0.599274
745	3.45	3.46	11.29	8.602	6.989	gi|623369721	hypothetical protein P425_00946 [Mycobacterium tuberculosis H37Rv]	2	1.11686	0.473672
746	3.43	3.43	22.39	4.776	4.776	gi|623355833	hydrolase [Mycobacterium tuberculosis H37Rv]	2	0.981748	0.946922
747	3.42	3.43	25.99	14.85	7.958	gi|623372470	hypothetical protein P425_00283 [Mycobacterium tuberculosis H37Rv]	2	0.946237	0.745331
748	3.42	3.42	31.36	14.41	14.41	gi|623355487	hypothetical protein P425_03661 [Mycobacterium tuberculosis H37Rv]	3	1.02802	0.860729
749	3.41	3.41	25.7	21.96	18.22	gi|623371205	hypothetical protein P425_00369 [Mycobacterium tuberculosis H37Rv]	3	1.02802	0.814404
750	3.4	3.41	22.86	15	15	gi|623371326	transcriptional regulator [Mycobacterium tuberculosis H37Rv]	2	0.83946	0.664869
751	3.39	3.42	14.01	4.348	4.348	gi|623360012	alpha-1,4-glucosyltransferase [Mycobacterium tuberculosis H37Rv]	2	1.03753	0.650427
752	3.38	3.39	10.49	8.705	6.92	gi|623363688	hypothetical protein P425_02216 [Mycobacterium tuberculosis H37Rv]	3	1.09648	0.624901
753	3.38	3.38	25.71	18.57	13.57	gi|623371238	hypothetical protein P425_00402 [Mycobacterium tuberculosis H37Rv]	2	1.01859	0.844112
754	3.38	3.38	21.79	17.95	17.95	gi|623361578	hypothetical protein P425_02895 [Mycobacterium tuberculosis H37Rv]	3	0.870964	0.270425
755	3.36	3.36	9.136	6.42	6.42	gi|623371287	molybdopterin biosynthesis protein MoeA2 [Mycobacterium tuberculosis H37Rv]	2	0.981748	1
756	3.36	3.36	13.42	13.42	13.42	gi|623365014	hypothetical protein P425_01842 [Mycobacterium tuberculosis H37Rv]	2	1.45881	0.531416
757	3.34	3.35	12.76	4.577	3.329	gi|623363858	hypothetical protein P425_02157 [Mycobacterium tuberculosis H37Rv]	2	0.981748	0.908676
758	3.33	3.33	21.57	11.44	11.44	gi|623367758	4-diphosphocytidyl-2-C-methyl-D-erythritol kinase IspE [Mycobacterium tuberculosis H37Rv]	2	0.990832	1
759	3.33	3.33	12.82	8.791	8.791	gi|623367115	hypothetical protein P425_01421 [Mycobacterium tuberculosis H37Rv]	2	1.05682	1
760	3.33	3.33	15.3	6.849	6.849	gi|623365975	histidinol dehydrogenase HisD [Mycobacterium tuberculosis H37Rv]	2	0.92045	0.675047
761	3.33	3.33	11.82	9.798	7.493	gi|623365900	methyltransferase [Mycobacterium tuberculosis H37Rv]	2	0.465586	0.222097
762	3.32	3.52	13.33	8.095	8.095	gi|623365977	imidazole glycerol phosphate dehydratase HisB [Mycobacterium tuberculosis H37Rv]	2	1.34276	0.522217
763	3.32	3.32	31.29	24.49	24.49	gi|623365111	hypothetical protein P425_01939 [Mycobacterium tuberculosis H37Rv]	2	1.07647	0.359373
764	3.31	3.32	11.41	11.41	8.745	gi|623369742	7-alpha-hydroxysteroid dehydrogenase [Mycobacterium tuberculosis H37Rv]	2	1.00925	0.822306
765	3.31	3.31	27.34	23.02	23.02	gi|623370454	steroid delta-isomerase [Mycobacterium tuberculosis H37Rv]	3	0.963829	0.751124
766	3.3	3.33	12.77	5.411	5.411	gi|623365137	lignin peroxidase LipJ [Mycobacterium tuberculosis H37Rv]	2	1.00925	0.935286
767	3.29	3.32	22.39	6.616	4.58	gi|81340834	RecName: Full=Dihydrolipoyllysine-residue acyltransferase component of branched-chain alpha-ketoacid dehydrogenase complex; AltName: Full=Branched-chain alpha-ketoacid dehydrogenase complex component E2; Short=BCKADH E2; AltName: Full=Dihydrolipoyllysine-residue (2-methylpropanoyl)transferase	2	1.04713	0.487316
768	3.27	3.87	19.11	5.046	2.752	gi|623361789	acetyl-/propionyl-coenzyme A carboxylase alpha chain alpha subunit AccA1 [Mycobacterium tuberculosis H37Rv]	2	1.13763	0.427407
769	3.25	5.71	26.01	14.8	8.831	gi|81669265	RecName: Full=Putative trans-acting enoyl reductase Rv2449c	3	1.02802	0.664702
770	3.23	3.23	13.97	7.721	7.721	gi|623361550	SDR family oxidoreductase [Mycobacterium tuberculosis H37Rv]	2	1.7378	0.266217
771	3.21	3.21	11.43	6.429	6.429	gi|623355577	dihydropteroate synthase 1 FolP [Mycobacterium tuberculosis H37Rv]	2	0.990832	1
772	3.2	3.2	30	16.96	13.04	gi|623361243	tRNA (guanine-N1)-methyltransferase TrmD [Mycobacterium tuberculosis H37Rv]	2	0.963829	0.937301
773	3.2	3.2	11.46	9.268	7.561	gi|623361589	acyl-CoA dehydrogenase FadE21 [Mycobacterium tuberculosis H37Rv]	2	0.990832	1
774	3.19	3.19	20.71	6.786	6.786	gi|623372337	transcriptional regulator TetR-family [Mycobacterium tuberculosis H37Rv]	2	0.390841	0.135407
775	3.18	3.18	46.62	17.29	17.29	gi|623360126	two-component system response regulator [Mycobacterium tuberculosis H37Rv]	2	1.00925	0.747497
776	3.17	3.17	51.19	42.86	23.81	gi|623372245	30S ribosomal protein S18 RpsR1 [Mycobacterium tuberculosis H37Rv]	2	0.270396	0.0278196
777	3.16	3.16	24.22	17.39	17.39	gi|623360828	phosphopantetheine adenylyltransferase KdtB [Mycobacterium tuberculosis H37Rv]	2	1.04713	0.86726
778	3.15	3.4	17.15	12.04	5.839	gi|623366057	hypothetical protein P425_01741 [Mycobacterium tuberculosis H37Rv]	2	0.862979	0.580875
779	3.12	3.14	13.69	6.639	4.149	gi|623367437	hypothetical protein P425_01199 [Mycobacterium tuberculosis H37Rv]	2	0.809096	0.37902
780	3.1	3.1	23.74	11.67	11.67	gi|623355560	hydrolase [Mycobacterium tuberculosis H37Rv]	2	0.83946	0.638981
781	3.09	3.09	24.43	4.014	4.014	gi|623364166	two-component system sensor histidine kinase DosT [Mycobacterium tuberculosis H37Rv]	2	0.570164	0.0693756
782	3.08	3.08	19.13	19.13	19.13	gi|623359158	hypothetical protein P425_03318 [Mycobacterium tuberculosis H37Rv]	2	0.963829	0.835558
783	3.07	3.62	20.97	9.14	3.763	gi|623361552	hypothetical protein P425_02869 [Mycobacterium tuberculosis H37Rv]	2	0.903649	0.371907
784	3.07	3.07	46.99	46.99	38.55	gi|623363870	sec-independent protein translocase membrane-bound protein TatA [Mycobacterium tuberculosis H37Rv]	2	1.0666	0.433134
785	3.07	3.07	28.57	23.21	23.21	gi|623361256	nitrogen regulatory protein P-II GlnB [Mycobacterium tuberculosis H37Rv]	2	0.963829	0.893833
786	3.06	3.06	20.11	10.2	10.2	gi|623355749	histidinol-phosphate aminotransferase HisC2 [Mycobacterium tuberculosis H37Rv]	3	0.990832	0.859391
787	3.02	3.02	13.19	5.118	3.346	gi|623363840	CobI-COBJ fusion protein [Mycobacterium tuberculosis H37Rv]	2	1.18032	0.481039
788	3.02	3.02	14.57	7.48	7.48	gi|623355768	decaprenylphosphoryl-D-2-keto erythro pentose reductase [Mycobacterium tuberculosis H37Rv]	2	0.946237	0.507578
789	3.01	3.01	28.28	13.52	13.11	gi|325053874	Chain A, Crystal Structure Of Mycobacterium Tuberculosis Phosphoribosyl Isomerase A (Variant D11n)	3	0.990832	0.946407
790	3	3	21.28	7.713	5.053	gi|623366622	carbamoyl-phosphate synthase small chain CarA [Mycobacterium tuberculosis H37Rv]	2	1.08643	0.257215
791	2.97	2.97	26.62	16.56	6.169	gi|81342277	RecName: Full=Putative glutamine amidotransferase Rv2859c	2	0.990832	0.629721
792	2.95	2.95	9.88	6.587	6.587	gi|623365149	oxidoreductase [Mycobacterium tuberculosis H37Rv]	2	1.05682	0.652353
793	2.95	2.95	43.53	36.47	36.47	gi|623366015	hypothetical protein P425_01699 [Mycobacterium tuberculosis H37Rv]	2	0.946237	0.775775
794	2.9	2.93	11.37	9.699	9.699	gi|623370403	hypothetical protein P425_00742 [Mycobacterium tuberculosis H37Rv]	2	1.04713	0.746786
795	2.9	2.9	15.3	7.829	7.829	gi|623361897	acyl-CoA thioesterase II TesB2 [Mycobacterium tuberculosis H37Rv]	2	0.981748	0.791737
796	2.9	2.9	17.27	15	15	gi|623372382	O-methyltransferase [Mycobacterium tuberculosis H37Rv]	2	1.0666	0.38856
797	2.89	2.89	24.18	11.54	11.54	gi|623370429	hypothetical protein P425_00769 [Mycobacterium tuberculosis H37Rv]	2	0.946237	0.849171
798	2.89	2.89	12.15	8.879	8.879	gi|623372352	transcriptional regulator TetR-family [Mycobacterium tuberculosis H37Rv]	2	0.990832	0.763984
799	2.87	2.87	25.29	16.48	9.962	gi|623371403	hypothetical protein P425_00345 [Mycobacterium tuberculosis H37Rv]	3	0.981748	0.96067
800	2.86	2.87	19.47	14.5	11.45	gi|623369692	hypothetical protein P425_00917 [Mycobacterium tuberculosis H37Rv]	2	0.57544	0.486626
801	2.85	2.86	11.62	6.019	4.857	gi|623361821	arginine decarboxylase [Mycobacterium tuberculosis H37Rv]	3	0.831764	0.63473
802	2.85	2.85	13.85	5.506	3.73	gi|623360072	hypothetical protein P425_03220 [Mycobacterium tuberculosis H37Rv]	2	1.09648	0.593039
803	2.83	2.83	5.695	2.094	2.094	gi|623363835	cobalamin biosynthesis protein CobN [Mycobacterium tuberculosis H37Rv]	2	1.03753	0.859093
804	2.83	2.83	37.33	29.33	29.33	gi|623371369	antitoxin [Mycobacterium tuberculosis H37Rv]	2	0.912011	1
805	2.81	2.81	19.16	19.16	19.16	gi|623361755	hypothetical protein P425_02570 [Mycobacterium tuberculosis H37Rv]	2	0.972747	1
806	2.77	2.77	9.125	4.373	4.373	gi|623360011	alpha-1,4 glucanbranching enzyme [Mycobacterium tuberculosis H37Rv]	2	0.972747	1
807	2.77	2.77	11.31	6.787	6.787	gi|614085709	RecName: Full=Uncharacterized protein Rv1815; Flags: Precursor	2	0.501187	0.336165
808	2.72	4.26	20.22	5.222	2.222	gi|623361174	translation initiation factor IF-2 InfB [Mycobacterium tuberculosis H37Rv]	2	0.613762	0.201254
809	2.7	2.7	19.8	10.4	10.4	gi|623355578	GTP cyclohydrolase I FolE [Mycobacterium tuberculosis H37Rv]	2	0.963829	0.926829
810	2.69	2.69	29.52	10.7	10.7	gi|623367087	glutamate racemase MurI [Mycobacterium tuberculosis H37Rv]	2	0.990832	0.967667
811	2.68	3.17	10.79	4.648	3.748	gi|623369788	acetyl-/propionyl-coenzyme A carboxylase alpha chain alpha subunit AccA2 [Mycobacterium tuberculosis H37Rv]	2	1.55597	0.466527
812	2.68	2.69	25.81	20.16	20.16	gi|623371404	hypothetical protein P425_00346 [Mycobacterium tuberculosis H37Rv]	2	1.1272	1
813	2.68	2.68	35.04	20.44	20.44	gi|623370284	toxin VapC27 [Mycobacterium tuberculosis H37Rv]	2	0.772681	0.522377
814	2.66	2.68	15.71	6.234	6.234	gi|623355613	DNA polymerase III delta subunit [Mycobacterium tuberculosis H37Rv]	2	1.02802	1
815	2.66	2.66	16.67	6.522	6.522	gi|623361478	enoyl-CoA hydratase EchA15 [Mycobacterium tuberculosis H37Rv]	2	0.717794	0.532988
816	2.66	2.66	14.97	6.688	6.688	gi|623357538	oxidoreductase [Mycobacterium tuberculosis H37Rv]	2	0.903649	0.486236
817	2.65	2.65	15.54	7.77	6.588	gi|623363521	short-chain dehydrogenase EphD [Mycobacterium tuberculosis H37Rv]	3	1.01859	0.938311
818	2.63	4.91	20.19	6.181	6.181	gi|623371284	transitional endoplasmic reticulum ATPase [Mycobacterium tuberculosis H37Rv]	4	0.954993	0.691412
819	2.63	2.67	16.58	12.06	12.06	gi|623360811	chorismate-pyruvate lyase [Mycobacterium tuberculosis H37Rv]	2	0.586138	0.384834
820	2.63	2.63	11.86	5.449	5.449	gi|623367378	pantothenate kinase CoaA [Mycobacterium tuberculosis H37Rv]	2	0.972747	0.843473
821	2.6	2.6	10.1	7.744	2.694	gi|623361916	universal stress protein [Mycobacterium tuberculosis H37Rv]	1	1.34276	0.283429
822	2.59	2.59	8.744	4.293	3.021	gi|623361185	magnesium chelatase [Mycobacterium tuberculosis H37Rv]	2	1.00925	0.953305
823	2.58	2.59	15.34	7.362	7.362	gi|623365915	L-asparaginase AnsA [Mycobacterium tuberculosis H37Rv]	2	1	0.871036
824	2.57	2.57	14.16	9.632	7.365	gi|623366069	HAD hydrolase, family IIA [Mycobacterium tuberculosis H37Rv]	2	1.21339	0.68759
825	2.56	2.56	24.93	7.918	7.918	gi|623366026	phenylalanyl-tRNA synthetase alpha chain PheS [Mycobacterium tuberculosis H37Rv]	3	1.00925	1
826	2.55	2.55	21.85	7.003	7.003	gi|623367047	peptide chain release factor 1 PrfA [Mycobacterium tuberculosis H37Rv]	2	0.937562	0.786959
827	2.53	2.53	21.6	12.4	3.6	gi|623357543	trehalose-6P synthase [Mycobacterium tuberculosis H37Rv]	2	0.444631	0.172033
828	2.51	2.51	29.69	17.19	17.19	gi|623370231	lactoylglutathione lyase [Mycobacterium tuberculosis H37Rv]	2	1.14815	0.639561
829	2.51	2.51	16.08	11.19	5.944	gi|623365069	haloalkane dehalogenase 2 [Mycobacterium tuberculosis H37Rv]	2	0.912011	0.765958
830	2.5	2.51	45	40	40	gi|623361498	hypothetical protein P425_02815 [Mycobacterium tuberculosis H37Rv]	6	0.679204	0.657427
831	2.49	2.49	13.84	4.152	2.422	gi|623361525	diaminopimelate epimerase DapF [Mycobacterium tuberculosis H37Rv]	1	0.972747	0.927741
832	2.48	2.77	14.82	10.08	1.779	gi|623372340	aldehyde dehydrogenase (NAD+) [Mycobacterium tuberculosis H37Rv]	1	1.30617	0.701882
833	2.46	2.5	30.1	13.78	7.653	gi|623361884	holliday junction DNA helicase RuvA [Mycobacterium tuberculosis H37Rv]	1	0.903649	0.697551
834	2.46	2.48	19.49	11.02	8.051	gi|623361519	repressor LexA [Mycobacterium tuberculosis H37Rv]	3	1.02802	0.596547
835	2.46	2.46	42.74	15.32	9.677	gi|623361839	hypothetical protein P425_02657 [Mycobacterium tuberculosis H37Rv]	1	0.824138	0.720961
836	2.43	2.98	31.22	19.25	3.991	gi|623361744	ATP-dependent Clp protease ATP-binding subunit ClpX [Mycobacterium tuberculosis H37Rv]	1	0.895365	0.380545
837	2.43	2.43	16.23	2.188	1.003	gi|623370319	exonuclease V gamma chain RecC [Mycobacterium tuberculosis H37Rv]	1	1.05682	0.708698
838	2.43	2.43	17.28	8.642	8.642	gi|623361246	30S ribosomal protein S16 RpsP [Mycobacterium tuberculosis H37Rv]	2	0.239883	0.320734
839	2.42	2.43	48.44	40.63	32.81	gi|623363658	prokaryotic ubiquitin-like protein Pup [Mycobacterium tuberculosis H37Rv]	1	1.34276	0.580505
840	2.4	2.43	8.068	5.134	3.178	gi|623358748	isocitrate dehydrogenase Icd1 [Mycobacterium tuberculosis H37Rv]	1	0.981748	0.974683
841	2.4	2.4	5.955	3.901	2.669	gi|623372419	aldehyde dehydrogenase (NAD+) [Mycobacterium tuberculosis H37Rv]	1	1.23595	0.641915
842	2.4	2.4	45.45	45.45	16.36	gi|623370324	50S ribosomal protein L33 RpmG2 [Mycobacterium tuberculosis H37Rv]	1	0.155597	0.0470132
843	2.39	2.39	6.484	3.99	2.494	gi|623361590	lipid-transfer protein Ltp1 [Mycobacterium tuberculosis H37Rv]	1	0.946237	0.687398
844	2.38	2.41	17.12	9.091	3.171	gi|623360755	3-isopropylmalate dehydratase LeuC [Mycobacterium tuberculosis H37Rv]	1	0.60256	0.348887
845	2.38	2.38	13.57	7.538	7.538	gi|623355730	hypothetical protein P425_03908 [Mycobacterium tuberculosis H37Rv]	2	1.28233	0.633152
846	2.35	2.35	13.99	5.075	1.372	gi|623355857	ESX-1 secretion-associated protein EspK [Mycobacterium tuberculosis H37Rv]	1	1.01859	0.690543
847	2.35	2.35	11.61	6.069	2.639	gi|623363538	hypothetical protein P425_02309 [Mycobacterium tuberculosis H37Rv]	1	1.00925	0.450185
848	2.35	2.35	10.15	8.168	6.683	gi|623367261	glucose-1-phosphate adenylyltransferase GlgC [Mycobacterium tuberculosis H37Rv]	2	1.28233	0.309151
849	2.31	2.71	12.42	3.681	2.454	gi|623363508	asparagine synthetase AsnB [Mycobacterium tuberculosis H37Rv]	2	0.954993	0.810673
850	2.31	2.34	20.33	6.667	3.333	gi|623355537	3,4-DHSA dioxygenase HsaC [Mycobacterium tuberculosis H37Rv]	1	1.03753	0.733224
851	2.31	2.31	13.01	6.086	1.79	gi|623372196	DNA gyrase subunit A GyrA [Mycobacterium tuberculosis H37Rv]	1	0.613762	0.288797
852	2.31	2.31	9.315	4.658	3.014	gi|623358970	adenosine deaminase Add [Mycobacterium tuberculosis H37Rv]	1	0.981748	0.937383
853	2.3	2.3	10.32	10.32	4.298	gi|623365965	biotin synthetase BioB [Mycobacterium tuberculosis H37Rv]	1	0.972747	0.97149
854	2.29	2.29	18.98	9.632	3.966	gi|623366042	chalcone synthase Pks11 [Mycobacterium tuberculosis H37Rv]	1	0.946237	0.463265
855	2.28	2.54	21.02	13.69	5.732	gi|623355742	s-adenosylmethionine-dependent methyltransferase [Mycobacterium tuberculosis H37Rv]	1	1.05682	0.445529
856	2.27	2.28	25.25	10.61	10.61	gi|623360754	3-isopropylmalate dehydratase LeuD [Mycobacterium tuberculosis H37Rv]	2	0.691831	0.288192
857	2.27	2.27	39.34	23.77	9.016	gi|623361493	hypothetical protein P425_02810 [Mycobacterium tuberculosis H37Rv]	1	1.01859	0.77078
858	2.27	2.27	11.22	7.908	4.082	gi|623355841	alanine rich protein [Mycobacterium tuberculosis H37Rv]	1	0.954993	0.90475
859	2.27	2.27	12.64	12.64	7.759	gi|623361784	branched-chain keto acid dehydrogenase E1 component beta subunit BkdB [Mycobacterium tuberculosis H37Rv]	2	1.02802	0.472069
860	2.24	2.24	11.07	7.143	4.643	gi|623371332	hydrolase [Mycobacterium tuberculosis H37Rv]	1	0.990832	0.839784
861	2.23	2.23	16.95	5.747	2.299	gi|623364111	hypothetical protein P425_02044 [Mycobacterium tuberculosis H37Rv]	2	1.19124	0.374438
862	2.21	3.02	13.34	2.618	1.689	gi|623365924	DNA polymerase III alpha subunit DnaE1 [Mycobacterium tuberculosis H37Rv]	2	0.440555	0.247273
863	2.2	2.37	10.75	3.279	3.097	gi|623363503	ubiquinol-cytochrome C reductase QcrB [Mycobacterium tuberculosis H37Rv]	2	1.83654	0.333032
864	2.2	2.21	12.73	5.909	2.045	gi|623360131	NADH dehydrogenase subunit D NuoD [Mycobacterium tuberculosis H37Rv]	1	1.11686	0.267379
865	2.19	2.23	12.98	7.66	1.702	gi|623366036	argininosuccinate lyase ArgH [Mycobacterium tuberculosis H37Rv]	1	1.01859	0.857463
866	2.18	2.18	16.71	4.177	1.519	gi|623361874	GTP pyrophosphokinase RelA [Mycobacterium tuberculosis H37Rv]	1	0.963829	0.689352
867	2.16	2.17	11.34	5.263	3.239	gi|623366100	carboxylase [Mycobacterium tuberculosis H37Rv]	1	1	0.926699
868	2.15	2.16	11.11	3.754	1.502	gi|615944706	RecName: Full=ESX-1 secretion-associated protein EspI	1	0.831764	0.659199
869	2.15	2.15	10.79	5.667	2.377	gi|623360049	phosphoglucomutase PgmA [Mycobacterium tuberculosis H37Rv]	1	1.03753	0.895494
870	2.15	2.15	14.95	14.95	9.346	gi|623367404	hypothetical protein P425_01166 [Mycobacterium tuberculosis H37Rv]	1	0.963829	0.949064
871	2.14	2.15	35.42	13.89	9.028	gi|623358424	hypothetical protein P425_03509 [Mycobacterium tuberculosis H37Rv]	1	1.01859	0.888044
872	2.14	2.14	13.53	7.427	3.183	gi|623367117	hypothetical protein P425_01423 [Mycobacterium tuberculosis H37Rv]	1	1	0.787393
873	2.14	2.14	21.85	15.97	9.244	gi|623369782	copper-sensing transcriptional repressor CsoR [Mycobacterium tuberculosis H37Rv]	1	0.83946	0.695934
874	2.12	2.12	32.33	21.8	7.519	gi|66361399	Chain A, Tetrameric Structure Of Apo-7,8-Dihydroneopterin Aldolase From Mycobacterium Tuberculosis	1	0.794328	0.668613
875	2.12	2.12	16.13	16.13	9.677	gi|623361925	hypothetical protein P425_02743 [Mycobacterium tuberculosis H37Rv]	2	1.15878	0.763993
876	2.11	3.65	16.4	6.109	6.109	gi|623367266	antibiotic transporter ATP-binding protein [Mycobacterium tuberculosis H37Rv]	2	1.22462	0.67352
877	2.11	2.15	9.231	4.872	3.59	gi|623371234	oxidoreductase [Mycobacterium tuberculosis H37Rv]	2	0.937562	0.814775
878	2.11	2.12	17.82	9.901	3.3	gi|623355503	acetaldehyde dehydrogenase [Mycobacterium tuberculosis H37Rv]	1	0.990832	0.962063
879	2.11	2.11	31.27	10.04	6.178	gi|623361495	alanine and glycine and valine rich protein [Mycobacterium tuberculosis H37Rv]	1	0.847227	0.475229
880	2.11	2.11	17.41	5.87	2.834	gi|623365103	acetyl-CoA acetyltransferase [Mycobacterium tuberculosis H37Rv]	1	1.1272	0.295539
881	2.1	2.11	7.878	2.16	2.16	gi|623370402	arylsulfatase AtsA [Mycobacterium tuberculosis H37Rv]	2	1.05682	0.586545
882	2.1	2.1	11.07	5.705	2.349	gi|623372235	hydrolase [Mycobacterium tuberculosis H37Rv]	1	0.990832	0.998845
883	2.1	2.1	21.8	15.17	7.583	gi|623360136	NADH dehydrogenase subunit I NuoI [Mycobacterium tuberculosis H37Rv]	1	0.990832	1
884	2.09	2.09	11.87	8.132	5.934	gi|623367305	glycolate oxidase subunit GlcD [Mycobacterium tuberculosis H37Rv]	1	1.07647	0.358008
885	2.09	2.09	21.82	9.545	7.273	gi|623361491	trk system potassium uptake protein CeoC [Mycobacterium tuberculosis H37Rv]	1	1.27057	0.592731
886	2.09	2.09	11.3	8.475	5.367	gi|623367250	succinyl-diaminopimelate desuccinylase DapE [Mycobacterium tuberculosis H37Rv]	1	0.990832	0.995177
887	2.09	2.09	54.05	54.05	29.73	gi|623357919	50S ribosomal protein L36 RpmJ [Mycobacterium tuberculosis H37Rv]	1	0.691831	0.324032
888	2.08	2.45	22.37	9.868	3.947	gi|623355516	oxidoreductase [Mycobacterium tuberculosis H37Rv]	1	1.05682	0.866976
889	2.08	2.08	29.17	4.825	3.07	gi|623360089	NADPH:adrenodoxin oxidoreductase FprA [Mycobacterium tuberculosis H37Rv]	1	0.630957	0.328504
890	2.08	2.08	12.09	5.861	3.297	gi|623369752	DNA end-binding protein Mku [Mycobacterium tuberculosis H37Rv]	1	1.03753	0.918225
891	2.07	2.13	13.11	1.475	1.475	gi|623365034	ESX-5 secretion system protein EccA5 [Mycobacterium tuberculosis H37Rv]	1	0.972747	1
892	2.07	2.09	15.25	6.538	5.085	gi|623361208	1-deoxy-D-xylulose 5-phosphate reductoisomerase Dxr [Mycobacterium tuberculosis H37Rv]	1	0.990832	1
893	2.07	2.07	25	5	3.333	gi|623372461	allophanate hydrolase [Mycobacterium tuberculosis H37Rv]	1	1.07647	1
894	2.07	2.07	15.2	4.276	2.375	gi|623367481	hypothetical protein P425_01244 [Mycobacterium tuberculosis H37Rv]	1	0.809096	0.682988
895	2.07	2.07	17.99	3.957	3.957	gi|623357517	hypothetical protein P425_03652 [Mycobacterium tuberculosis H37Rv]	1	0.679204	0.513932
896	2.07	2.07	7.155	5.934	1.396	gi|623360024	cytochrome C oxidase polypeptide I CtaD [Mycobacterium tuberculosis H37Rv]	1	1.22462	0.324101
897	2.06	2.09	13.47	1.862	1.862	gi|623366009	excinuclease ABC UvrB [Mycobacterium tuberculosis H37Rv]	1	1.01859	0.82569
898	2.06	2.06	7.567	2.374	1.484	gi|623367463	NADPH dependent 2,4-dienoyl-CoA reductase FadH [Mycobacterium tuberculosis H37Rv]	1	0.963829	0.671147
899	2.06	2.06	13.4	4.558	2.949	gi|623366056	acyl-CoA dehydrogenase FadE16 [Mycobacterium tuberculosis H37Rv]	1	0.625173	0.405938
900	2.05	2.44	23.82	6.545	3.403	gi|81345719	RecName: Full=CRISPR-associated protein Csm6; AltName: Full=CRISPR type III-A/Mtube-associated protein Csm6	1	1.00925	0.838182
901	2.05	2.05	8.871	3.024	2.52	gi|623359164	transmembrane protein [Mycobacterium tuberculosis H37Rv]	2	3.19154	0.25411
902	2.05	2.05	8.094	3.655	1.436	gi|623366681	biotin sulfoxide reductase BisC [Mycobacterium tuberculosis H37Rv]	1	0.83946	0.501158
903	2.05	2.05	64.79	11.27	11.27	gi|81400946	RecName: Full=Calcium dodecin	1	1.36773	0.429687
904	2.05	2.05	16.6	8.679	8.679	gi|623371271	phosphomethylpyrimidine kinase ThiD [Mycobacterium tuberculosis H37Rv]	2	0.963829	0.92602
905	2.05	2.05	31.11	10	10	gi|623364131	hypothetical protein P425_02064 [Mycobacterium tuberculosis H37Rv]	1	1.90546	0.363189
906	2.04	2.9	31.6	8.469	8.469	gi|623366072	inorganic polyphosphate/ATP-NAD kinase PpnK [Mycobacterium tuberculosis H37Rv]	2	1	0.947749
907	2.04	2.64	14.77	3.356	2.237	gi|623372324	acyl-CoA dehydrogenase FadE1 [Mycobacterium tuberculosis H37Rv]	1	0.990832	0.998803
908	2.04	2.54	21.32	7.107	7.107	gi|623372270	hypothetical protein P425_00083 [Mycobacterium tuberculosis H37Rv]	2	1.08643	1
909	2.04	2.19	13.32	4.152	3.46	gi|623357867	cholesterol oxidase ChoD (cholesterol-O2 oxidoreductase) [Mycobacterium tuberculosis H37Rv]	1	0.685488	0.350587
910	2.04	2.07	29.66	5.932	5.932	gi|623365969	hypothetical protein P425_01652 [Mycobacterium tuberculosis H37Rv]	1	1.27057	0.45052
911	2.04	2.06	22.38	6.395	3.779	gi|623361883	holliday junction DNA helicase RuvB [Mycobacterium tuberculosis H37Rv]	1	0.717794	0.447727
912	2.04	2.05	10.81	7.027	4.865	gi|623367392	3-beta-hydroxysteroid dehydrogenase [Mycobacterium tuberculosis H37Rv]	1	0.954993	0.957044
913	2.04	2.05	18.7	14.63	7.317	gi|623365845	thioredoxin TrxB1 [Mycobacterium tuberculosis H37Rv]	1	0.946237	0.8761
914	2.04	2.04	10.82	3.093	3.093	gi|623372435	lipoprotein LpqI [Mycobacterium tuberculosis H37Rv]	1	1.28233	0.0356428
915	2.04	2.04	22.54	8.099	4.577	gi|623363371	thiosulfate sulfurtransferase SseB [Mycobacterium tuberculosis H37Rv]	1	1.0666	0.863602
916	2.04	2.04	12.14	6.936	5.491	gi|623355502	4-hydroxy-2-oxovalerate aldolase [Mycobacterium tuberculosis H37Rv]	1	1.04713	0.786571
917	2.04	2.04	14.37	9.577	9.577	gi|623372318	serine protease PepA [Mycobacterium tuberculosis H37Rv]	2	1.03753	0.847181
918	2.04	2.04	11.21	11.21	5.83	gi|651207889	Chain B, The Structure Of Mycobacterial Glucosyl-3-phosphoglycerate Phosphatase Rv2419c Complexes With Vo3	1	1.04713	0.905273
919	2.03	2.05	11.59	4.348	4.348	gi|623363661	hypothetical protein P425_02189 [Mycobacterium tuberculosis H37Rv]	1	0.83946	0.746542
920	2.03	2.04	14.1	5.053	3.723	gi|623371282	carboxylate-amine ligase [Mycobacterium tuberculosis H37Rv]	1	1.01859	0.866264
921	2.03	2.03	18.18	3.636	3.636	gi|623366667	hypothetical protein P425_01484 [Mycobacterium tuberculosis H37Rv]	1	0.903649	0.810738
922	2.03	2.03	15.79	2.632	2.632	gi|623366661	hypothetical protein P425_01478 [Mycobacterium tuberculosis H37Rv]	1	1.03753	1
923	2.03	2.03	12.57	3.073	3.073	gi|623355555	DNA integrity scanning protein disA [Mycobacterium tuberculosis H37Rv]	1	0.809096	0.676842
924	2.03	2.03	10.75	1.75	1.75	gi|623365048	NADH dehydrogenase-like protein [Mycobacterium tuberculosis H37Rv]	1	0.895365	0.803306
925	2.02	2.24	16.81	9.735	5.752	gi|623367069	hypothetical protein P425_01374 [Mycobacterium tuberculosis H37Rv]	1	0.794328	0.66635
926	2.02	2.07	12.66	1.426	1.426	gi|623367263	hydrolase [Mycobacterium tuberculosis H37Rv]	1	1.45881	0.443066
927	2.02	2.06	10.29	2.744	2.744	gi|623361856	hypothetical protein P425_02674 [Mycobacterium tuberculosis H37Rv]	1	0.77983	0.652333
928	2.02	2.03	7.531	2.627	2.627	gi|623370236	fatty-acid-CoA ligase FadD8 [Mycobacterium tuberculosis H37Rv]	1	1.15878	0.65458
929	2.02	2.03	17.65	8.824	8.824	gi|623371279	hypothetical protein P425_00443 [Mycobacterium tuberculosis H37Rv]	1	0.49204	0.459164
930	2.02	2.02	11.57	2.846	2.846	gi|623365971	l-aspartate oxidase NadB [Mycobacterium tuberculosis H37Rv]	1	1.00925	0.999072
931	2.02	2.02	8.84	2.762	2.762	gi|623370227	O-succinylbenzoic acid-CoA ligase MenE [Mycobacterium tuberculosis H37Rv]	1	0.972747	0.928799
932	2.02	2.02	47.67	11.63	11.63	gi|623361697	30S ribosomal protein S20 RpsT [Mycobacterium tuberculosis H37Rv]	1	0.990832	1
933	2.02	2.02	8.14	3.198	3.198	gi|623367082	hydrolase [Mycobacterium tuberculosis H37Rv]	1	0.912011	0.861384
934	2.02	2.02	14.35	5.83	5.83	gi|623361875	adenine phosphoribosyltransferase Apt [Mycobacterium tuberculosis H37Rv]	1	0.981748	0.929286
935	2.02	2.02	11.75	3.313	3.313	gi|623367333	sulfate adenylyltransferase subunit 2 CysD [Mycobacterium tuberculosis H37Rv]	1	1.35519	0.559935
936	2.02	2.02	10.6	5.53	5.53	gi|623367049	Sua5/YciO/YrdC/YwlC family protein [Mycobacterium tuberculosis H37Rv]	1	1.02802	0.862677
937	2.02	2.02	14.67	6.564	6.564	gi|623366097	transcriptional regulator [Mycobacterium tuberculosis H37Rv]	1	1.00925	0.737963
938	2.02	2.02	18.87	5.66	5.66	gi|623361563	dihydrofolate reductase DfrA [Mycobacterium tuberculosis H37Rv]	1	1.00925	1
939	2.02	2.02	23.26	10.47	10.47	gi|623361728	50S ribosomal protein L27 RpmA [Mycobacterium tuberculosis H37Rv]	1	0.0954993	0.128399
940	2.01	6.04	30.7	14.04	11.4	gi|623367728	mycobacterial persistence regulator MRPA [Mycobacterium tuberculosis H37Rv]	3	0.903649	0.851557
941	2.01	2.6	17.82	17.82	17.82	gi|623361238	hypothetical protein P425_03021 [Mycobacterium tuberculosis H37Rv]	2	0.912011	0.752392
942	2.01	2.09	5.477	2.84	1.826	gi|623358959	NAD(P)H quinone reductase LpdA [Mycobacterium tuberculosis H37Rv]	1	1.14815	1
943	2.01	2.03	12.81	2.273	2.273	gi|623361644	amidase AmiA2 [Mycobacterium tuberculosis H37Rv]	1	1.38038	0.547603
944	2.01	2.03	22.66	8.594	8.594	gi|623361758	globin GlbO [Mycobacterium tuberculosis H37Rv]	1	1.09648	0.772705
945	2.01	2.02	21.13	6.338	6.338	gi|623371232	secreted protein [Mycobacterium tuberculosis H37Rv]	1	1.57036	0.433262
946	2.01	2.02	15.85	6.911	6.911	gi|623360031	transcriptional regulator AsnC-family [Mycobacterium tuberculosis H37Rv]	1	0.794328	0.449222
947	2.01	2.01	8.353	1.856	1.856	gi|623363364	esterase LipM [Mycobacterium tuberculosis H37Rv]	1	1.31826	0.478781
948	2.01	2.01	24.58	7.641	4.319	gi|623359244	dTDP-Rha:alpha-D-GlcNAc-pyrophosphate polyprenol, alpha-3-L-rhamnosyltransferase WbbL1 [Mycobacterium tuberculosis H37Rv]	1	1.00925	0.846537
949	2.01	2.01	19.19	2.778	2.778	gi|206581996	Chain A, Crystal Structure Of The Cytochrome P450 Cyp121 S279a Mutant From M. Tuberculosis	1	1.41906	0.523452
950	2.01	2.01	16.35	7.605	5.703	gi|623358976	succinate dehydrogenase [iron-sulfur protein subunit] SdhB [Mycobacterium tuberculosis H37Rv]	1	2.22844	0.367974
951	2.01	2.01	22.65	12.98	12.98	gi|561108347	5'-3' exonuclease [Mycobacterium tuberculosis H37Rv]	1	1.01859	1
952	2.01	2.01	16.25	6.25	6.25	gi|623371378	hypothetical protein P425_00319 [Mycobacterium tuberculosis H37Rv]	1	1.00925	0.963027
953	2.01	2.01	7.971	1.691	1.691	gi|623370472	cytochrome P450 126 Cyp126 [Mycobacterium tuberculosis H37Rv]	1	1	0.990588
954	2.01	2.01	14.68	4.437	4.437	gi|623361866	glycine rich membrane protein [Mycobacterium tuberculosis H37Rv]	1	1.39316	0.529147
955	2.01	2.01	8.182	6.667	2.424	gi|623361855	glutamine-transport ABC transporter ATP-binding protein GlnQ [Mycobacterium tuberculosis H37Rv]	1	2.208	0.394745
956	2.01	2.01	21.89	3.863	3.863	gi|623360756	transcriptional regulator [Mycobacterium tuberculosis H37Rv]	1	0.474242	0.507027
957	2.01	2.01	12.18	4.215	4.215	gi|623358971	thymidine phosphorylase DeoA [Mycobacterium tuberculosis H37Rv]	1	1.02802	0.868706
958	2.01	2.01	10.58	5.461	5.461	gi|66361334	Chain A, Citrate Lyase Beta Subunit Complexed With Oxaloacetate And Magnesium From M. Tuberculosis	1	0.972747	0.939457
959	2.01	2.01	10.28	3.557	3.557	gi|623369698	hypothetical protein P425_00923 [Mycobacterium tuberculosis H37Rv]	1	0.559758	0.404634
960	2.01	2.01	30.39	13.73	13.73	gi|623365135	hypothetical protein P425_01963 [Mycobacterium tuberculosis H37Rv]	1	1.83654	0.436887
961	2.01	2.01	11.88	4.95	4.95	gi|623357923	dTDP-4-dehydrorhamnose 3,5-epimerase RmlC [Mycobacterium tuberculosis H37Rv]	1	1.87068	0.491155
962	2.01	2.01	25.23	18.69	11.21	gi|623357541	hypothetical protein P425_03630 [Mycobacterium tuberculosis H37Rv]	1	0.981748	0.987019
963	2.01	2.01	20.49	10.66	10.66	gi|623355658	anti-anti-sigma factor RsfB [Mycobacterium tuberculosis H37Rv]	1	1.10662	0.808806
964	2.01	2.01	9.548	5.025	5.025	gi|81671921	RecName: Full=HTH-type transcriptional repressor KstR	1	0.937562	0.855732
965	2.01	2.01	18.82	10.59	10.59	gi|623366637	antitoxin VapB10 [Mycobacterium tuberculosis H37Rv]	1	0.666807	0.620923
966	2.01	2.01	18.18	7.692	7.692	gi|623365923	hypothetical protein P425_01606 [Mycobacterium tuberculosis H37Rv]	1	0.903649	0.809359
967	2	2.78	20.33	6.639	6.639	gi|623370245	benzoquinone methyltransferase [Mycobacterium tuberculosis H37Rv]	2	0.954993	0.801329
968	2	2.58	16.91	10.6	6.017	gi|623361854	glutamine-transport ABC transporter transmembrane protein [Mycobacterium tuberculosis H37Rv]	2	1.2942	0.620081
969	2	2.56	3.627	3.627	3.627	gi|81556699	RecName: Full=3-ketosteroid-9-alpha-monooxygenase oxygenase subunit; AltName: Full=3-ketosteroid-9-alpha-hydroxylase oxygenase subunit; AltName: Full=Rieske-type oxygenase; Short=RO	2	1.19124	0.531942
970	2	2.28	15.06	10.88	8.368	gi|623371242	secreted protein [Mycobacterium tuberculosis H37Rv]	1	0.981748	0.985522
971	2	2.07	10.99	2.421	2.421	gi|623364138	hypothetical protein P425_02071 [Mycobacterium tuberculosis H37Rv]	1	0.972747	0.941085
972	2	2.06	47.17	37.74	28.3	gi|623372381	metallothionein MymT [Mycobacterium tuberculosis H37Rv]	2	0.981748	0.996627
973	2	2.05	6.25	4.044	3.676	gi|623371255	beta-lactamase like protein [Mycobacterium tuberculosis H37Rv]	1	1.70608	0.38465
974	2	2.04	10.3	4.651	2.99	gi|623370167	s-adenosylmethionine-dependent methyltransferase [Mycobacterium tuberculosis H37Rv]	1	1.05682	0.81499
975	2	2.03	24	19	19	gi|886329	ureA [Mycobacterium tuberculosis H37Rv]	1	0.972747	0.973946
976	2	2.02	19.19	1.744	1.744	gi|623363559	glycerol-3-phosphate dehydrogenase GlpD1 [Mycobacterium tuberculosis H37Rv]	1	1	0.984013
977	2	2.02	17.94	3.817	3.817	gi|623372418	enoyl-CoA hydratase EchA1 [Mycobacterium tuberculosis H37Rv]	1	1.18032	0.710054
978	2	2.02	7.097	5.484	5.484	gi|623363421	cysteine synthase A CysK1 [Mycobacterium tuberculosis H37Rv]	1	0.77983	0.568662
979	2	2.01	12.3	4.416	4.416	gi|623372338	s-adenosylmethionine-dependent methyltransferase [Mycobacterium tuberculosis H37Rv]	1	1.0666	0.886311
980	2	2.01	7.337	4.348	4.348	gi|623360067	zinc-type alcohol dehydrogenase AdhD [Mycobacterium tuberculosis H37Rv]	1	0.990832	0.975986
981	2	2.01	8.19	8.19	3.448	gi|623366647	ribulose-phosphate 3-epimerase Rpe [Mycobacterium tuberculosis H37Rv]	1	1.01859	0.946088
982	2	2.01	19.05	14.29	14.29	gi|623359172	glutaredoxin-like protein [Mycobacterium tuberculosis H37Rv]	1	0.92045	0.825749
983	2	2	27.19	17.98	8.772	gi|623361588	DtxR family Mn-dependent transcriptional regulator [Mycobacterium tuberculosis H37Rv]	1	0.92045	0.775898
984	2	2	23.74	4.545	4.545	gi|623361896	glutamine amidotransferase SnoP [Mycobacterium tuberculosis H37Rv]	1	0.92045	0.836485
985	2	2	21.13	7.746	7.746	gi|623371290	hypothetical protein P425_00454 [Mycobacterium tuberculosis H37Rv]	1	0.847227	0.725639
986	2	2	12.93	3.155	3.155	gi|623363451	oxidoreductase [Mycobacterium tuberculosis H37Rv]	1	1.38038	0.551355
987	2	2	14.48	4.483	4.483	gi|623361500	inositol-1-monophosphatase SuhB [Mycobacterium tuberculosis H37Rv]	1	1.02802	0.784084
988	2	2	10.91	4	4	gi|623360060	hypothetical protein P425_03208 [Mycobacterium tuberculosis H37Rv]	1	1.25893	0.632415
989	2	2	8.539	3.036	3.036	gi|623359187	ATP-dependent RNA helicase RhlE [Mycobacterium tuberculosis H37Rv]	1	0.57544	0.357917
990	2	2	11.97	4.274	4.274	gi|81816844	RecName: Full=Probable transcriptional regulatory protein TcrX	1	0.794328	0.652728
991	2	2	20.61	6.107	6.107	gi|623372224	hypothetical protein P425_00037 [Mycobacterium tuberculosis H37Rv]	1	0.440555	0.375724
992	2	2	12.5	5.556	5.556	gi|623371405	glucose-1-phosphate thymidylyltransferase RmlA [Mycobacterium tuberculosis H37Rv]	1	0.954993	0.881787
993	2	2	7.958	3.46	3.46	gi|623370149	amino acid aminotransferase [Mycobacterium tuberculosis H37Rv]	1	0.946237	0.950577
994	2	2	6.994	4.537	1.512	gi|623369789	acetyl-/propionyl-CoA carboxylase beta subunit AccD2 [Mycobacterium tuberculosis H37Rv]	1	0.794328	0.670786
995	2	2	10.42	3.125	3.125	gi|623367366	mycothiol conjugate amidase Mca [Mycobacterium tuberculosis H37Rv]	1	1.35519	0.57322
996	2	2	21.68	7.692	7.692	gi|623367290	toxin VapC33 [Mycobacterium tuberculosis H37Rv]	1	0.870964	0.791699
997	2	2	41.33	14.67	14.67	gi|623366099	antitoxin VapB12 [Mycobacterium tuberculosis H37Rv]	1	0.862979	0.786052
998	2	2	12.83	9.735	4.425	gi|623365947	dethiobiotin synthetase BioD [Mycobacterium tuberculosis H37Rv]	1	0.972747	0.83828
999	2	2	11.86	5.085	5.085	gi|623363682	hypothetical protein P425_02210 [Mycobacterium tuberculosis H37Rv]	1	1	0.976168
1000	2	2	23.7	9.63	9.63	gi|623361639	transcriptional regulator SmtB [Mycobacterium tuberculosis H37Rv]	1	0.903649	0.693929
1001	2	2	26.12	11.94	11.94	gi|623355829	histone-like protein Hns [Mycobacterium tuberculosis H37Rv]	1	2.03236	0.463199
1002	2	2	7.557	3.275	3.275	gi|623355700	oxidoreductase [Mycobacterium tuberculosis H37Rv]	1	1.03753	0.918237
1003	2	2	16.67	8.75	8.75	gi|623355592	lipoprotein LpqG [Mycobacterium tuberculosis H37Rv]	1	1.21339	0.591048
1004	2	2	3.579	3.579	1.895	gi|623372350	NAD(P) transhydrogenase subunit beta PntB [Mycobacterium tuberculosis H37Rv]	1	2.26986	0.461166
1005	2	2	7.059	5.098	5.098	gi|623372284	bifunctional MTA/SAH nucleosidase Mtn [Mycobacterium tuberculosis H37Rv]	1	0.990832	0.957527
1006	2	2	8.824	5.462	5.462	gi|623371379	integral membrane protein [Mycobacterium tuberculosis H37Rv]	1	3.04789	0.348934
1007	2	2	13.51	8.108	8.108	gi|623371304	hypothetical protein P425_00468 [Mycobacterium tuberculosis H37Rv]	1	1.25893	0.657785
1008	2	2	10	7.917	7.917	gi|623371281	periplasmic superoxide dismutase [Cu-Zn] SodC [Mycobacterium tuberculosis H37Rv]	1	2.01372	0.49258
1009	2	2	5.34	3.641	3.641	gi|623369729	acetyl-CoA acetyltransferase [Mycobacterium tuberculosis H37Rv]	1	1.35519	0.561077
1010	2	2	10.89	3.96	3.96	gi|623367300	lipoprotein LprE [Mycobacterium tuberculosis H37Rv]	1	1.35519	0.524939
1011	2	2	5.2	3.2	3.2	gi|623367052	ATP synthase A chain AtpB [Mycobacterium tuberculosis H37Rv]	1	1.92309	0.3393
1012	2	2	8.306	5.98	5.98	gi|623366660	nucleotide-binding protein [Mycobacterium tuberculosis H37Rv]	1	1.10662	0.795876
1013	2	2	9.091	5.594	5.594	gi|623365101	oxidoreductase [Mycobacterium tuberculosis H37Rv]	1	0.831764	0.737598
1014	2	2	10.6	7.373	7.373	gi|623364119	cutinase CFP21 [Mycobacterium tuberculosis H37Rv]	1	0.954993	0.969955
1015	2	2	14.62	7.692	7.692	gi|623361640	zinc uptake regulation protein Zur [Mycobacterium tuberculosis H37Rv]	1	0.981748	0.970336
1016	2	2	13.64	13.64	13.64	gi|623361517	transcriptional regulator NrdR [Mycobacterium tuberculosis H37Rv]	1	1.11686	0.816125
1017	2	2	10.53	7.895	7.895	gi|623361515	phenazine biosynthesis protein PhzF [Mycobacterium tuberculosis H37Rv]	1	1.22462	0.685175
1018	2	2	11.35	8.297	8.297	gi|623359247	hypothetical protein P425_03408 [Mycobacterium tuberculosis H37Rv]	1	0.903649	0.797912
1019	2	2	12.58	8.805	8.805	gi|623355550	2-C-methyl-D-erythritol 2,4-cyclodiphosphate synthase IspF [Mycobacterium tuberculosis H37Rv]	1	0.809096	0.684966
1020	2	2	17.28	17.28	17.28	gi|81555732	RecName: Full=Probable antitoxin MazE2	1	0.751623	0.534247
1021	2	2	15.38	15.38	15.38	gi|81341025	RecName: Full=Antitoxin VapB27	1	0.887156	0.766999
1022	2	2	9.375	9.375	9.375	gi|636483436	50S ribosomal protein L28 [Mycobacterium tuberculosis H37Rv]	1	0.0879023	0.118497
1023	2	2	14.29	14.29	14.29	gi|623372333	hypothetical protein P425_00146 [Mycobacterium tuberculosis H37Rv]	1	1.28233	0.56031
1024	2	2	21.31	21.31	21.31	gi|623370408	30S ribosomal protein S14 RpsN1 [Mycobacterium tuberculosis H37Rv]	1	0.331131	0.337489
1025	2	2	4.386	4.386	4.386	gi|623370268	lipoprotein LpqN [Mycobacterium tuberculosis H37Rv]	1	1.69044	0.407279
1026	2	2	5.224	5.224	5.224	gi|623367429	enoyl-CoA hydratase EchA11 [Mycobacterium tuberculosis H37Rv]	1	0.636796	0.457763
1027	2	2	10.59	10.59	10.59	gi|623367393	exodeoxyribonuclease VII small subunit XseB [Mycobacterium tuberculosis H37Rv]	1	0.928966	0.84262
1028	2	2	2.966	2.966	2.966	gi|623366650	lipoprotein LprG [Mycobacterium tuberculosis H37Rv]	1	1.72187	0.419798
1029	2	2	16.1	16.1	16.1	gi|623365046	hypothetical protein P425_01874 [Mycobacterium tuberculosis H37Rv]	1	1.64437	0.408246
1030	2	2	11.45	11.45	11.45	gi|623363489	hypothetical protein P425_02260 [Mycobacterium tuberculosis H37Rv]	1	0.946237	0.922359
1031	2	2	17.58	17.58	17.58	gi|623358412	antitoxin RelJ [Mycobacterium tuberculosis H37Rv]	1	0.954993	0.853304
1032	2	2	14.74	14.74	14.74	gi|623355868	ESAT-6 like protein EsxC [Mycobacterium tuberculosis H37Rv]	1	0.870964	0.795372
1033	2	2	7.792	7.792	7.792	gi|623355659	hypothetical protein P425_03835 [Mycobacterium tuberculosis H37Rv]	1	0.990832	0.991979
1034	1.96	2	7.122	4.154	4.154	gi|623360783	5-methyltetrahydropteroyltriglutamate-homocysteine methyltransferase [Mycobacterium tuberculosis H37Rv]	1	1.36773	0.537854
1035	1.96	2	13.5	13.5	8.589	gi|623359237	hypothetical protein P425_03398 [Mycobacterium tuberculosis H37Rv]	1	0.636796	0.446585
1036	1.96	2	13.37	6.977	6.977	gi|623355639	transmembrane protein [Mycobacterium tuberculosis H37Rv]	1	1.59956	0.439306
1037	1.93	2.01	19.41	2.74	2.74	gi|623361480	ribonuclease D [Mycobacterium tuberculosis H37Rv]	1	0.981748	0.957614
1038	1.93	2.01	22.22	11.11	11.11	gi|623363459	hypothetical protein P425_02354 [Mycobacterium tuberculosis H37Rv]	1	0.963829	0.939578
1039	1.93	2.01	7.857	3.929	3.929	gi|623359222	hypothetical protein P425_03383 [Mycobacterium tuberculosis H37Rv]	1	0.847227	0.478064
1040	1.92	2.44	18.44	10.64	7.092	gi|623371372	toxin VapC2 [Mycobacterium tuberculosis H37Rv]	1	1.02802	0.916175
1041	1.92	1.92	17.83	8.28	8.28	gi|623367808	hypothetical protein P425_01106 [Mycobacterium tuberculosis H37Rv]	1	1.10662	0.827294
1042	1.92	1.92	13.21	8.176	8.176	gi|623364058	immunogenic protein MPT63 [Mycobacterium tuberculosis H37Rv]	1	1.2942	0.552473
1043	1.92	1.92	28.48	15.23	15.23	gi|623355648	hypothetical protein P425_03823 [Mycobacterium tuberculosis H37Rv]	1	1.02802	0.889215
1044	1.92	1.92	3.879	3.879	3.879	gi|623372203	anthranilate synthase component II TrpG [Mycobacterium tuberculosis H37Rv]	1	0.92045	0.889222
1045	1.92	1.92	8.824	8.824	8.824	gi|623361732	nucleoside diphosphate kinase NdkA [Mycobacterium tuberculosis H37Rv]	1	1.45881	0.504403
1046	1.92	1.92	12.73	12.73	12.73	gi|623359230	rubredoxin RubA [Mycobacterium tuberculosis H37Rv]	1	0.954993	0.935323
1047	1.88	1.88	22.81	15.79	15.79	gi|623368235	50S ribosomal protein L32 RpmF [Mycobacterium tuberculosis H37Rv]	1	0.121339	0.124296
1048	1.85	1.85	22.92	9.583	3.75	gi|623370271	transcriptional regulator Mce2R [Mycobacterium tuberculosis H37Rv]	1	0.879023	0.758409
1049	1.85	1.85	22.76	7.836	4.851	gi|635576426	Chain B, Crystal Structure Of Biotin Protein Ligase (rv3279c) Of Mycobacterium Tuberculosis, Complexed With Biotinyl-5'-amp	1	1.31826	0.600922
1050	1.85	1.85	18.18	18.18	9.091	gi|623367462	t-cell antigen [Mycobacterium tuberculosis H37Rv]	1	1.10662	0.797479
1051	1.85	1.85	8.889	5.778	5.778	gi|623365066	hypothetical protein P425_01894 [Mycobacterium tuberculosis H37Rv]	1	0.879023	0.767053
1052	1.85	1.85	4.186	4.186	4.186	gi|623369770	5'-phosphoribosylglycinamide formyltransferase PurN [Mycobacterium tuberculosis H37Rv]	1	1.11686	0.758027
1053	1.85	1.85	3.297	3.297	3.297	gi|623355642	hypothetical protein P425_03817 [Mycobacterium tuberculosis H37Rv]	1	1.01859	0.904423
1054	1.84	1.84	13.01	4.046	4.046	gi|623365098	alcohol dehydrogenase AdhA [Mycobacterium tuberculosis H37Rv]	1	1.08643	0.729035
1055	1.82	1.82	22.03	5.085	1.695	gi|623360068	diacylglycerol acyltransferase [Mycobacterium tuberculosis H37Rv]	1	0.990832	0.993248
1056	1.82	1.82	45.74	6.202	6.202	gi|623365107	deazaflavin-dependent nitroreductase [Mycobacterium tuberculosis H37Rv]	1	1.27057	0.543368
1057	1.81	1.84	6.39	1.757	1.757	gi|623367314	transmembrane serine/threonine-protein kinase H PknH [Mycobacterium tuberculosis H37Rv]	1	1.5417	0.462473
1058	1.81	1.81	16.33	3.207	3.207	gi|623361655	heat shock protein transcriptional repressor HrcA [Mycobacterium tuberculosis H37Rv]	1	0.954993	0.548282
1059	1.8	1.8	8.92	3.756	3.756	gi|623367741	molybdopterin biosynthesis protein MoeA1 [Mycobacterium tuberculosis H37Rv]	1	0.963829	0.953325
1060	1.8	1.8	3.352	3.352	3.352	gi|623355540	3-ketosteroid-9-alpha-hydroxylase reductase subunit KshB [Mycobacterium tuberculosis H37Rv]	1	0.794328	0.672406
1061	1.78	1.78	12.43	10.32	3.175	gi|623363519	adenylate cyclase [Mycobacterium tuberculosis H37Rv]	1	0.937562	0.730286
1062	1.77	1.78	10.47	4.915	1.923	gi|623361512	soluble pyridine nucleotide transhydrogenase SthA [Mycobacterium tuberculosis H37Rv]	1	1.05682	0.96821
1063	1.77	1.77	20.74	9.699	5.017	gi|623367307	uracil DNA glycosylase UdgB [Mycobacterium tuberculosis H37Rv]	1	1.00925	0.922244
1064	1.77	1.77	5.096	2.229	2.229	gi|623363859	hypothetical protein P425_02158 [Mycobacterium tuberculosis H37Rv]	1	1	0.993749
1065	1.75	1.75	25.62	21.25	15	gi|623359216	TrkA domain-containing protein [Mycobacterium tuberculosis H37Rv]	2	1.25893	0.549217
1066	1.74	1.74	8.74	7.198	4.884	gi|623358961	N-acyl-L-amino acid amidohydrolase AmiA1 [Mycobacterium tuberculosis H37Rv]	1	0.787046	0.645244
1067	1.73	1.74	8.995	4.206	2.687	gi|623367461	F420 biosynthesis protein FbiC [Mycobacterium tuberculosis H37Rv]	2	0.862979	0.723006
1068	1.72	1.72	15.04	6.055	2.148	gi|623361532	(Dimethylallyl)adenosine tRNA methylthiotransferase MiaB [Mycobacterium tuberculosis H37Rv]	1	1.00925	0.982068
1069	1.72	1.72	11.89	4.573	4.573	gi|623371260	glutamine-binding lipoprotein GlnH [Mycobacterium tuberculosis H37Rv]	1	1.24738	0.620032
1070	1.72	1.72	14.4	6.4	6.4	gi|623364139	hypothetical protein P425_02072 [Mycobacterium tuberculosis H37Rv]	2	0.990832	1
1071	1.72	1.72	13.18	3.859	3.859	gi|623363525	lipoate biosynthesis protein A LipA [Mycobacterium tuberculosis H37Rv]	1	1	0.943289
1072	1.72	1.72	9.251	6.167	6.167	gi|623363477	lipoprotein LppM [Mycobacterium tuberculosis H37Rv]	1	2.37684	0.268292
1073	1.71	1.8	13.24	8.824	6.618	gi|623355569	type III pantothenate kinase [Mycobacterium tuberculosis H37Rv]	1	0.847227	0.749643
1074	1.7	1.7	21.85	3.088	1.663	gi|623372423	membrane protein [Mycobacterium tuberculosis H37Rv]	1	4.83059	0.285166
1075	1.7	1.7	5.754	1.711	1.711	gi|623361676	gamma-glutamyltranspeptidase GgtB [Mycobacterium tuberculosis H37Rv]	1	1.27057	0.633884
1076	1.7	1.7	6.452	3.812	3.812	gi|623370249	glycerol-3-phosphate dehydrogenase GpdA1 [Mycobacterium tuberculosis H37Rv]	1	1.03753	0.960911
1077	1.66	3.28	22.02	16.07	8.333	gi|623360770	acetolactate synthase small subunit IlvN [Mycobacterium tuberculosis H37Rv]	2	0.928966	0.778357
1078	1.66	3.16	18.93	7.282	7.282	gi|623363476	N-acetyltransferase [Mycobacterium tuberculosis H37Rv]	2	0.731139	0.561229
1079	1.66	1.69	12.15	4.984	4.984	gi|623360817	FkbM family methyltransferase [Mycobacterium tuberculosis H37Rv]	1	0.862979	0.775437
1080	1.66	1.66	11.73	5.973	4.204	gi|623361476	protoporphyrinogen oxidase HemY [Mycobacterium tuberculosis H37Rv]	1	0.990832	0.994938
1081	1.66	1.66	9.302	9.302	4.264	gi|623370157	phosphate-transport ABC transporter ATP-binding protein PhoT [Mycobacterium tuberculosis H37Rv]	1	1.04713	0.843713
1082	1.65	1.65	12.67	1.394	1.394	gi|623361770	glycerol-3-phosphate acyltransferase PlsB2 [Mycobacterium tuberculosis H37Rv]	1	1.09648	0.778845
1083	1.65	1.65	23.22	11.99	7.865	gi|623365981	imidazole glycerol phosphate synthase subunit HisF [Mycobacterium tuberculosis H37Rv]	1	1.00925	0.832117
1084	1.64	1.64	21.47	14.12	5.085	gi|623361715	alkyl hydroperoxide reductase AhpD [Mycobacterium tuberculosis H37Rv]	1	0.879023	1
1085	1.63	1.78	27.78	12.7	7.937	gi|623371424	heat shock protein transcriptional repressor HspR [Mycobacterium tuberculosis H37Rv]	1	0.946237	0.807056
1086	1.62	1.62	15.6	15.6	11.93	gi|623361791	succinyl-CoA:3-ketoacid-CoA transferase beta subunit ScoB [Mycobacterium tuberculosis H37Rv]	2	1.07647	0.761135
1087	1.62	1.62	10	10	10	gi|623361812	holo-[acyl-carrier protein] synthase AcpS [Mycobacterium tuberculosis H37Rv]	1	0.972747	0.964053
1088	1.62	1.62	4.945	4.945	4.945	gi|623355553	lipoprotein LpqE [Mycobacterium tuberculosis H37Rv]	1	1.11686	0.763186
1089	1.61	1.65	38.96	21.21	4.329	gi|623359186	hypothetical protein P425_03347 [Mycobacterium tuberculosis H37Rv]	1	1	0.838809
1090	1.61	1.61	20.53	11.05	7.895	gi|623371392	deoxycytidine triphosphate deaminase Dcd [Mycobacterium tuberculosis H37Rv]	2	1.02802	0.752885
1091	1.6	1.61	10.98	3.468	2.023	gi|623355704	DNA ligase LigD [Mycobacterium tuberculosis H37Rv]	1	1.00925	0.931136
1092	1.59	1.61	13.77	2.078	2.078	gi|623355528	acyl-CoA dehydrogenase FadE30 [Mycobacterium tuberculosis H37Rv]	1	1.18032	0.648526
1093	1.59	1.59	12.28	4.911	4.911	gi|623359241	F420 biosynthesis protein FbiB [Mycobacterium tuberculosis H37Rv]	2	0.963829	0.980746
1094	1.59	1.59	7.447	5.745	4.043	gi|623361811	hypothetical protein P425_02629 [Mycobacterium tuberculosis H37Rv]	1	0.855067	0.759773
1095	1.58	1.58	12.35	4.399	4.399	gi|623355849	ESX-1 secretion system protein EccCb1 [Mycobacterium tuberculosis H37Rv]	3	0.990832	0.864307
1096	1.57	1.58	9.312	3.239	3.239	gi|623355518	enoyl-CoA hydratase EchA20 [Mycobacterium tuberculosis H37Rv]	1	1.6293	0.575673
1097	1.57	1.57	12.5	5.882	5.882	gi|623372399	exported protein [Mycobacterium tuberculosis H37Rv]	1	0.654636	0.482843
1098	1.56	1.56	10.07	2.188	2.188	gi|623363400	hypothetical protein P425_02405 [Mycobacterium tuberculosis H37Rv]	1	1.02802	0.85526
1099	1.54	4.18	30.73	9.218	5.866	gi|623355663	methanol dehydrogenase transcriptional regulator MoxR2 [Mycobacterium tuberculosis H37Rv]	2	1.75388	0.524204
1100	1.54	1.68	8.446	1.182	1.182	gi|623355888	integral membrane protein MviN [Mycobacterium tuberculosis H37Rv]	2	1.51356	0.180854
1101	1.54	1.55	10.3	4.651	4.651	gi|623355729	prephenate dehydrogenase TyrA [Mycobacterium tuberculosis H37Rv]	1	0.672977	0.49856
1102	1.54	1.54	3.593	3.593	3.593	gi|623360074	oxidoreductase [Mycobacterium tuberculosis H37Rv]	1	0.77983	0.657921
1103	1.53	1.54	10.39	8.658	8.658	gi|623365882	hypothetical protein P425_01565 [Mycobacterium tuberculosis H37Rv]	2	1	1
1104	1.52	1.52	39.18	11.34	11.34	gi|623370192	hypothetical protein P425_00527 [Mycobacterium tuberculosis H37Rv]	1	0.862979	0.776242
1105	1.51	4.1	21.12	11.55	7.591	gi|623372259	oxidoreductase [Mycobacterium tuberculosis H37Rv]	2	0.912011	0.844279
1106	1.51	1.51	10.76	4.762	4.762	gi|623367753	hypothetical protein P425_01049 [Mycobacterium tuberculosis H37Rv]	2	1.6293	0.396473
1107	1.51	1.51	14.68	7.85	4.778	gi|623363676	oxidoreductase [Mycobacterium tuberculosis H37Rv]	1	0.946237	0.922431
1108	1.49	1.5	22.92	7.973	3.654	gi|623370336	lipase/esterase LipG [Mycobacterium tuberculosis H37Rv]	1	0.946237	0.495306
1109	1.48	1.48	10.8	1.6	1.6	gi|623371267	lipoprotein aminopeptidase LpqL [Mycobacterium tuberculosis H37Rv]	1	1.13763	0.339539
1110	1.48	1.48	3.846	3.846	3.846	gi|623364140	3-alpha-(or 20-beta)-hydroxysteroid dehydrogenase FabG3 [Mycobacterium tuberculosis H37Rv]	2	1.24738	0.651184
1111	1.45	1.5	14.91	13.35	5.59	gi|623364115	ribonucleoside-diphosphate reductase NrdF1 [Mycobacterium tuberculosis H37Rv]	2	0.972747	1
1112	1.45	1.45	10.66	5.956	2.821	gi|623355654	hypothetical protein P425_03829 [Mycobacterium tuberculosis H37Rv]	1	1.00925	0.840524
1113	1.44	1.48	14.42	7.209	4.419	gi|623365138	cinA-like protein CinA [Mycobacterium tuberculosis H37Rv]	2	0.990832	0.834107
1114	1.44	1.44	11.28	2.128	2.128	gi|623355692	hypothetical protein P425_03868 [Mycobacterium tuberculosis H37Rv]	1	1.03753	0.507117
1115	1.44	1.44	14.29	4.082	4.082	gi|623361210	toxin VapC43 [Mycobacterium tuberculosis H37Rv]	1	0.809096	0.688915
1116	1.44	1.44	9.302	9.302	9.302	gi|88193107	Chain A, Crystal Structure Of Rv2717c From M. Tuberculosis	1	0.794328	0.628726
1117	1.43	1.44	14.55	14.55	14.55	gi|623370453	hit-like protein [Mycobacterium tuberculosis H37Rv]	1	0.981748	0.888073
1118	1.42	1.42	17.75	7.971	7.971	gi|623372346	phosphotyrosine protein phosphatase PtpB [Mycobacterium tuberculosis H37Rv]	2	1	0.889466
1119	1.41	1.41	4.531	2.589	2.589	gi|623355571	pantoate-beta-alanine ligase PanC [Mycobacterium tuberculosis H37Rv]	1	0.990832	0.785684
1120	1.4	1.4	18.15	3.503	3.503	gi|623361860	hypothetical protein P425_02678 [Mycobacterium tuberculosis H37Rv]	1	1.01859	0.896825
1121	1.4	1.4	5.66	5.66	2.83	gi|623367255	dihydropteroate synthase 2 FolP2 [Mycobacterium tuberculosis H37Rv]	1	0.809096	0.69471
1122	1.4	1.4	7.317	7.317	7.317	gi|623361507	hypothetical protein P425_02824 [Mycobacterium tuberculosis H37Rv]	1	0.981748	0.982013
1123	1.39	1.4	52.33	27.91	27.91	gi|623364117	antitoxin VapB36 [Mycobacterium tuberculosis H37Rv]	2	0.972747	0.587741
1124	1.38	1.38	13.98	6.195	4.248	gi|623370195	uroporphyrin-III C-methyltransferase HemD [Mycobacterium tuberculosis H37Rv]	1	0.619441	0.444735
1125	1.37	1.37	23.69	9.059	4.181	gi|623364052	membrane protein [Mycobacterium tuberculosis H37Rv]	1	0.946237	0.8586
1126	1.37	1.37	22.92	17.71	17.71	gi|623372385	hypothetical protein P425_00198 [Mycobacterium tuberculosis H37Rv]	1	0.990832	0.864848
1127	1.37	1.37	7.831	4.217	4.217	gi|623355728	hypothetical protein P425_03906 [Mycobacterium tuberculosis H37Rv]	1	0.549541	0.374445
1128	1.36	1.37	12.9	12.9	12.9	gi|623367084	sulfur carrier protein CysO [Mycobacterium tuberculosis H37Rv]	1	1.00925	0.944512
1129	1.36	1.36	15.38	6.769	3.385	gi|623366662	transcriptional regulator WhiA [Mycobacterium tuberculosis H37Rv]	1	0.937562	0.769655
1130	1.35	1.35	8.009	5.721	5.721	gi|623365945	adenosylmethionine-8-amino-7-oxononanoate aminotransferase BioA [Mycobacterium tuberculosis H37Rv]	2	0.963829	1
1131	1.35	1.35	5.172	5.172	5.172	gi|623371293	anti-sigma factor RskA [Mycobacterium tuberculosis H37Rv]	1	1.78649	0.357605
1132	1.33	1.33	28.09	10.49	5.993	gi|623371366	trehalose sulfotransferase [Mycobacterium tuberculosis H37Rv]	1	0.972747	0.597487
1133	1.33	1.33	6.316	3.684	3.684	gi|623372252	cellulase CelA1 [Mycobacterium tuberculosis H37Rv]	1	0.816582	0.705526
1134	1.33	1.33	5.957	5.957	5.957	gi|623361494	alanine rich protein [Mycobacterium tuberculosis H37Rv]	1	0.981748	0.97966
1135	1.31	1.31	27.74	8.029	8.029	gi|623361261	hypothetical protein P425_03044 [Mycobacterium tuberculosis H37Rv]	1	1.14815	0.646957
1136	1.31	1.31	15.38	5.846	5.846	gi|623361230	oxidoreductase [Mycobacterium tuberculosis H37Rv]	2	1.39316	0.216829
1137	1.31	1.31	11.2	4	4	gi|623361474	hypothetical protein P425_02791 [Mycobacterium tuberculosis H37Rv]	1	1.0666	0.88384
1138	1.3	1.31	5.024	1.413	1.413	gi|81340938	RecName: Full=Neutral ceramidase; Short=N-CDase; Short=NCDase; AltName: Full=Acylsphingosine deacylase; AltName: Full=N-acylsphingosine amidohydrolase	1	1.14815	0.403117
1139	1.29	1.3	18.97	14.36	8.718	gi|623363681	hypothetical protein P425_02209 [Mycobacterium tuberculosis H37Rv]	2	0.972747	0.988474
1140	1.29	1.29	6.441	6.441	6.441	gi|623370182	pyrroline-5-carboxylate reductase ProC [Mycobacterium tuberculosis H37Rv]	1	0.794328	0.679361
1141	1.29	1.29	8.889	8.889	8.889	gi|623369686	cold shock protein B CspB [Mycobacterium tuberculosis H37Rv]	1	0.47863	0.491727
1142	1.28	1.29	16.19	4.722	2.192	gi|623355774	acyl-CoA dehydrogenase FadE35 [Mycobacterium tuberculosis H37Rv]	1	1.00925	0.720615
1143	1.27	1.29	11.24	2.434	2.434	gi|623370237	hypothetical protein P425_00572 [Mycobacterium tuberculosis H37Rv]	1	1.04713	0.729573
1144	1.27	1.28	9.375	7.292	3.472	gi|623360021	hypothetical protein P425_03168 [Mycobacterium tuberculosis H37Rv]	1	0.946237	0.83042
1145	1.26	1.26	7.877	1.969	1.969	gi|623361197	glutamine synthetase GlnA4 [Mycobacterium tuberculosis H37Rv]	1	1.09648	0.771608
1146	1.25	1.25	16.09	16.09	16.09	gi|623369713	hypothetical protein P425_00938 [Mycobacterium tuberculosis H37Rv]	1	0.794328	0.674751
1147	1.24	1.24	6.866	3.582	3.582	gi|623370218	3-oxoacyl-[acyl-carrier-protein] synthase 3 FabH [Mycobacterium tuberculosis H37Rv]	2	0.981748	0.97532
1148	1.24	1.24	22.83	11.02	11.02	gi|623365635	exported protein [Mycobacterium tuberculosis H37Rv]	1	0.963829	0.955406
1149	1.24	1.24	2.098	2.098	2.098	gi|623371408	aspartate aminotransferase AspC [Mycobacterium tuberculosis H37Rv]	1	0.724436	0.57447
1150	1.23	1.23	17.91	5.473	5.473	gi|623367455	transcriptional regulator [Mycobacterium tuberculosis H37Rv]	1	1.07647	0.871273
1151	1.22	1.22	14.79	9.859	5.634	gi|623361691	hypothetical protein P425_02504 [Mycobacterium tuberculosis H37Rv]	1	0.946237	0.870299
1152	1.22	1.22	6.704	6.704	6.704	gi|623371411	hypothetical protein P425_00353 [Mycobacterium tuberculosis H37Rv]	1	1.24738	0.666333
1153	1.21	1.21	13.73	4.255	2.515	gi|623355667	glycerol kinase GlpK [Mycobacterium tuberculosis H37Rv]	1	0.954993	0.813124
1154	1.21	1.21	52.05	34.25	19.18	gi|623361781	antitoxin VapB38 [Mycobacterium tuberculosis H37Rv]	1	0.963829	0.842055
1155	1.21	1.21	3.717	3.717	3.717	gi|623361843	shikimate 5-dehydrogenase AroE [Mycobacterium tuberculosis H37Rv]	1	1.0666	0.883701
1156	1.19	1.19	30.3	14.55	11.52	gi|623367064	methylated-DNA-protein-cysteine methyltransferase Ogt [Mycobacterium tuberculosis H37Rv]	1	0.946237	0.844309
1157	1.19	1.19	6.686	4.36	4.36	gi|623361581	oxidoreductase [Mycobacterium tuberculosis H37Rv]	1	0.954993	0.745428
1158	1.18	1.18	17.03	3.623	3.623	gi|623367293	oxidoreductase [Mycobacterium tuberculosis H37Rv]	1	0.928966	0.89448
1159	1.17	1.17	13.86	3.933	2.434	gi|623363825	hypothetical protein P425_02124 [Mycobacterium tuberculosis H37Rv]	1	1.10662	0.789689
1160	1.16	1.16	5.405	1.622	1.622	gi|623369743	periplasmic phosphate-binding lipoprotein PstS3 [Mycobacterium tuberculosis H37Rv]	1	1.2942	0.615886
1161	1.15	1.15	5.797	5.797	5.797	gi|623360789	hypothetical protein P425_03047 [Mycobacterium tuberculosis H37Rv]	1	0.679204	0.51435
1162	1.14	1.14	7.099	2.028	2.028	gi|623361187	malate dehydrogenase Mqo [Mycobacterium tuberculosis H37Rv]	1	0.954993	0.819677
1163	1.14	1.14	13.08	6.923	6.923	gi|81342471	RecName: Full=Ribonuclease VapC46; Short=RNase VapC46; AltName: Full=Toxin VapC46	1	0.831764	0.729199
1164	1.13	1.13	15.14	2.208	2.208	gi|623357555	3-oxoacyl-[acyl-carrier protein] reductase [Mycobacterium tuberculosis H37Rv]	1	0.990832	0.968829
1165	1.13	1.13	5.298	2.98	2.98	gi|623371374	light-dependent protochlorophyllide reductase [Mycobacterium tuberculosis H37Rv]	1	1.52757	0.489209
1166	1.12	1.13	19.96	4.192	1.597	gi|623359196	two-component system sensor histidine kinase [Mycobacterium tuberculosis H37Rv]	1	1	1
1167	1.11	3.18	9.83	4.159	2.647	gi|623363561	flavoprotein [Mycobacterium tuberculosis H37Rv]	2	0.954993	0.877053
1168	1.1	1.11	5.357	3.214	3.214	gi|623361702	DegV family EDD domain-containing protein [Mycobacterium tuberculosis H37Rv]	1	0.954993	0.868882
1169	1.1	1.1	13.93	3.214	3.214	gi|623372439	3-hydroxyacyl-thioester dehydratase HtdX [Mycobacterium tuberculosis H37Rv]	1	1.22462	0.598958
1170	1.09	1.09	9.274	4.032	1.21	gi|81671838	RecName: Full=Putative inactive phenolphthiocerol synthesis polyketide synthase type I Pks15	1	0.231206	0.217822
1171	1.09	1.09	7.113	4.184	4.184	gi|623364156	hypothetical protein P425_02089 [Mycobacterium tuberculosis H37Rv]	1	1.15878	0.736479
1172	1.08	1.09	8.303	2.527	2.527	gi|623365118	short-chain dehydrogenase/reductase [Mycobacterium tuberculosis H37Rv]	1	1.33045	0.588505
1173	1.08	1.08	15.82	2.028	2.028	gi|623371414	isoniazid inducible protein IniC [Mycobacterium tuberculosis H37Rv]	1	0.981748	0.85034
1174	1.07	1.07	10.03	3.135	3.135	gi|623367773	exopolyphosphatase [Mycobacterium tuberculosis H37Rv]	1	0.963829	0.924204
1175	1.07	1.07	24.46	5.036	5.036	gi|623357917	30S ribosomal protein S11 RpsK [Mycobacterium tuberculosis H37Rv]	1	0.487529	0.322737
1176	1.07	1.07	8.046	8.046	8.046	gi|623371328	transmembrane protein [Mycobacterium tuberculosis H37Rv]	1	0.879023	0.812096
1177	1.06	3.42	10.82	7.732	7.732	gi|623355750	hypothetical protein P425_03930 [Mycobacterium tuberculosis H37Rv]	2	1.09648	0.809031
1178	1.05	1.1	5.303	5.303	3.409	gi|623355647	hydrolase [Mycobacterium tuberculosis H37Rv]	1	0.972747	0.972401
1179	1.05	1.06	14.75	3.471	3.471	gi|623355767	decaprenylphosphoryl-beta-D-ribose 2'-oxidase [Mycobacterium tuberculosis H37Rv]	1	0.870964	0.797313
1180	1.05	1.05	13.86	4.388	2.309	gi|623367381	PHOH-like protein PhoH2 [Mycobacterium tuberculosis H37Rv]	1	0.981748	1
1181	1.03	1.03	10.73	2.682	2.682	gi|623355791	1-acylglycerol-3-phosphate O-acyltransferase [Mycobacterium tuberculosis H37Rv]	1	1.04713	0.932969
1182	1.03	1.03	13.77	8.383	8.383	gi|623372331	hypothetical protein P425_00144 [Mycobacterium tuberculosis H37Rv]	1	0.704693	0.543229
1183	1.02	1.11	17.5	17.5	13.33	gi|623361457	prophage PhiRv2 protein [Mycobacterium tuberculosis H37Rv]	2	1.1695	0.705809
1184	1.01	1.01	9.278	2.405	2.405	gi|623371276	exodeoxyribonuclease III protein XthA [Mycobacterium tuberculosis H37Rv]	1	1.08643	0.521165
1185	1.01	1.01	15.17	9.655	9.655	gi|623372198	membrane protein [Mycobacterium tuberculosis H37Rv]	1	0.990832	0.978387
1186	1	4.66	12.59	10.14	10.14	gi|623370335	methoxy mycolic acid synthase 1 MmaA1 [Mycobacterium tuberculosis H37Rv]	3	1.15878	0.762009
1187	1	1	35.37	7.483	7.483	gi|623366008	hypothetical protein P425_01692 [Mycobacterium tuberculosis H37Rv]	1	0.903649	0.689534
1188	0.98	0.98	19.47	15.04	15.04	gi|623364126	transcriptional regulator [Mycobacterium tuberculosis H37Rv]	2	0.83946	0.676484
1189	0.98	0.98	2.82	1.518	1.518	gi|623372260	l-serine dehydratase SdaA [Mycobacterium tuberculosis H37Rv]	1	0.963829	0.84174
1190	0.97	0.97	9.766	3.32	1.563	gi|623370467	bifunctional acylase GgtA [Mycobacterium tuberculosis H37Rv]	1	0.946237	0.86941
1191	0.96	0.96	14.14	8.081	8.081	gi|623361175	hypothetical protein P425_02957 [Mycobacterium tuberculosis H37Rv]	1	0.937562	0.778634
1192	0.94	0.94	5.182	2.687	2.687	gi|623367094	fatty acyl-AMP ligase MbtM [Mycobacterium tuberculosis H37Rv]	1	0.903649	0.858826
1193	0.94	0.94	9.314	5.882	5.882	gi|623360775	oxidoreductase [Mycobacterium tuberculosis H37Rv]	1	0.83946	0.750881
1194	0.92	5.66	15.41	9.075	7.877	gi|623355803	fatty-acid-AMP ligase FadD23 [Mycobacterium tuberculosis H37Rv]	4	0.937562	0.525159
1195	0.92	0.92	5.974	5.195	3.377	gi|623371258	acetate kinase AckA [Mycobacterium tuberculosis H37Rv]	1	1.19124	0.648172
1196	0.9	0.94	23.81	11.36	11.36	gi|623365878	hypothetical protein P425_01560 [Mycobacterium tuberculosis H37Rv]	3	0.912011	0.737852
1197	0.9	0.9	16.05	6.173	6.173	gi|623365890	FkbM family methyltransferase [Mycobacterium tuberculosis H37Rv]	1	1.04713	1
1198	0.9	0.9	3.39	2.331	2.331	gi|623367469	polyketide synthase associated protein PapA3 [Mycobacterium tuberculosis H37Rv]	1	0.981748	0.821816
1199	0.89	0.9	11.74	2.083	2.083	gi|623367271	serine protease HtrA [Mycobacterium tuberculosis H37Rv]	1	2.12814	0.473862
1200	0.89	0.89	20.59	20.59	20.59	gi|623370457	ferredoxin [Mycobacterium tuberculosis H37Rv]	1	1.28233	0.625815
1201	0.88	0.89	19.14	3.96	3.96	gi|623366685	OXPP cycle protein OpcA [Mycobacterium tuberculosis H37Rv]	1	1.03753	0.544699
1202	0.86	0.95	9.595	1.902	0.9098	gi|623372464	5-oxoprolinase OplA [Mycobacterium tuberculosis H37Rv]	1	1	0.908651
1203	0.86	0.9	11.89	9.189	4.324	gi|623370434	hypothetical protein P425_00774 [Mycobacterium tuberculosis H37Rv]	1	0.946237	1
1204	0.84	0.86	24.12	6.14	3.947	RRRRRgi|623367783	REVERSED transposase [Mycobacterium tuberculosis H37Rv]	1	0.912011	0.866091
1205	0.84	0.86	18.12	11.59	7.971	gi|623361763	YbgC/YbaW family acyl-CoA thioester hydrolase [Mycobacterium tuberculosis H37Rv]	1	1.05682	0.897531
1206	0.84	0.85	14.17	7.5	4.167	gi|623367431	alpha-methylacyl-CoA racemase Mcr [Mycobacterium tuberculosis H37Rv]	1	0.855067	0.760884
1207	0.84	0.84	7.4	4.651	3.171	gi|623357891	hypothetical protein P425_03575 [Mycobacterium tuberculosis H37Rv]	1	0.990832	0.991317
1208	0.84	0.84	5.115	2.813	2.813	gi|623355514	acetyl-CoA acetyltransferase FadA5 [Mycobacterium tuberculosis H37Rv]	1	1.33045	0.586595
1209	0.84	0.84	5.932	5.932	5.932	gi|623357847	lipoprotein LpqD [Mycobacterium tuberculosis H37Rv]	1	0.855067	0.774387
1210	0.83	1.14	19.63	13.08	5.047	gi|623366666	long-chain-fatty-acid-CoA ligase FadD12 [Mycobacterium tuberculosis H37Rv]	3	1.11686	0.791887
1211	0.83	0.84	10.44	6.593	6.593	gi|623372330	peptide methionine sulfoxide reductase MsrA [Mycobacterium tuberculosis H37Rv]	1	0.809096	0.637714
1212	0.82	1.13	12.02	5.039	3.101	gi|623361194	oxidoreductase [Mycobacterium tuberculosis H37Rv]	1	1.02802	0.937654
1213	0.82	0.82	16.05	9.877	9.877	gi|623361841	antitoxin VapB20 [Mycobacterium tuberculosis H37Rv]	1	0.809096	0.697948
1214	0.8	0.8	20.4	13.2	6.4	gi|623363526	transmembrane protein [Mycobacterium tuberculosis H37Rv]	1	1.19124	0.622778
1215	0.8	0.8	8.642	6.79	2.16	gi|623361595	hypothetical protein P425_02912 [Mycobacterium tuberculosis H37Rv]	1	1.47231	0.416139
1216	0.8	0.8	18.35	18.35	15.19	gi|623363549	hypothetical protein P425_02321 [Mycobacterium tuberculosis H37Rv]	2	1.07647	0.865284
1217	0.79	0.8	4.739	4.739	4.739	gi|623363448	hydroxyacylglutathione hydrolase [Mycobacterium tuberculosis H37Rv]	1	1.14815	0.717445
1218	0.77	0.77	6.667	3.333	3.333	gi|623365994	acyl-CoA thioesterase II TesB1 [Mycobacterium tuberculosis H37Rv]	1	0.954993	0.943759
1219	0.77	0.77	11.84	11.84	11.84	gi|623361602	antitoxin MazE9 [Mycobacterium tuberculosis H37Rv]	1	0.912011	0.865002
1220	0.76	0.76	11.18	4.532	4.532	gi|623371363	ESX-3 secretion system protein EccE3 [Mycobacterium tuberculosis H37Rv]	1	1.09648	0.819848
1221	0.76	0.76	16.09	10.92	5.747	gi|623359254	phosphoribosylaminoimidazole carboxylase catalytic subunit PurE [Mycobacterium tuberculosis H37Rv]	1	0.847227	0.739156
1222	0.75	0.76	8.163	4.082	4.082	gi|623366121	hypothetical protein P425_01806 [Mycobacterium tuberculosis H37Rv]	1	1.0666	0.819765
1223	0.75	0.75	12.35	7.407	7.407	gi|623372443	oxidoreductase [Mycobacterium tuberculosis H37Rv]	1	1.10662	0.666761
1224	0.75	0.75	4.839	2.903	2.903	gi|623360826	formyltetrahydrofolate deformylase PurU [Mycobacterium tuberculosis H37Rv]	1	0.972747	0.833195
1225	0.74	0.74	10.29	4.733	2.058	gi|623367416	transcriptional regulator [Mycobacterium tuberculosis H37Rv]	1	0.990832	1
1226	0.74	0.74	12.14	9.538	2.89	gi|623355655	cysteine synthase A [Mycobacterium tuberculosis H37Rv]	1	0.903649	0.717564
1227	0.72	0.72	13.64	13.64	13.64	gi|623370254	hypothetical protein P425_00590 [Mycobacterium tuberculosis H37Rv]	1	0.990832	0.964256
1228	0.71	0.72	14.91	6.868	2.01	gi|623367254	fatty-acid-CoA ligase FadD6 [Mycobacterium tuberculosis H37Rv]	1	0.963829	0.647381
1229	0.7	0.7	29.59	8.503	6.463	gi|623370232	oxidoreductase [Mycobacterium tuberculosis H37Rv]	2	0.963829	0.837472
1230	0.7	0.7	5.147	5.147	5.147	gi|623363568	hypothetical protein P425_02340 [Mycobacterium tuberculosis H37Rv]	1	1.07647	0.823118
1231	0.69	0.69	30.4	9.2	4.4	gi|623363697	hypothetical protein P425_02226 [Mycobacterium tuberculosis H37Rv]	1	0.954993	0.816842
1232	0.68	0.68	3.824	3.824	3.824	gi|623359165	PDZ domain-containing protease [Mycobacterium tuberculosis H37Rv]	1	1.58489	0.420338
1233	0.67	0.9	10.93	5.263	3.239	gi|623367099	3-oxoacyl-[acyl-carrier protein] reductase FabG2 [Mycobacterium tuberculosis H37Rv]	1	1.31826	0.596737
1234	0.67	0.72	24.63	6.585	2.439	gi|623363701	undecaprenyldiphospho-muramoylpentapeptide beta-N-acetylglucosaminyltransferase [Mycobacterium tuberculosis H37Rv]	1	0.981748	0.867124
1235	0.67	0.68	3.455	2.545	2.545	gi|623355864	type VII secretion-associated serine protease mycosin [Mycobacterium tuberculosis H37Rv]	1	1.28233	0.625118
1236	0.65	0.65	8.38	2.793	2.793	gi|623370186	hypothetical protein P425_00521 [Mycobacterium tuberculosis H37Rv]	1	0.954993	0.840628
1237	0.65	0.65	12.37	2.749	2.749	gi|623355538	4,5-9,10-diseco-3-hydroxy-5,9,17-trioxoandrosta-1(10),2-diene-4-oate hydrolase HsaD [Mycobacterium tuberculosis H37Rv]	1	1.13763	0.786063
1238	0.64	0.65	9.85	1.927	1.927	RRRRRgi|623355615	REVERSED DNA topoisomerase I TopA [Mycobacterium tuberculosis H37Rv]	2	0.855067	0.18622
1239	0.64	0.64	8.007	1.874	1.874	gi|623366073	DNA repair protein RecN [Mycobacterium tuberculosis H37Rv]	1	1.03753	0.841943
1240	0.61	0.61	9.16	6.87	6.87	gi|623370207	deazaflavin-dependent nitroreductase [Mycobacterium tuberculosis H37Rv]	1	1.01859	0.673374
1241	0.59	0.59	49.33	20	12	gi|623361809	membrane protein [Mycobacterium tuberculosis H37Rv]	1	1.04713	1
1242	0.59	0.59	14.08	4.225	4.225	gi|623370441	toxin VapC31 [Mycobacterium tuberculosis H37Rv]	1	0.636796	0.472718
1243	0.57	0.78	24.06	15.79	12.03	gi|623361816	toxin VapC17 [Mycobacterium tuberculosis H37Rv]	1	0.824138	0.715034
1244	0.57	0.57	12.5	6.897	6.897	gi|623355814	phosphoglycerate mutase [Mycobacterium tuberculosis H37Rv]	1	0.990832	0.654805
1245	0.56	0.57	12.8	0.8	0.8	gi|623367326	hypothetical protein P425_01326 [Mycobacterium tuberculosis H37Rv]	1	0.903649	0.8499
1246	0.56	0.56	5.917	3.156	1.775	gi|623355529	fatty-acid-CoA ligase FadD3 [Mycobacterium tuberculosis H37Rv]	1	1.14815	0.483926
1247	0.56	0.56	13.15	13.15	4.225	gi|623360143	transcriptional regulator TetR-family [Mycobacterium tuberculosis H37Rv]	1	0.963829	1
1248	0.56	0.56	5	5	5	gi|623371385	membrane protein [Mycobacterium tuberculosis H37Rv]	1	1.33045	0.559515
1249	0.53	0.53	13.41	6.159	6.159	gi|623372268	oxidoreductase [Mycobacterium tuberculosis H37Rv]	1	0.758578	0.61711
1250	0.53	0.53	16.67	16.67	16.67	gi|623370147	hypothetical protein P425_00846 [Mycobacterium tuberculosis H37Rv]	1	0.679204	0.509255
1251	0.52	0.52	11.27	11.27	11.27	gi|623361658	protein MbtH [Mycobacterium tuberculosis H37Rv]	1	0.946237	0.870941
1252	0.5	0.5	29.52	10.48	10.48	gi|623372217	hypothetical protein P425_00030 [Mycobacterium tuberculosis H37Rv]	1	1.05682	0.897329
1253	0.49	0.72	19.8	7.921	6.271	gi|623365133	hypothetical protein P425_01961 [Mycobacterium tuberculosis H37Rv]	2	0.972747	0.968739
1254	0.49	0.67	20.48	6.827	4.418	gi|623372378	hypothetical protein P425_00191 [Mycobacterium tuberculosis H37Rv]	1	0.794328	0.435564
1255	0.49	0.49	26.56	8.299	4.979	gi|623360816	hypothetical protein P425_03075 [Mycobacterium tuberculosis H37Rv]	1	0.625173	0.317398
1256	0.49	0.49	5.058	5.058	2.335	gi|623369726	hypothetical protein P425_00951 [Mycobacterium tuberculosis H37Rv]	1	1.04713	0.879007
1257	0.48	0.48	11.06	1.791	1.054	gi|623359219	preprotein translocase subunit SecA1 [Mycobacterium tuberculosis H37Rv]	1	0.313329	0.127481
1258	0.47	0.48	14.41	1.695	1.695	gi|623370253	cytochrome P450 135B1 Cyp135B1 [Mycobacterium tuberculosis H37Rv]	1	1.00925	0.994855
1259	0.47	0.48	15.92	11.44	4.478	gi|623372328	transcriptional regulator [Mycobacterium tuberculosis H37Rv]	1	1.1272	0.802111

## Sheet: Experiment-2
N	Unused	Total	%Cov	%Cov(50)	%Cov(95)	Accession	Name	Peptides (95%)	Change in protein expression (yidC(-)/Control)	p-value
1	109.63	109.63	69.44	64.26	61.67	gi|623371289	chaperonin 2 GroEL2 [Mycobacterium tuberculosis H37Rv]	185	0.416869	3.18e-09
2	52.49	52.49	50.88	44.32	41.92	gi|623371421	chaperone DnaK [Mycobacterium tuberculosis H37Rv]	51	0.972747	0.0118199
3	41.23	41.23	38.56	28.89	25.94	gi|623371233	endopeptidase ATP binding protein chain B ClpB [Mycobacterium tuberculosis H37Rv]	19	0.990832	0.614384
4	33.57	33.57	78	78	78	gi|623357876	chaperonin GroES [Mycobacterium tuberculosis H37Rv]	141	0.328095	0.000483407
5	31.29	37.33	36.55	34.88	30.43	gi|623357875	chaperonin 1 GroEL1 [Mycobacterium tuberculosis H37Rv]	30	0.334195	2.38e-05
6	30	30	33.13	25.66	25.66	gi|623359227	adenosylhomocysteinase SahH [Mycobacterium tuberculosis H37Rv]	23	1.88799	0.000977493
7	29.78	29.78	35.54	27.57	20.68	gi|623365145	catalase-peroxidase-peroxynitritase T KatG [Mycobacterium tuberculosis H37Rv]	20	0.981748	1
8	28.75	28.75	24.87	17.69	17.69	gi|623361583	polyribonucleotide nucleotidyltransferase GpsI [Mycobacterium tuberculosis H37Rv]	16	1.01859	0.312191
9	28.56	28.56	30.43	24.51	22.53	gi|623367420	5-methyltetrahydropteroyltriglutamate-homocysteine methyltransferase MetE [Mycobacterium tuberculosis H37Rv]	18	1.70608	0.0996412
10	27.77	27.77	15.64	9.521	8.309	gi|623355777	polyketide synthase Pks13 [Mycobacterium tuberculosis H37Rv]	17	1.30617	0.18721
11	27.74	27.74	29.96	23.25	22.54	gi|623370374	elongation factor G FusA1 [Mycobacterium tuberculosis H37Rv]	17	0.972747	0.01361
12	24.22	24.22	20.39	12.12	12.12	gi|623370357	DNA-directed RNA polymerase RpoB [Mycobacterium tuberculosis H37Rv]	15	0.524807	0.00864124
13	23.97	23.97	28.07	23.08	19.54	gi|623366006	30S ribosomal protein S1 RpsA [Mycobacterium tuberculosis H37Rv]	13	0.444631	0.00167477
14	23.43	23.43	34.33	28.5	25.67	gi|623358941	acetyl-/propionyl-coenzyme A carboxylase AccA3 [Mycobacterium tuberculosis H37Rv]	15	0.954993	0.236586
15	22.9	28.13	29.01	22.17	20.17	gi|623355565	ATP-dependent Clp protease ATP-binding subunit ClpC [Mycobacterium tuberculosis H37Rv]	14	0.349945	0.00358348
16	20.49	20.49	46.57	46.57	38.63	gi|623370152	thiosulfate sulfurtransferase CysA2 [Mycobacterium tuberculosis H37Rv]	13	1.39316	0.226674
17	20.4	20.4	35.16	25.12	22.29	gi|81669465	RecName: Full=Long-chain-fatty-acid--AMP ligase FadD32; Short=FAAL; AltName: Full=Acyl-AMP synthetase	10	1.58489	0.0165981
18	20.31	20.31	24.83	23.2	19.95	gi|623369711	citrate synthase I GltA2 [Mycobacterium tuberculosis H37Rv]	13	1.52757	0.154911
19	20.2	20.2	25.69	15.69	15.69	gi|623370108	fatty oxidation protein FadB [Mycobacterium tuberculosis H37Rv]	11	10.9648	8.73e-08
20	19.6	19.6	39.77	30.84	30.84	gi|623357915	DNA-directed RNA polymerase alpha chain RpoA [Mycobacterium tuberculosis H37Rv]	14	0.711214	0.185507
21	19.32	19.32	29.69	26.05	21.31	gi|623367056	ATP synthase alpha chain AtpA [Mycobacterium tuberculosis H37Rv]	12	1.78649	0.0939296
22	18.86	18.86	25.8	17.14	14.13	gi|67463758	Chain B, Structure Of Mycobacterium Tuberculosis Nira Protein	9	1.00925	0.605109
23	18.83	18.83	21.45	15.35	14.52	gi|623372407	iron-regulated phosphoenolpyruvate carboxykinase PckA [Mycobacterium tuberculosis H37Rv]	9	2.93765	0.00127979
24	18.55	20.12	31.68	21.77	21.77	gi|623371313	dihydrolipoamide dehydrogenase LpdC [Mycobacterium tuberculosis H37Rv]	10	1.94089	0.0827303
25	18.18	18.18	23.84	18.64	17.56	gi|623361765	ChvD family ATP-binding cassette protein [Mycobacterium tuberculosis H37Rv]	11	1.6293	0.354101
26	17.85	19.47	17.3	10.07	7.717	gi|623367296	2-oxoglutarate decarboxylase [Mycobacterium tuberculosis H37Rv]	9	1.99526	0.223247
27	17.25	17.25	13.57	9.544	8.696	gi|623365850	iron-regulated aconitate hydratase Can [Mycobacterium tuberculosis H37Rv]	9	2.37684	0.00794474
28	17.11	17.11	47.6	47.6	39.11	gi|623361226	elongation factor Tsf [Mycobacterium tuberculosis H37Rv]	9	0.903649	0.156149
29	16.98	16.98	30.62	16	13.85	gi|623369688	acyl-CoA dehydrogenase FadE10 [Mycobacterium tuberculosis H37Rv]	9	1	0.96095
30	16.98	16.98	52.76	38.69	23.62	gi|623371327	iron-regulated heparin binding hemagglutinin HbhA [Mycobacterium tuberculosis H37Rv]	9	0.483059	0.0262874
31	16.95	18.98	42.17	33.59	30.56	gi|623370375	iron-regulated elongation factor TU Tuf [Mycobacterium tuberculosis H37Rv]	19	1.00925	0.870068
32	16.59	16.59	45.21	42.91	36.78	gi|623366677	triosephosphate isomerase Tpi [Mycobacterium tuberculosis H37Rv]	9	1.59956	0.773191
33	16.53	16.53	30.92	25.72	21.97	gi|623360026	NADP-dependent alcohol dehydrogenase AdhC [Mycobacterium tuberculosis H37Rv]	11	1.01859	0.911179
34	16.16	16.16	64.1	50	50	gi|623370373	30S ribosomal protein S7 RpsG [Mycobacterium tuberculosis H37Rv]	11	0.483059	0.00747155
35	15.79	15.79	27.57	18.14	11.29	gi|623366688	transketolase Tkt [Mycobacterium tuberculosis H37Rv]	8	1.61436	0.109186
36	15.14	15.14	52.24	45.77	37.31	gi|623357916	30S ribosomal protein S4 RpsD [Mycobacterium tuberculosis H37Rv]	7	0.325087	0.000486909
37	14.94	14.94	18.77	13.62	13.62	gi|623367045	transcription termination factor Rho [Mycobacterium tuberculosis H37Rv]	8	0.420727	0.0060402
38	14.62	14.62	16.09	9.101	5.549	gi|623363551	pyruvate dehydrogenase E1 component AceE [Mycobacterium tuberculosis H37Rv]	6	2.12814	0.0355534
39	14.59	14.59	31.62	29.31	24.16	gi|623359253	acyl-CoA dehydrogenase FadE25 [Mycobacterium tuberculosis H37Rv]	14	0.972747	0.842776
40	14.33	15.92	20.29	16.95	16.95	gi|623363528	glutamine synthetase GlnA1 [Mycobacterium tuberculosis H37Rv]	13	0.731139	0.239091
41	14	14	36.84	29.47	29.47	gi|623366627	integration host factor MihF [Mycobacterium tuberculosis H37Rv]	7	0.159956	0.000715292
42	14	14	52.81	42.13	42.13	gi|623370341	50S ribosomal protein L10 RplJ [Mycobacterium tuberculosis H37Rv]	9	0.313329	0.0598943
43	14	14	23	23	23	gi|623369765	succinyl-CoA synthetase beta chain SucC [Mycobacterium tuberculosis H37Rv]	12	0.42462	0.136654
44	13.75	13.75	32.08	22.38	15.64	gi|359545721	Chain B, Structure Of Glutamyl-Trna Synthetase From Mycobacterium Tuberculosis In Space Group P21	7	0.981748	0.565199
45	13.72	13.72	14.51	6.231	6.231	gi|623370358	DNA-directed RNA polymerase RpoC [Mycobacterium tuberculosis H37Rv]	8	0.691831	0.216873
46	13.61	13.61	26.8	23.08	19.35	gi|623366631	s-adenosylmethionine synthetase MetK [Mycobacterium tuberculosis H37Rv]	8	0.524807	0.0325822
47	13.56	13.56	31.1	20.8	19.53	gi|623363522	2-oxoglutarate dehydrogenase, E2 component, dihydrolipoamide succinyltransferase DlaT [Mycobacterium tuberculosis H37Rv]	11	1.01859	0.533887
48	13.44	13.44	22.36	17.3	17.3	gi|623367384	fumarase Fum [Mycobacterium tuberculosis H37Rv]	9	0.310456	0.0249419
49	13.36	13.36	44.26	29.36	29.36	gi|623370331	50S ribosomal protein L1 RplA [Mycobacterium tuberculosis H37Rv]	7	0.972747	0.541175
50	13.12	13.12	41.72	28.34	28.34	gi|623370233	1,4-Dihydroxy-2-naphthoyl-CoA synthase [Mycobacterium tuberculosis H37Rv]	7	1.02802	0.422337
51	13.09	13.09	42.28	29.78	29.78	gi|623365987	indole-3-glycerol phosphate synthase TrpC [Mycobacterium tuberculosis H37Rv]	7	0.963829	0.177365
52	13.08	13.08	16.46	10.26	8.637	gi|623365073	malate synthase G GlcB [Mycobacterium tuberculosis H37Rv]	12	1.01859	1
53	12.5	12.5	26.94	26.94	26.6	gi|623358939	thiosulfate sulfurtransferase SseA [Mycobacterium tuberculosis H37Rv]	11	0.903649	0.463935
54	12.39	12.39	19.35	13	10.99	gi|623372446	succinate dehydrogenase [iron-sulfur subunit] SdhA_1 [Mycobacterium tuberculosis H37Rv]	6	1.99526	0.00270159
55	12.1	12.1	27.35	19.3	19.3	gi|623366687	transaldolase Tal [Mycobacterium tuberculosis H37Rv]	8	2.48886	0.0147911
56	12.06	12.06	21.78	15.72	13.07	gi|623361502	RNA polymerase sigma factor SigA [Mycobacterium tuberculosis H37Rv]	7	0.167494	0.000718133
57	12.05	12.05	25.78	20.21	20.21	gi|81832360	RecName: Full=Cyclopropane mycolic acid synthase MmaA2; Short=CMAS; AltName: Full=Cyclopropane-fatty-acyl-phospholipid synthase; Short=CFA synthase; AltName: Full=Mycolic acid methyltransferase; Short=MA-MT; AltName: Full=S-adenosylmethionine-dependent methyltransferase; Short=AdoMet-MT; Short=SAM-MT	7	0.448745	0.0729005
58	12.04	12.04	34.89	28.09	28.09	gi|623371422	protein GrpE [Mycobacterium tuberculosis H37Rv]	8	0.724436	0.583905
59	12.02	12.09	20.99	15.33	15.33	gi|623359259	propionyl-CoA carboxylase beta chain 5 AccD5 [Mycobacterium tuberculosis H37Rv]	7	0.981748	0.841216
60	12.02	12.02	46.99	33.08	31.2	gi|623360009	electron transfer flavoprotein beta subunit FixA [Mycobacterium tuberculosis H37Rv]	8	0.515229	0.10515
61	12.02	12.02	53.08	53.08	53.08	gi|623370342	50S ribosomal protein L7/L12 RplL [Mycobacterium tuberculosis H37Rv]	17	0.231206	0.127464
62	12	12	24.71	23.55	23.55	gi|623371212	fructose-bisphosphate aldolase Fba [Mycobacterium tuberculosis H37Rv]	9	0.457088	0.0209931
63	12	12	16.23	13.91	13.91	gi|623370187	cyclopropane mycolic acid synthase 2 CmaA2 [Mycobacterium tuberculosis H37Rv]	7	0.390841	0.0155513
64	12	12	44.7	44.7	44.7	gi|623355826	ESX-1 secretion-associated regulator EspR [Mycobacterium tuberculosis H37Rv]	6	0.319154	0.127464
65	11.86	11.86	39.04	22.76	19.21	gi|623365079	inosine-5'-monophosphate dehydrogenase GuaB1 [Mycobacterium tuberculosis H37Rv]	7	1.10662	0.511387
66	11.81	11.81	23.71	15.96	15.96	gi|623367379	serine hydroxymethyltransferase 1 GlyA1 [Mycobacterium tuberculosis H37Rv]	6	1.39316	0.231404
67	11.73	11.73	41.21	37.36	37.36	gi|623372199	iron-regulated peptidyl-prolyl cis-trans isomerase A PpiA [Mycobacterium tuberculosis H37Rv]	12	0.366438	0.0913888
68	11.67	11.67	36.17	32.62	32.62	gi|623360835	oxidoreductase [Mycobacterium tuberculosis H37Rv]	8	0.570164	0.0859188
69	11.46	11.46	19.9	15.18	15.18	gi|623361654	chaperone DnaJ2 [Mycobacterium tuberculosis H37Rv]	7	1.00925	1
70	11.33	11.33	27.74	13.39	13.39	gi|623364057	acyl-CoA ligase FadD31 [Mycobacterium tuberculosis H37Rv]	7	1.02802	0.283365
71	11.25	11.25	10.33	3.742	2.369	gi|623360803	mycocerosic acid synthase membrane-associated Mas [Mycobacterium tuberculosis H37Rv]	5	1.43219	0.244056
72	11.25	11.25	30.36	23.91	19.92	gi|81345707	RecName: Full=FHA domain-containing protein FhaA	9	0.963829	0.369194
73	11.22	11.22	13.39	9.989	7.014	gi|623365068	glycine dehydrogenase GcvB [Mycobacterium tuberculosis H37Rv]	5	0.717794	0.19033
74	11.2	11.2	25.23	18.22	18.22	gi|623371318	isocitrate lyase Icl [Mycobacterium tuberculosis H37Rv]	7	0.519996	0.117481
75	10.86	10.86	29.57	24.78	24.78	gi|623361510	iron-dependent repressor and activator IdeR [Mycobacterium tuberculosis H37Rv]	8	0.524807	0.207361
76	10.46	10.46	21.61	17.01	15.86	gi|623355695	hypothetical protein P425_03871 [Mycobacterium tuberculosis H37Rv]	5	1.36773	0.47106
77	10.21	10.21	22	16	14	gi|623361870	haloalkane dehalogenase 3 [Mycobacterium tuberculosis H37Rv]	6	0.469894	0.0533417
78	10.2	10.28	18.67	10.07	9.333	gi|623372195	DNA gyrase subunit B GyrB [Mycobacterium tuberculosis H37Rv]	5	1.45881	0.344669
79	10.12	10.12	20.44	10.89	10.89	gi|623361530	alanine and arginine rich protein [Mycobacterium tuberculosis H37Rv]	5	0.515229	0.149846
80	10.11	10.11	50.33	41.06	41.06	gi|623355515	deazaflavin-dependent nitroreductase Ddn [Mycobacterium tuberculosis H37Rv]	6	1.02802	0.841294
81	10.09	10.09	52.76	45.4	39.88	gi|623370251	hypothetical protein P425_00586 [Mycobacterium tuberculosis H37Rv]	5	0.963829	0.673988
82	10.06	10.06	26.51	26.51	18.88	gi|623371341	phosphoglycerate mutase Gpm1 [Mycobacterium tuberculosis H37Rv]	5	0.981748	0.612488
83	10.05	10.05	31.71	27.18	27.18	gi|623361227	30S ribosomal protein S2 RpsB [Mycobacterium tuberculosis H37Rv]	6	0.505825	0.0937643
84	10.04	10.04	26.14	18.64	18.64	gi|623372441	acetyl-CoA acyltransferase FadA2 [Mycobacterium tuberculosis H37Rv]	5	1.01859	1
85	10.04	10.04	22.19	15.98	15.98	gi|623370161	acyl carrier protein desaturase DesA1 [Mycobacterium tuberculosis H37Rv]	5	0.246604	0.010793
86	10.02	10.02	20.94	11.81	7.651	gi|623372257	isocitrate dehydrogenase Icd2 [Mycobacterium tuberculosis H37Rv]	5	1.69044	0.206939
87	10.01	10.01	19.22	13.93	13.93	gi|623370345	ribonucleotide-transport ABC transporter ATP-binding protein Mkl [Mycobacterium tuberculosis H37Rv]	5	0.954993	0.473501
88	10.01	10.01	27.98	27.98	21.81	gi|623369720	enoyl-CoA hydratase EchA6 [Mycobacterium tuberculosis H37Rv]	6	0.937562	1
89	10	10	26.07	17.48	17.48	gi|623367764	ribose-phosphate pyrophosphokinase PrsA [Mycobacterium tuberculosis H37Rv]	8	0.369828	0.0295018
90	10	10	23.91	19.28	19.28	gi|623367072	acetyl-CoA acetyltransferase FadA4 [Mycobacterium tuberculosis H37Rv]	8	0.855067	0.805536
91	10	10	31.13	25.79	25.79	gi|623360008	electron transfer flavoprotein alpha subunit FixB [Mycobacterium tuberculosis H37Rv]	11	0.448745	0.0599191
92	10	10	25.11	21.97	21.97	gi|623370393	50S ribosomal protein L4 RplD [Mycobacterium tuberculosis H37Rv]	5	0.340408	0.0146633
93	10	10	54.05	54.05	54.05	gi|623365935	deazaflavin-dependent nitroreductase [Mycobacterium tuberculosis H37Rv]	5	1.00925	0.944415
94	9.92	9.92	18.81	8.628	7.412	gi|623361846	alanyl-tRNA synthetase AlaS [Mycobacterium tuberculosis H37Rv]	5	1.90546	0.108318
95	9.82	9.82	17.47	12.11	12.11	gi|623367472	fatty-acid-AMP ligase FadD21 [Mycobacterium tuberculosis H37Rv]	5	2.42103	0.0928416
96	9.77	9.77	30.63	22.14	22.14	gi|623370168	hypothetical protein P425_00867 [Mycobacterium tuberculosis H37Rv]	6	1.78649	0.134455
97	9.74	9.74	18.32	18.32	18.32	gi|623360769	ketol-acid reductoisomerase IlvC [Mycobacterium tuberculosis H37Rv]	7	1.59956	0.450185
98	9.65	9.65	27.41	15.56	15.56	gi|623367358	beta-ketoacyl CoA thiolase FadA3 [Mycobacterium tuberculosis H37Rv]	8	0.972747	0.986403
99	9.64	9.64	29.37	28.05	28.05	gi|623369766	succinyl-CoA synthetase alpha chain SucD [Mycobacterium tuberculosis H37Rv]	6	2.12814	0.0990086
100	9.32	9.32	19.6	12.56	12.56	gi|623372440	3-oxoacyl-[acyl-carrier protein] reductase FabG4 [Mycobacterium tuberculosis H37Rv]	5	0.316228	0.0209932
101	9.11	9.11	8.882	7.504	7.504	gi|81669270	RecName: Full=2-oxoglutarate oxidoreductase subunit KorA; AltName: Full=Alpha-ketoglutarate oxidoreductase subunit alpha/gamma; Short=KG oxidoreductase subunit alpha/gamma; Short=KGO subunit alpha/gamma; Short=KOR subunit alpha/gamma	6	1.8197	0.250815
102	9.06	9.06	37.23	24.24	24.24	gi|623370320	enoyl-CoA hydratase EchA3 [Mycobacterium tuberculosis H37Rv]	6	0.420727	0.250815
103	9.02	9.02	37.57	27.62	20.99	gi|623370424	adenylate kinase Adk [Mycobacterium tuberculosis H37Rv]	4	0.57544	0.131724
104	8.74	8.74	26.69	20.28	12.46	gi|563320640	Chain F, Crystal Structure Of Inha(s94a) Mutant In Complex With Oh-141	4	0.981748	0.858926
105	8.72	8.72	18.67	10.73	9.227	gi|623361749	trigger factor protein Tig [Mycobacterium tuberculosis H37Rv]	5	0.972747	0.480324
106	8.57	8.57	22.32	17.39	14.49	gi|623355620	hypothetical protein P425_03795 [Mycobacterium tuberculosis H37Rv]	4	0.903649	0.454719
107	8.51	8.51	16.52	14.1	11.23	gi|623355708	triacylglycerol synthase Tgs2 [Mycobacterium tuberculosis H37Rv]	6	0.963829	0.685572
108	8.49	8.49	8.472	1.727	1.466	gi|623361813	fatty acid synthase Fas [Mycobacterium tuberculosis H37Rv]	4	1.02802	0.683775
109	8.48	8.48	27.13	14.98	14.98	gi|623370451	OmpR family two-component system response regulator [Mycobacterium tuberculosis H37Rv]	4	1.00925	0.683875
110	8.38	8.38	23.11	16.2	12.1	gi|623361638	glycyl-tRNA synthetase GlyS [Mycobacterium tuberculosis H37Rv]	4	1.05682	0.38512
111	8.32	10.45	36.59	27.32	20.49	gi|623366002	two-component system transcriptional regulator [Mycobacterium tuberculosis H37Rv]	5	0.744732	0.278218
112	8.28	8.28	17.62	14.39	13.15	gi|623372347	acyl-CoA dehydrogenase FadE2 [Mycobacterium tuberculosis H37Rv]	5	0.981748	1
113	8.07	8.07	41.91	30.15	30.15	gi|623370401	30S ribosomal protein S17 RpsQ [Mycobacterium tuberculosis H37Rv]	7	0.510505	0.201044
114	8.04	8.04	15.65	10.26	10.26	gi|623372384	dihydroxy-acid dehydratase IlvD [Mycobacterium tuberculosis H37Rv]	4	0.366438	0.092965
115	8.04	8.04	24.05	14.08	14.08	gi|623365920	fatty-acyl-CoA reductase [Mycobacterium tuberculosis H37Rv]	5	2.70396	0.0174355
116	8.04	8.04	15.15	13.45	8.712	gi|623360763	d-3-phosphoglycerate dehydrogenase SerA1 [Mycobacterium tuberculosis H37Rv]	5	1.5417	0.179606
117	8.04	8.04	9.31	6.897	6.897	gi|623360804	fatty-acid-AMP ligase FadD28 [Mycobacterium tuberculosis H37Rv]	4	0.990832	0.97208
118	8.03	8.03	15.43	13.56	13.56	gi|623369699	phosphoserine aminotransferase SerC [Mycobacterium tuberculosis H37Rv]	4	0.981748	0.88104
119	8	9.8	25.37	14.75	14.75	gi|623366675	glyceraldehyde 3-phosphate dehydrogenase Gap [Mycobacterium tuberculosis H37Rv]	6	0.954993	0.61969
120	8	8	17.59	10.6	10.6	gi|623361712	gamma-glutamyl phosphate reductase ProA [Mycobacterium tuberculosis H37Rv]	4	1.1272	0.523142
121	8	8	21.38	15.72	15.72	gi|88193047	Chain A, Crystal Structure Of Hma (Mmaa4) From Mycobacterium Tuberculosis Complexed With S-Adenosylmethionine	6	0.937562	0.00271697
122	8	8	12.43	8.876	8.876	gi|623372191	chromosomal replication initiator protein DnaA [Mycobacterium tuberculosis H37Rv]	4	1.01859	1
123	8	8	7.419	7.419	6.337	gi|623363379	chaperone HtpG [Mycobacterium tuberculosis H37Rv]	4	1.72187	0.450185
124	8	8	42.59	25.93	25.93	gi|623361752	ribose-5-phosphate isomerase B [Mycobacterium tuberculosis H37Rv]	6	0.597035	0.428571
125	8	8	30.74	22.22	22.22	gi|623361544	alanine rich protein [Mycobacterium tuberculosis H37Rv]	6	1.51356	0.473755
126	8	8	15.67	15.67	15.67	gi|641389836	Chain C, Structure Of The Mycobacterium Tuberculosis Type Vii Secretion System Chaperone Espg5 In Complex With Pe25-ppe41 Dimer	4	1.05682	0.573002
127	8	8	17.11	17.11	17.11	gi|623364114	immunogenic protein MPT64 [Mycobacterium tuberculosis H37Rv]	8	1	0.971708
128	8	8	19.32	19.32	19.32	gi|623363687	hypothetical protein P425_02215 [Mycobacterium tuberculosis H37Rv]	4	1.67494	0.269753
129	8	8	23.18	23.18	23.18	gi|623355648	hypothetical protein P425_03823 [Mycobacterium tuberculosis H37Rv]	5	1.00925	1
130	7.92	7.92	85.71	59.74	57.14	gi|623370400	50S ribosomal protein L29 RpmC [Mycobacterium tuberculosis H37Rv]	5	0.270396	0.0169769
131	7.92	7.92	21.93	17.65	17.65	gi|623370407	50S ribosomal protein L5 RplE [Mycobacterium tuberculosis H37Rv]	4	0.337287	0.0548169
132	7.81	7.81	27.91	25	25	gi|62738659	Chain D, Crystal Structure Of Rv1284 From Mycobacterium Tuberculosis In Complex With Thiocyanate	4	1.02802	0.434803
133	7.68	7.68	19.13	19.13	19.13	gi|623367355	enoyl-CoA hydratase EchA9 [Mycobacterium tuberculosis H37Rv]	5	1	0.992804
134	7.65	9.73	16.71	12.47	12.47	gi|623360123	acyl-CoA dehydrogenase FadE23 [Mycobacterium tuberculosis H37Rv]	5	1.30617	0.360506
135	7.62	7.62	23.11	23.11	23.11	gi|623372234	oxidoreductase [Mycobacterium tuberculosis H37Rv]	5	1	0.668528
136	7.51	7.51	21.68	19.23	16.78	gi|623371320	mycolic acid synthase UmaA [Mycobacterium tuberculosis H37Rv]	5	1.47231	0.300589
137	7.43	7.43	18.98	7.288	7.288	gi|623358975	succinate dehydrogenase [flavoprotein subunit] SdhA [Mycobacterium tuberculosis H37Rv]	4	1.09648	0.560493
138	7.42	7.42	23.7	18.89	18.89	gi|623365989	tryptophan synthase alpha subunit TrpA [Mycobacterium tuberculosis H37Rv]	5	0.954993	0.616496
139	7.21	7.21	18.45	11.72	11.72	gi|623361830	chorismate synthase AroF [Mycobacterium tuberculosis H37Rv]	4	1.58489	0.299258
140	7.19	7.19	17.24	9.161	9.161	gi|614090220	RecName: Full=2-isopropylmalate synthase; AltName: Full=Alpha-IPM synthase; AltName: Full=Alpha-isopropylmalate synthase	5	0.972747	0.506967
141	7.12	7.12	13.28	5.904	5.904	gi|623370362	acyl-CoA dehydrogenase FadE8 [Mycobacterium tuberculosis H37Rv]	4	0.349945	0.0182424
142	6.93	6.93	57	39	39	gi|623355852	ESAT-6-like protein EsxB [Mycobacterium tuberculosis H37Rv]	17	2.39883	0.0462209
143	6.88	6.88	47.32	33.93	23.21	gi|623355566	iron-regulated H-NS-like protein Lsr2 [Mycobacterium tuberculosis H37Rv]	5	0.483059	0.0510908
144	6.86	6.86	19.06	12.7	11.27	gi|623355836	NADH-dependent glutamate synthase small subunit GltD [Mycobacterium tuberculosis H37Rv]	4	2.10863	0.119611
145	6.83	6.83	14.36	5.693	5.693	gi|623365057	preprotein translocase ATPase subunit SecA2 [Mycobacterium tuberculosis H37Rv]	4	1.44544	0.367851
146	6.69	6.69	20.16	9.284	8.223	gi|623365854	transcriptional regulator MoxR1 [Mycobacterium tuberculosis H37Rv]	3	2.10863	0.151713
147	6.66	6.66	14.93	11.64	11.64	gi|623370247	polyprenyl-diphosphate synthase GrcC1 [Mycobacterium tuberculosis H37Rv]	3	0.990832	0.999583
148	6.65	6.65	23.82	18.06	10.21	gi|623360144	oxidoreductase [Mycobacterium tuberculosis H37Rv]	4	0.544503	0.237162
149	6.63	6.7	12.07	7.854	6.513	gi|623355776	propionyl-CoA carboxylase beta chain 4 AccD4 [Mycobacterium tuberculosis H37Rv]	4	1.02802	0.622157
150	6.57	6.57	21.13	13.73	7.042	gi|623372428	acyl-CoA dehydrogenase FadE4 [Mycobacterium tuberculosis H37Rv]	4	2.05116	0.0785158
151	6.54	6.54	23.76	15.96	8.156	gi|623359201	citronellol/citronellal dehydrogenase [Mycobacterium tuberculosis H37Rv]	3	1.40605	0.777693
152	6.43	6.43	26.64	24.34	24.34	gi|623367073	thioredoxin [Mycobacterium tuberculosis H37Rv]	4	0.461318	0.450185
153	6.33	6.33	9.351	7.692	4.223	gi|623372394	zinc metalloprotease Zmp1 [Mycobacterium tuberculosis H37Rv]	4	1.04713	0.770197
154	6.32	6.32	12.55	10.91	8.436	gi|623367058	ATP synthase beta chain AtpD [Mycobacterium tuberculosis H37Rv]	7	1.70608	0.559798
155	6.29	6.29	8.175	7.795	6.084	gi|623367417	2-methylcitrate dehydratase PrpD [Mycobacterium tuberculosis H37Rv]	3	2.33346	0.0866905
156	6.24	6.24	22.83	12.17	12.17	gi|623355859	secreted ESX-1 substrate protein B EspB [Mycobacterium tuberculosis H37Rv]	4	0.376704	0.0597988
157	6.24	6.24	16.12	10.68	5.447	gi|623363360	glycolate oxidase subunit GlcD [Mycobacterium tuberculosis H37Rv]	3	2.01372	0.120874
158	6.21	6.21	45.73	42.07	42.07	gi|623367364	transcription elongation factor GreA [Mycobacterium tuberculosis H37Rv]	4	0.672977	0.493689
159	6.17	6.17	30.48	30.48	30.48	gi|623370406	50S ribosomal protein L24 RplX [Mycobacterium tuberculosis H37Rv]	3	0.270396	0.0187916
160	6.15	6.15	44.94	31.46	21.35	gi|623361585	30S ribosomal protein S15 RpsO [Mycobacterium tuberculosis H37Rv]	3	0.946237	0.4698
161	6.15	6.15	16.41	12.56	8.462	gi|623370445	acyl-CoA dehydrogenase FadE9 [Mycobacterium tuberculosis H37Rv]	3	1.97697	0.126269
162	6.11	6.11	22	10.66	10.66	gi|623367148	homoserine dehydrogenase ThrA [Mycobacterium tuberculosis H37Rv]	3	2.0893	0.198711
163	6.1	6.1	8.072	2.063	2.063	gi|623366623	carbamoyl-phosphate synthase large chain CarB [Mycobacterium tuberculosis H37Rv]	3	1.6293	0.38129
164	6.09	6.09	41.1	25.77	25.77	gi|623370265	hypothetical protein P425_00601 [Mycobacterium tuberculosis H37Rv]	3	2.53513	0.0864642
165	6.08	6.08	14.12	11.18	11.18	gi|623365888	GDP-D-mannose dehydratase GmdA [Mycobacterium tuberculosis H37Rv]	3	1.05682	0.854773
166	6.08	6.08	6.581	4.936	4.936	gi|623371272	thiamine biosynthesis protein ThiC [Mycobacterium tuberculosis H37Rv]	3	1.01859	0.61744
167	6.06	6.06	54.79	25.34	25.34	gi|623366012	iron-regulated universal stress protein family protein [Mycobacterium tuberculosis H37Rv]	5	1.02802	0.476998
168	6.05	6.05	14.18	9.83	9.83	gi|623357869	inosine-5'-monophosphate dehydrogenase GuaB2 [Mycobacterium tuberculosis H37Rv]	3	1.10662	0.610977
169	6.05	6.05	12.62	5.545	5.545	gi|623369771	bifunctional purine biosynthesis protein PurH [Mycobacterium tuberculosis H37Rv]	3	1.90546	0.25704
170	6.05	6.05	25.33	13	13	gi|623363376	haloalkane dehalogenase [Mycobacterium tuberculosis H37Rv]	3	1.78649	0.450185
171	6.03	6.03	7.191	2.89	2.89	gi|623360798	phenolpthiocerol synthesis type-I polyketide synthase PpsE [Mycobacterium tuberculosis H37Rv]	4	1.1272	0.733489
172	6.03	6.03	21.47	8.696	8.696	gi|623363517	branched-chain-amino-acid aminotransferase IlvE [Mycobacterium tuberculosis H37Rv]	3	1.78649	0.218803
173	6.02	6.03	11.6	9.278	6.959	gi|623367363	cystathionine gamma-synthase MetB [Mycobacterium tuberculosis H37Rv]	3	0.990832	0.993522
174	6.02	6.02	30.25	20.68	13.89	gi|623363509	adenosine kinase AdoK [Mycobacterium tuberculosis H37Rv]	3	1.87068	0.282082
175	6.02	6.02	34.05	19.46	19.46	gi|623361219	ribosome recycling factor Frr [Mycobacterium tuberculosis H37Rv]	4	0.549541	0.282448
176	6.02	6.02	13.95	9.819	9.819	gi|623361206	GcpE protein [Mycobacterium tuberculosis H37Rv]	3	1	0.943988
177	6	8	18.9	12.8	12.8	gi|623365828	quinone reductase Qor [Mycobacterium tuberculosis H37Rv]	4	1.0666	0.394806
178	6	6.07	10.26	7.692	7.692	gi|623367770	enolase Eno [Mycobacterium tuberculosis H37Rv]	4	0.879023	0.733329
179	6	6	16.55	6.488	6.488	gi|623359169	ABC transporter ATP-binding protein [Mycobacterium tuberculosis H37Rv]	3	1.04713	1
180	6	6	20.56	7.359	7.359	gi|81669422	RecName: Full=Phospho-2-dehydro-3-deoxyheptonate aldolase AroG; AltName: Full=3-deoxy-D-arabino-heptulosonate 7-phosphate synthase; AltName: Full=DAHP synthase; AltName: Full=Phospho-2-keto-3-deoxyheptonate aldolase	5	0.937562	0.496934
181	6	6	29.12	13.33	13.33	gi|623357921	hypothetical protein P425_03605 [Mycobacterium tuberculosis H37Rv]	3	1	0.811797
182	6	6	23.08	18.22	14.57	gi|62738091	Chain B, Maba From Mycobacterium Tuberculosis	4	2.53513	0.135018
183	6	6	22.18	8.949	8.949	gi|623372226	hypothetical protein P425_00039 [Mycobacterium tuberculosis H37Rv]	3	1.11686	0.403515
184	6	6	11.34	6.357	6.357	gi|623361180	prolyl-tRNA synthetase ProS [Mycobacterium tuberculosis H37Rv]	3	1.11686	0.657295
185	6	6	43.55	31.45	31.45	gi|623357918	30S ribosomal protein S13 RpsM [Mycobacterium tuberculosis H37Rv]	3	0.340408	0.107049
186	6	6	20.97	16.13	16.13	gi|623372445	succinate dehydrogenase [iron-sulfur subunit] [Mycobacterium tuberculosis H37Rv]	3	2.37684	0.106398
187	6	6	15.63	15.63	15.63	gi|623372243	30S ribosomal protein S6 RpsF [Mycobacterium tuberculosis H37Rv]	4	0.554626	0.366467
188	6	6	28.71	28.71	28.71	gi|623370391	30S ribosomal protein S10 RpsJ [Mycobacterium tuberculosis H37Rv]	3	0.366438	0.14904
189	6	6	17.23	11.76	11.76	gi|623370329	transcription antitermination protein NusG [Mycobacterium tuberculosis H37Rv]	3	0.954993	0.82623
190	6	6	16.61	10.42	10.42	gi|623365091	oxidoreductase [Mycobacterium tuberculosis H37Rv]	3	0.92045	0.667125
191	6	6	10.28	8.224	8.224	gi|623363706	UDP-N-acetylmuramoylalanyl-D-glutamate-2,6-diaminopimelate ligase MurE [Mycobacterium tuberculosis H37Rv]	3	1.07647	0.576895
192	6	6	25.69	20.83	20.83	gi|623363491	hypothetical protein P425_02262 [Mycobacterium tuberculosis H37Rv]	3	0.564937	0.367307
193	6	6	16.28	16.28	14.29	gi|623363478	hypothetical protein P425_02249 [Mycobacterium tuberculosis H37Rv]	3	0.539511	0.167291
194	6	6	16.13	12.1	12.1	gi|623361825	cytoplasmic peptidase PepQ [Mycobacterium tuberculosis H37Rv]	3	0.981748	0.905206
195	6	6	26.54	26.54	26.54	gi|623355597	inorganic pyrophosphatase Ppa [Mycobacterium tuberculosis H37Rv]	3	1.02802	0.611831
196	6	6	26.06	26.06	26.06	gi|623370326	(3R)-hydroxyacyl-ACP dehydratase subunit HadB [Mycobacterium tuberculosis H37Rv]	3	1.13763	0.721021
197	6	6	7.796	7.796	7.796	gi|623367308	oxidoreductase [Mycobacterium tuberculosis H37Rv]	3	2.18776	0.181323
198	6	6	40	40	40	gi|623359184	hypothetical protein P425_03345 [Mycobacterium tuberculosis H37Rv]	6	0.963829	0.808448
199	6	6	16.43	16.43	16.43	gi|623355823	superoxide dismutase [Fe] SodA [Mycobacterium tuberculosis H37Rv]	5	1.8197	0.299671
200	5.92	6	24.68	16.88	16.88	gi|623365984	peroxidoxin BcpB [Mycobacterium tuberculosis H37Rv]	3	1	0.835618
201	5.92	6	22.93	16.17	16.17	gi|623365837	ABC transporter ATP-binding protein [Mycobacterium tuberculosis H37Rv]	4	1.01859	0.714492
202	5.92	5.92	14.14	14.14	14.14	gi|623357846	3-hydroxyacyl-thioester dehydratase HtdY [Mycobacterium tuberculosis H37Rv]	4	0.990832	0.762121
203	5.85	5.85	9.709	9.709	9.709	gi|81343104	RecName: Full=Putative acetolactate synthase large subunit IlvX; Short=ALS; AltName: Full=Acetohydroxy-acid synthase large subunit; Short=AHAS	4	0.539511	0.273652
204	5.85	5.85	34.33	34.33	34.33	gi|623355617	cold shock protein A CspA [Mycobacterium tuberculosis H37Rv]	11	0.505825	0.233793
205	5.79	5.79	17.21	9.514	8.3	gi|623360779	glutamyl-tRNA amidotransferase GatA [Mycobacterium tuberculosis H37Rv]	3	1.04713	0.480419
206	5.78	5.78	25.44	22.81	17.98	gi|623359225	two-component system transcriptional regulator MtrA [Mycobacterium tuberculosis H37Rv]	3	0.549541	0.335008
207	5.72	5.72	37.5	31.25	31.25	gi|623369725	hypothetical protein P425_00950 [Mycobacterium tuberculosis H37Rv]	4	1.1695	0.677791
208	5.66	5.66	37.89	19.38	19.38	gi|623370172	two-component system sensory transduction protein RegX3 [Mycobacterium tuberculosis H37Rv]	4	0.928966	0.845752
209	5.62	5.69	5.524	5.524	5.524	gi|623357854	GMP synthase GuaA [Mycobacterium tuberculosis H37Rv]	3	0.912011	0.622223
210	5.62	5.62	15.56	8.889	8.889	gi|623360814	methyltransferase [Mycobacterium tuberculosis H37Rv]	3	0.483059	0.125175
211	5.53	5.53	12	8	8	gi|623357868	inosine-5'-monophosphate dehydrogenase GuaB3 [Mycobacterium tuberculosis H37Rv]	3	1.03753	0.767109
212	5.45	5.45	33.33	24.41	19.72	gi|78101217	Chain D, Crystal Structure Of M. Tuberculosis Beta Carbonic Anhydrase, Rv3588c, Tetrameric Form	3	1.59956	0.0792174
213	5.43	5.43	14.53	14.53	14.53	gi|623357862	hypothetical protein P425_03546 [Mycobacterium tuberculosis H37Rv]	3	0.990832	0.677639
214	5.42	5.42	33.58	12.77	10.22	gi|623370398	30S ribosomal protein S3 RpsC [Mycobacterium tuberculosis H37Rv]	4	1.00925	0.755962
215	5.36	5.36	12.68	6.742	6.742	gi|623370415	signal peptide peptidase SppA [Mycobacterium tuberculosis H37Rv]	4	2.55859	0.450185
216	5.33	5.33	23.55	13.13	13.13	gi|623361495	alanine and glycine and valine rich protein [Mycobacterium tuberculosis H37Rv]	3	0.457088	0.0901844
217	5.32	5.32	19.54	9.962	9.962	gi|623360791	thioesterase TesA [Mycobacterium tuberculosis H37Rv]	4	1.03753	0.660076
218	5.24	5.24	15.15	7.925	7.925	gi|623365936	threonine dehydratase IlvA [Mycobacterium tuberculosis H37Rv]	3	0.954993	0.807755
219	5.2	7.37	13.9	6.278	6.278	gi|623363530	glutamine synthetase GlnA2 [Mycobacterium tuberculosis H37Rv]	4	1.13763	0.561121
220	5.15	5.15	16.21	13.47	8.676	gi|623363556	3-oxoacyl-[acyl-carrier-protein] synthase 2 KasB [Mycobacterium tuberculosis H37Rv]	5	1.72187	0.48186
221	5.15	5.15	13.9	13.9	13.9	gi|623361824	elongation factor P Efp [Mycobacterium tuberculosis H37Rv]	4	0.398107	0.163829
222	5.1	5.1	10.51	10.51	10.51	gi|623361580	secreted L-alanine dehydrogenase Ald [Mycobacterium tuberculosis H37Rv]	3	0.580764	0.301302
223	5	5	24.92	17.33	7.295	gi|623367288	malate dehydrogenase Mdh [Mycobacterium tuberculosis H37Rv]	3	1.01859	0.61283
224	4.98	5.1	34.57	22.22	19.75	gi|623355552	CarD family transcriptional regulator [Mycobacterium tuberculosis H37Rv]	3	5.29663	0.0167936
225	4.95	4.95	26.92	9.79	9.79	gi|81671903	RecName: Full=Putative short-chain type dehydrogenase/reductase Rv0148	4	2.07014	0.279877
226	4.93	4.93	20	12.66	12.66	gi|623371423	chaperone DnaJ1 [Mycobacterium tuberculosis H37Rv]	3	1	0.849859
227	4.9	4.9	22.56	22.56	22.56	gi|623361714	alkyl hydroperoxide reductase AhpC [Mycobacterium tuberculosis H37Rv]	3	0.510505	0.263656
228	4.84	4.84	88.17	62.37	45.16	gi|623359248	hypothetical protein P425_03409 [Mycobacterium tuberculosis H37Rv]	4	1.80302	0.287543
229	4.8	4.8	14.83	7.203	4.873	gi|623365993	pyruvate kinase PykA [Mycobacterium tuberculosis H37Rv]	2	1.03753	0.245914
230	4.76	4.76	29.03	18.43	11.06	gi|623360115	two-component system transcriptional regulatory protein DevR [Mycobacterium tuberculosis H37Rv]	3	0.554626	0.145119
231	4.74	4.74	8.497	6.863	6.209	gi|623367740	glucose-1-phosphate uridylyltransferase GalU [Mycobacterium tuberculosis H37Rv]	2	0.855067	1
232	4.72	4.72	15.27	11.08	8.374	gi|623370378	oxidoreductase [Mycobacterium tuberculosis H37Rv]	3	1.92309	0.20589
233	4.67	4.67	13.44	6.806	6.806	gi|623355846	ESX-1 secretion system protein EccA1 [Mycobacterium tuberculosis H37Rv]	3	1.77011	0.412399
234	4.58	4.58	92.59	70.37	70.37	gi|623357542	hypothetical protein P425_03631 [Mycobacterium tuberculosis H37Rv]	3	1.01859	0.218102
235	4.57	4.57	6.329	4.304	3.544	gi|623361536	protein RecA [Mycobacterium tuberculosis H37Rv]	4	0.912011	0.650677
236	4.53	4.53	12.56	12.56	12.56	gi|623358965	uracil phosphoribosyltransferase Upp [Mycobacterium tuberculosis H37Rv]	2	1.03753	0.868096
237	4.52	4.52	8.273	4.866	4.866	gi|623365105	oxidoreductase [Mycobacterium tuberculosis H37Rv]	2	1.49968	0.35583
238	4.47	4.47	10.54	5.893	4.464	gi|623372468	fatty-acid-CoA ligase FadD2 [Mycobacterium tuberculosis H37Rv]	2	2.1677	0.0697766
239	4.47	4.47	13.54	11.6	9.116	gi|623367385	fructose 1,6-bisphosphatase GlpX [Mycobacterium tuberculosis H37Rv]	2	0.586138	0.218286
240	4.39	4.39	30.3	30.3	19.7	gi|623370409	30S ribosomal protein S8 RpsH [Mycobacterium tuberculosis H37Rv]	2	0.847227	0.450185
241	4.38	4.38	32.35	21.32	19.85	gi|623361473	peptide methionine sulfoxide reductase MsrB [Mycobacterium tuberculosis H37Rv]	2	0.937562	0.763092
242	4.34	4.34	18.21	7.283	4.762	gi|623367398	GTP-binding protein YchF [Mycobacterium tuberculosis H37Rv]	2	0.642688	0.0569168
243	4.3	4.3	28.13	13.39	10.27	gi|623372281	polyketide cyclase/dehydrase [Mycobacterium tuberculosis H37Rv]	3	1.02802	0.619376
244	4.28	4.28	14.31	2.89	2.89	gi|623361906	threonyl-tRNA synthetase ThrS [Mycobacterium tuberculosis H37Rv]	2	1.61436	0.211899
245	4.28	4.28	11.84	7.4	5.92	gi|623367480	fatty-acid-CoA ligase FadD36 [Mycobacterium tuberculosis H37Rv]	2	2.03236	0.372597
246	4.27	4.27	11.24	7.364	4.457	gi|623365985	anthranilate synthase component 1 TrpE [Mycobacterium tuberculosis H37Rv]	2	0.946237	0.61166
247	4.25	4.25	21.38	21.38	13.84	gi|623365112	bacterioferritin BfrA [Mycobacterium tuberculosis H37Rv]	2	2.51189	0.100642
248	4.24	4.24	23.22	13.48	13.48	gi|623363678	monophosphatase CysQ [Mycobacterium tuberculosis H37Rv]	2	0.685488	0.450185
249	4.21	4.21	8.082	5.071	3.17	gi|623371353	ESX-3 secretion system protein EccA3 [Mycobacterium tuberculosis H37Rv]	2	0.879023	1
250	4.17	4.23	15.88	10.59	5.882	gi|623367409	6-phosphogluconate dehydrogenase,decarboxylating Gnd2 [Mycobacterium tuberculosis H37Rv]	2	1.01859	0.591613
251	4.15	4.15	10.92	6.826	3.754	gi|623366076	CTP synthase PyrG [Mycobacterium tuberculosis H37Rv]	2	0.981748	0.764054
252	4.14	4.14	8.824	6.618	4.228	gi|81668563	RecName: Full=Putative ligase Rv1013	2	1	0.954513
253	4.14	4.14	10.03	10.03	6.86	gi|623363698	cell division protein FtsZ [Mycobacterium tuberculosis H37Rv]	3	0.946237	0.927715
254	4.11	8	14.98	14.98	14.98	gi|623371321	mycolic acid synthase PcaA [Mycobacterium tuberculosis H37Rv]	6	1.08643	0.636925
255	4.1	4.1	18.25	7.143	7.143	gi|623360088	peptide chain release factor 2 PrfB [Mycobacterium tuberculosis H37Rv]	2	0.946237	0.619481
256	4.1	4.1	22.77	14.85	9.901	gi|81340877	RecName: Full=Uncharacterized protein Rv0525	2	0.510505	0.49323
257	4.09	4.09	16.72	6.885	6.885	gi|623367057	ATP synthase gamma chain AtpG [Mycobacterium tuberculosis H37Rv]	2	2.14783	0.0460681
258	4.08	4.08	26.47	6.863	6.863	gi|623361817	restriction system protein Mrr [Mycobacterium tuberculosis H37Rv]	2	0.847227	0.656499
259	4.08	4.08	20.61	6.128	6.128	gi|623355544	transcriptional regulator [Mycobacterium tuberculosis H37Rv]	2	0.946237	0.0718131
260	4.08	4.08	28.85	18.27	18.27	gi|623361729	50S ribosomal protein L21 RplU [Mycobacterium tuberculosis H37Rv]	2	0.210863	0.186658
261	4.07	4.07	15.4	4.152	4.152	gi|623355694	DNA polymerase III DnaZ/X [Mycobacterium tuberculosis H37Rv]	2	1	0.989641
262	4.07	4.07	21.38	6.918	6.918	gi|623370422	s-adenosylmethionine-dependent methyltransferase [Mycobacterium tuberculosis H37Rv]	2	0.963829	0.660787
263	4.07	4.07	20.64	8.43	8.43	gi|623363707	alkylhydroperoxidase AhpD family core domain-containing protein [Mycobacterium tuberculosis H37Rv]	2	2.37684	0.153971
264	4.07	4.07	12.62	9.762	9.762	gi|623355693	cyclopropane-fatty-acyl-phospholipid synthase [Mycobacterium tuberculosis H37Rv]	4	1.6293	0.18378
265	4.06	4.07	15.46	6.039	6.039	gi|623365108	l-lactate dehydrogenase LldD2 [Mycobacterium tuberculosis H37Rv]	2	2.10863	0.279116
266	4.06	4.06	13.65	4.467	4.467	gi|81556254	RecName: Full=Putative acyltransferase Rv0859	3	1.57036	0.352132
267	4.05	4.05	50.45	23.42	23.42	gi|623363823	hypothetical protein P425_02122 [Mycobacterium tuberculosis H37Rv]	2	0.283139	0.233916
268	4.05	4.05	32.24	18.42	18.42	gi|623372246	50S ribosomal protein L9 RplI [Mycobacterium tuberculosis H37Rv]	2	0.685488	0.0562558
269	4.04	4.06	14.07	4.904	4.904	gi|623355549	cysteinyl-tRNA synthetase CysS1 [Mycobacterium tuberculosis H37Rv]	2	0.591562	0.288156
270	4.04	4.04	18.81	13.37	13.37	gi|623365933	regulatory protein [Mycobacterium tuberculosis H37Rv]	2	0.855067	0.783268
271	4.03	4.03	14.04	4.288	4.288	gi|623363534	hypothetical protein P425_02305 [Mycobacterium tuberculosis H37Rv]	2	0.559758	0.514804
272	4.03	4.03	20.7	7.048	7.048	gi|408535790	Chain H, Crp(Cap) From Myco. Tuberculosis, With Camp	2	0.416869	0.161525
273	4.03	4.03	15.7	8.264	8.264	gi|623370421	N-acetyltransferase [Mycobacterium tuberculosis H37Rv]	2	1.00925	1
274	4.03	4.03	24.35	24.35	24.35	gi|623363554	meromycolate extension acyl carrier protein AcpM [Mycobacterium tuberculosis H37Rv]	20	0.660693	0.529333
275	4.02	4.03	39.13	24.64	24.64	gi|623372301	hypothetical protein P425_00114 [Mycobacterium tuberculosis H37Rv]	2	0.267917	0.0683221
276	4.02	4.02	6.856	3.073	3.073	gi|623365835	Fe-S cluster assembly protein SufB [Mycobacterium tuberculosis H37Rv]	2	1.75388	0.425644
277	4.02	4.02	18.73	10.36	10.36	gi|623361895	hypothetical protein P425_02713 [Mycobacterium tuberculosis H37Rv]	2	0.534564	0.307587
278	4.02	4.02	10.4	4.019	4.019	gi|623361871	histidyl-tRNA synthetase HisS [Mycobacterium tuberculosis H37Rv]	2	0.946237	0.875485
279	4.02	4.02	20.7	12.83	8.746	gi|623360778	6-phosphofructokinase PfkA [Mycobacterium tuberculosis H37Rv]	2	2.05116	0.475684
280	4.02	4.02	31.69	21.83	21.83	gi|623370330	50S ribosomal protein L11 RplK [Mycobacterium tuberculosis H37Rv]	4	0.981748	0.762862
281	4.01	4.01	11.8	8.847	6.166	gi|623360748	d-alanine ligase DdlA [Mycobacterium tuberculosis H37Rv]	2	1.25893	0.585937
282	4.01	4.01	12.65	8.434	8.434	gi|623370327	(3R)-hydroxyacyl-ACP dehydratase subunit HadC [Mycobacterium tuberculosis H37Rv]	4	0.990832	1
283	4	6.01	13.38	6.338	6.338	gi|623361744	ATP-dependent Clp protease ATP-binding subunit ClpX [Mycobacterium tuberculosis H37Rv]	3	0.440555	0.249626
284	4	4.65	12.24	11.22	11.22	gi|623370444	3-hydroxyisobutyrate dehydrogenase MmsB [Mycobacterium tuberculosis H37Rv]	3	1.59956	0.525607
285	4	4	12.03	2.158	2.158	gi|623361259	chromosome partition protein Smc [Mycobacterium tuberculosis H37Rv]	2	0.972747	0.973113
286	4	4	25.64	9.402	6.268	gi|623355736	acyl-CoA dehydrogenase FadE36 [Mycobacterium tuberculosis H37Rv]	2	1.18032	0.521175
287	4	4	10.94	7.125	7.125	gi|81340834	RecName: Full=Dihydrolipoyllysine-residue acyltransferase component of branched-chain alpha-ketoacid dehydrogenase complex; AltName: Full=Branched-chain alpha-ketoacid dehydrogenase complex component E2; Short=BCKADH E2; AltName: Full=Dihydrolipoyllysine-residue (2-methylpropanoyl)transferase	2	1.5417	0.621168
288	4	4	30.99	18.13	18.13	gi|623367054	ATP synthase B chain AtpF [Mycobacterium tuberculosis H37Rv]	2	2.18776	0.420386
289	4	4	13.86	7.591	7.591	gi|623366685	OXPP cycle protein OpcA [Mycobacterium tuberculosis H37Rv]	2	1.05682	0.395155
290	4	4	21.19	11.44	11.44	gi|623360130	NADH dehydrogenase subunit C NuoC [Mycobacterium tuberculosis H37Rv]	2	0.937562	1
291	4	4	21.2	11.31	11.31	gi|623360082	hypothetical protein P425_03230 [Mycobacterium tuberculosis H37Rv]	2	1.01859	0.926651
292	4	4	29.49	25.64	25.64	gi|81341025	RecName: Full=Antitoxin VapB27	2	0.226986	0.213014
293	4	4	14.5	8.015	8.015	gi|623372418	enoyl-CoA hydratase EchA1 [Mycobacterium tuberculosis H37Rv]	2	1.44544	0.64063
294	4	4	28.66	19.51	19.51	gi|623372244	single-strand DNA-binding protein Ssb [Mycobacterium tuberculosis H37Rv]	2	0.954993	0.864603
295	4	4	30.11	25.81	25.81	gi|623370396	30S ribosomal protein S19 RpsS [Mycobacterium tuberculosis H37Rv]	2	0.698232	0.144522
296	4	4	17.37	10.8	10.8	gi|623370158	phosphate-transport system transcriptional regulator PhoY2 [Mycobacterium tuberculosis H37Rv]	3	0.416869	0.384768
297	4	4	19.73	17.01	17.01	gi|623370102	hypothetical protein P425_00894 [Mycobacterium tuberculosis H37Rv]	2	1.07647	0.615994
298	4	4	57.89	40.35	40.35	gi|623368235	50S ribosomal protein L32 RpmF [Mycobacterium tuberculosis H37Rv]	2	0.0963829	0.123893
299	4	4	28.57	19.39	19.39	gi|623367786	ESAT-6 like protein EsxJ [Mycobacterium tuberculosis H37Rv]	2	1.05682	0.703539
300	4	4	30.85	18.09	18.09	gi|623367447	4a-hydroxytetrahydrobiopterin dehydratase [Mycobacterium tuberculosis H37Rv]	2	0.990832	1
301	4	4	9.483	9.483	6.466	gi|623367361	cystathionine beta-synthase Cbs [Mycobacterium tuberculosis H37Rv]	2	1.02802	1
302	4	4	6.389	5.278	5.278	gi|623367149	threonine synthase ThrC [Mycobacterium tuberculosis H37Rv]	2	1.10662	0.699828
303	4	4	11.08	8.308	8.308	gi|623365096	alanine and proline rich secreted protein Apa [Mycobacterium tuberculosis H37Rv]	2	0.981748	0.997232
304	4	4	27.78	18.75	18.75	gi|623364170	heat shock protein HspX [Mycobacterium tuberculosis H37Rv]	3	1.87068	0.347468
305	4	4	12.67	9	9	gi|623361553	dihydrodipicolinate synthase DapA [Mycobacterium tuberculosis H37Rv]	2	0.591562	0.489086
306	4	4	10.49	6.481	6.481	gi|623360029	ribonucleoside-diphosphate reductase NrdF2 [Mycobacterium tuberculosis H37Rv]	2	0.972747	1
307	4	4	8.159	6.061	6.061	gi|623359255	phosphoribosylaminoimidazole carboxylase ATPase subunit PurK [Mycobacterium tuberculosis H37Rv]	2	0.731139	0.444914
308	4	4	18.22	13.08	13.08	gi|623358423	oxidoreductase [Mycobacterium tuberculosis H37Rv]	2	0.401791	0.435853
309	4	4	38.35	30.08	30.08	gi|623355689	hypothetical protein P425_03865 [Mycobacterium tuberculosis H37Rv]	2	0.912011	0.824675
310	4	4	9.29	9.29	9.29	gi|81556464	RecName: Full=ESX-1 secretion-associated protein EspH	2	0.937562	0.802469
311	4	4	22.78	22.78	22.78	gi|623370482	phosphoribosylformylglycinamidine synthase [Mycobacterium tuberculosis H37Rv]	3	1.04713	0.772361
312	4	4	11.65	11.65	11.65	gi|623370425	methionine aminopeptidase MapA [Mycobacterium tuberculosis H37Rv]	2	0.92045	0.731739
313	4	4	10.84	10.84	10.84	gi|623370188	hypothetical protein P425_00523 [Mycobacterium tuberculosis H37Rv]	3	0.751623	0.477511
314	4	4	18.26	18.26	18.26	gi|623370138	hypothetical protein P425_00837 [Mycobacterium tuberculosis H37Rv]	2	1.0666	0.689982
315	4	4	8.98	8.98	8.98	gi|623369740	manganese transporter [Mycobacterium tuberculosis H37Rv]	3	0.990832	1
316	4	4	3.838	3.838	3.838	gi|623367765	UDP-N-acetylglucosamine pyrophosphorylase GlmU [Mycobacterium tuberculosis H37Rv]	2	0.937562	0.688483
317	4	4	21.82	21.82	21.82	gi|623367738	serine rich protein [Mycobacterium tuberculosis H37Rv]	3	0.625173	0.101369
318	4	4	8.791	8.791	8.791	gi|623367088	hypothetical protein P425_01393 [Mycobacterium tuberculosis H37Rv]	2	1.69044	0.522896
319	4	4	14.81	14.81	14.81	gi|623365063	FHA domain-containing protein GarA [Mycobacterium tuberculosis H37Rv]	2	1.09648	0.609508
320	4	4	6.49	6.49	6.49	gi|623363555	3-oxoacyl-[acyl-carrier-protein] synthase 1 KasA [Mycobacterium tuberculosis H37Rv]	3	0.619441	0.428601
321	4	4	17.8	17.8	17.8	gi|623363511	iron-sulfur cluster assembly accessory protein [Mycobacterium tuberculosis H37Rv]	3	0.698232	0.607209
322	4	4	23.75	23.75	23.75	gi|623363382	hypothetical protein P425_02386 [Mycobacterium tuberculosis H37Rv]	3	0.597035	0.597076
323	4	4	9.677	9.677	9.677	gi|623361792	succinyl-CoA:3-ketoacid-CoA transferase alpha subunit ScoA [Mycobacterium tuberculosis H37Rv]	2	0.954993	1
324	4	4	23.26	23.26	23.26	gi|623361728	50S ribosomal protein L27 RpmA [Mycobacterium tuberculosis H37Rv]	2	0.18197	0.196028
325	4	4	9.605	9.605	9.605	gi|623361715	alkyl hydroperoxide reductase AhpD [Mycobacterium tuberculosis H37Rv]	2	0.887156	0.771007
326	4	4	14.79	14.79	14.79	gi|623361691	hypothetical protein P425_02504 [Mycobacterium tuberculosis H37Rv]	2	1.13763	1
327	4	4	33.65	33.65	33.65	gi|623361549	hypothetical protein P425_02866 [Mycobacterium tuberculosis H37Rv]	2	1.99526	0.509573
328	4	4	14.63	14.63	14.63	gi|623361507	hypothetical protein P425_02824 [Mycobacterium tuberculosis H37Rv]	2	0.794328	0.615222
329	4	4	16.05	16.05	16.05	gi|623361246	30S ribosomal protein S16 RpsP [Mycobacterium tuberculosis H37Rv]	2	0.231206	0.187536
330	4	4	8.761	8.761	8.761	gi|623359240	F420 biosynthesis protein FbiA [Mycobacterium tuberculosis H37Rv]	2	0.787046	0.489585
331	4	4	5.479	5.479	5.479	gi|623358970	adenosine deaminase Add [Mycobacterium tuberculosis H37Rv]	2	0.654636	0.452034
332	4	4	12.02	12.02	12.02	gi|623355671	methyltransferase [Mycobacterium tuberculosis H37Rv]	2	1.2942	0.61868
333	4	4	5.882	5.882	5.882	gi|623355650	anion transporter ATPase [Mycobacterium tuberculosis H37Rv]	2	0.946237	0.688566
334	3.85	3.85	19.23	14.1	14.1	gi|623361823	N utilization substance protein NusB [Mycobacterium tuberculosis H37Rv]	2	0.990832	1
335	3.83	3.83	68.24	36.47	36.47	gi|623366015	hypothetical protein P425_01699 [Mycobacterium tuberculosis H37Rv]	3	0.946237	0.753399
336	3.8	3.8	13.3	3.612	3.612	gi|623363662	mycobacterial proteasome ATPase Mpa [Mycobacterium tuberculosis H37Rv]	2	0.672977	0.24691
337	3.8	3.8	23.81	19.05	19.05	gi|623360102	molybdenum cofactor biosynthesis protein E1 MoaE1 [Mycobacterium tuberculosis H37Rv]	2	0.83946	0.355748
338	3.79	3.79	5.336	4.15	4.15	gi|623372340	aldehyde dehydrogenase (NAD+) [Mycobacterium tuberculosis H37Rv]	2	1.15878	0.698339
339	3.75	3.75	10.03	5.277	5.277	gi|623363518	aminomethyltransferase GcvT [Mycobacterium tuberculosis H37Rv]	2	1.52757	0.387324
340	3.72	3.72	25.91	10	10	gi|623361491	trk system potassium uptake protein CeoC [Mycobacterium tuberculosis H37Rv]	3	1.04713	0.832042
341	3.68	3.68	9.192	6.685	6.685	gi|623359243	mannose-1-phosphate guanylyltransferase ManB [Mycobacterium tuberculosis H37Rv]	2	1.03753	0.746104
342	3.67	3.67	9.703	5.545	3.366	gi|623363659	deamidase [Mycobacterium tuberculosis H37Rv]	2	1.27057	0.366305
343	3.64	3.64	21.1	10.13	6.751	gi|623355496	hypothetical protein P425_03670 [Mycobacterium tuberculosis H37Rv]	2	1.30617	0.308378
344	3.62	3.62	6.076	4.598	4.598	gi|623365841	acyl-CoA dehydrogenase FadE15 [Mycobacterium tuberculosis H37Rv]	2	1.11686	0.700811
345	3.61	3.61	20.92	15.19	13.18	gi|623365970	quinolinate synthetase NadA [Mycobacterium tuberculosis H37Rv]	3	1.25893	0.626828
346	3.59	3.59	7.843	4.902	4.902	gi|623363705	UDP-N-acetylmuramoylalanyl-D-glutamyl-2,6-diaminopimelate-D-alanyl-D-alanyl ligase MurF [Mycobacterium tuberculosis H37Rv]	2	1.11686	0.739156
347	3.57	3.57	15.77	9.231	9.231	gi|623361566	oxidoreductase [Mycobacterium tuberculosis H37Rv]	2	0.580764	0.411472
348	3.54	3.54	10.56	10.56	10.56	gi|623355765	hypothetical protein P425_03946 [Mycobacterium tuberculosis H37Rv]	2	0.505825	0.37003
349	3.47	3.47	12.25	2.98	2.98	gi|623371352	s-adenosylmethionine-dependent methyltransferase [Mycobacterium tuberculosis H37Rv]	2	1.64437	0.334191
350	3.46	3.47	10.59	5.686	5.686	gi|623370446	methylmalonate-semialdehyde dehydrogenase MmsA [Mycobacterium tuberculosis H37Rv]	2	1.95884	0.430107
351	3.43	3.43	30	22.31	17.31	gi|623363693	DivIVA family protein Wag31 [Mycobacterium tuberculosis H37Rv]	3	0.981748	1
352	3.43	3.43	9.627	6.211	6.211	gi|623365889	nucleotide-sugar epimerase EpiA [Mycobacterium tuberculosis H37Rv]	2	1.03753	0.816742
353	3.43	3.43	12.37	9.699	9.699	gi|623361898	pyridoxine biosynthesis protein SnzP [Mycobacterium tuberculosis H37Rv]	2	0.57544	0.336135
354	3.4	3.4	8.225	8.225	8.225	gi|623361475	hypothetical protein P425_02792 [Mycobacterium tuberculosis H37Rv]	2	1.01859	0.853278
355	3.39	3.39	23.35	14.54	10.13	gi|623360841	uracil DNA glycosylase Ung [Mycobacterium tuberculosis H37Rv]	2	0.597035	0.203734
356	3.39	3.39	16.52	8.406	8.406	gi|623355681	aspartate-semialdehyde dehydrogenase Asd [Mycobacterium tuberculosis H37Rv]	2	0.963829	1
357	3.34	3.34	28.62	19.19	10.44	gi|623370474	phosphoribosylaminoimidazole-succinocarboxamide synthase PurC [Mycobacterium tuberculosis H37Rv]	2	0.972747	0.827424
358	3.2	3.2	34.01	17.01	17.01	gi|81340896	RecName: Full=Putative pyridoxine/pyridoxamine 5'-phosphate oxidase; AltName: Full=PNP/PMP oxidase; Short=PNPOx; AltName: Full=Pyridoxal 5'-phosphate synthase	3	0.972747	0.958811
359	3.19	3.19	9.211	9.211	9.211	gi|623367071	methylmalonyl-CoA epimerase [Mycobacterium tuberculosis H37Rv]	3	0.554626	0.456979
360	3.17	3.17	17.22	11.67	11.67	gi|623357914	50S ribosomal protein L17 RplQ [Mycobacterium tuberculosis H37Rv]	3	0.205116	0.188758
361	3.14	3.14	19.9	14.93	14.93	gi|623366651	riboflavin synthase alpha chain RibC [Mycobacterium tuberculosis H37Rv]	2	0.937562	0.784827
362	3.13	3.13	15.79	6.316	6.316	gi|623365976	histidinol-phosphate aminotransferase HisC1 [Mycobacterium tuberculosis H37Rv]	2	1.09648	0.730857
363	3.12	3.12	9.187	3.313	3.313	gi|623369746	transmembrane serine/threonine-protein kinase D PknD [Mycobacterium tuberculosis H37Rv]	3	1.45881	0.479884
364	3.1	3.1	8.625	4.313	2.561	gi|623360751	polyphosphate kinase PPK [Mycobacterium tuberculosis H37Rv]	2	0.981748	0.926098
365	3.04	3.04	27.05	16.39	16.39	gi|623361493	hypothetical protein P425_02810 [Mycobacterium tuberculosis H37Rv]	2	1.00925	0.96312
366	3.02	3.02	18.07	4.519	4.519	gi|623360777	glutamyl-tRNA amidotransferase GatB [Mycobacterium tuberculosis H37Rv]	2	1.08643	1
367	3.02	3.02	17.97	7.834	7.834	gi|623370392	50S ribosomal protein L3 RplC [Mycobacterium tuberculosis H37Rv]	2	1.05682	1
368	3.02	3.02	6.202	3.101	3.101	gi|623355795	N-acetylmuramic acid hydroxylase [Mycobacterium tuberculosis H37Rv]	2	3.28095	0.262758
369	3	3	13	6.667	6.667	gi|623355537	3,4-DHSA dioxygenase HsaC [Mycobacterium tuberculosis H37Rv]	2	2.42103	0.397032
370	2.95	2.95	48.45	30.93	30.93	gi|81343122	RecName: Full=Uncharacterized protein Rv0250c	2	0.801678	0.56972
371	2.91	2.91	15.76	15.76	12.5	gi|623355583	ESX-1 secretion-associated protein EspD [Mycobacterium tuberculosis H37Rv]	2	0.912011	0.510177
372	2.89	2.89	21.24	9.845	9.845	gi|623366618	pyrimidine operon regulatory protein PyrR [Mycobacterium tuberculosis H37Rv]	2	0.704693	0.403747
373	2.89	2.89	50.68	27.4	27.4	gi|623357920	translation initiation factor IF-1 InfA [Mycobacterium tuberculosis H37Rv]	2	1.03753	1
374	2.84	2.84	13.23	7.097	7.097	gi|623372339	s-adenosylmethionine-dependent methyltransferase [Mycobacterium tuberculosis H37Rv]	2	1.1272	0.531137
375	2.8	2.8	7.294	2.824	2.824	gi|623366654	riboflavin biosynthesis protein RibA2 [Mycobacterium tuberculosis H37Rv]	2	0.394457	0.174869
376	2.76	2.76	16.96	4.688	4.688	gi|623359241	F420 biosynthesis protein FbiB [Mycobacterium tuberculosis H37Rv]	2	0.963829	0.78086
377	2.74	2.74	22.78	13.29	13.29	gi|623370325	(3R)-hydroxyacyl-ACP dehydratase subunit HadA [Mycobacterium tuberculosis H37Rv]	4	0.83946	0.723233
378	2.69	2.69	8.364	8.364	4	gi|623367146	arginyl-tRNA synthetase ArgS [Mycobacterium tuberculosis H37Rv]	2	1.02802	0.528496
379	2.67	2.67	29.33	29.33	29.33	gi|623371369	antitoxin [Mycobacterium tuberculosis H37Rv]	2	0.92045	0.439786
380	2.61	2.61	21.86	11.34	11.34	gi|623366684	6-phosphogluconolactonase DevB (6PGL) [Mycobacterium tuberculosis H37Rv]	2	1.05682	0.730802
381	2.6	2.6	12.04	5.897	5.897	gi|623366007	dephospho-CoA kinase CoaE [Mycobacterium tuberculosis H37Rv]	2	0.990832	1
382	2.52	2.52	9.2	9.2	9.2	gi|623367432	3-hydroxyacyl-CoA dehydrogenase/3-hydroxy-2-methylbutyryl-CoA dehydrogenase [Mycobacterium tuberculosis H37Rv]	2	1	0.961271
383	2.51	2.51	9.817	4.11	1.941	gi|623361735	valyl-tRNA synthase ValS [Mycobacterium tuberculosis H37Rv]	1	0.831764	0.250815
384	2.51	2.51	3.333	3.333	1.667	gi|623358967	hypothetical protein P425_03451 [Mycobacterium tuberculosis H37Rv]	1	0.928966	0.524105
385	2.5	2.5	12.15	9.657	5.607	gi|623355815	prephenate dehydratase PheA [Mycobacterium tuberculosis H37Rv]	1	1.43219	0.513019
386	2.47	2.47	16	10.22	5.333	gi|623365092	oxidoreductase [Mycobacterium tuberculosis H37Rv]	1	0.912011	0.752304
387	2.45	2.45	15.31	8.121	2.784	gi|623363431	deoxyguanosine triphosphate triphosphohydrolase Dgt [Mycobacterium tuberculosis H37Rv]	1	0.946237	0.781265
388	2.45	2.45	17.65	7.43	3.715	gi|623363378	hypothetical protein P425_02382 [Mycobacterium tuberculosis H37Rv]	1	1.09648	0.625318
389	2.39	2.39	10.45	8.06	8.06	gi|623355891	thioredoxin reductase TrxB2 [Mycobacterium tuberculosis H37Rv]	3	1.02802	0.904099
390	2.37	2.37	52.56	52.56	23.08	gi|623363547	hypothetical protein P425_02318 [Mycobacterium tuberculosis H37Rv]	1	0.765597	0.601574
391	2.35	2.35	8.947	3.026	1.974	gi|623355579	ATP-dependent zinc metalloprotease FtsH [Mycobacterium tuberculosis H37Rv]	1	1.25893	0.401444
392	2.35	2.35	43.52	41.67	34.26	gi|623361768	transposase [Mycobacterium tuberculosis H37Rv]	2	0.685488	0.516635
393	2.34	2.35	10.92	7.759	7.759	gi|623361784	branched-chain keto acid dehydrogenase E1 component beta subunit BkdB [Mycobacterium tuberculosis H37Rv]	2	0.990832	1
394	2.33	2.35	12.93	12.93	12.93	gi|623355691	hypothetical protein P425_03867 [Mycobacterium tuberculosis H37Rv]	2	0.990832	0.983681
395	2.31	2.31	19.35	19.35	19.35	gi|623358937	acetyl-/propionyl-coenzyme A carboxylase AccE5, partial [Mycobacterium tuberculosis H37Rv]	2	0.203236	0.192762
396	2.28	2.28	10.89	10.89	8.581	gi|623355503	acetaldehyde dehydrogenase [Mycobacterium tuberculosis H37Rv]	2	0.912011	0.365609
397	2.28	2.28	7.957	5.244	3.255	gi|623369761	glucose-6-phosphate isomerase Pgi [Mycobacterium tuberculosis H37Rv]	1	3.90841	0.268813
398	2.24	2.24	17.03	4.618	1.732	gi|623360032	ribonucleoside-diphosphate reductase NrdE [Mycobacterium tuberculosis H37Rv]	1	1.02802	0.930112
399	2.24	2.24	32.73	18.18	18.18	gi|623370324	50S ribosomal protein L33 RpmG2 [Mycobacterium tuberculosis H37Rv]	1	0.253513	0.221043
400	2.24	2.24	34	34	34	gi|623361498	hypothetical protein P425_02815 [Mycobacterium tuberculosis H37Rv]	2	0.981748	0.972701
401	2.23	2.23	4.167	4.167	2.083	gi|623367271	serine protease HtrA [Mycobacterium tuberculosis H37Rv]	1	1.88799	0.440133
402	2.16	2.16	21.89	7.373	4.839	gi|623370261	transcriptional regulator ArsR-family [Mycobacterium tuberculosis H37Rv]	2	0.895365	0.178725
403	2.16	2.16	7.529	3.282	3.282	gi|623366109	succinate-semialdehyde dehydrogenase GabD2 [Mycobacterium tuberculosis H37Rv]	2	1.02802	0.529669
404	2.15	2.16	19.61	19.61	13.73	gi|623365135	hypothetical protein P425_01963 [Mycobacterium tuberculosis H37Rv]	1	1.13763	0.786699
405	2.15	2.15	20.64	9.964	3.915	gi|82408222	Chain A, Three Dimensional Structure Of Bifunctional Methylenetetrahydrofolate Dehydrogenase-Cyclohydrolase From Mycobacterium Tuberculosis	1	1.02802	0.699312
406	2.14	2.14	10.53	10.53	5.702	gi|623359183	transcriptional regulator TetR-family [Mycobacterium tuberculosis H37Rv]	1	0.990832	1
407	2.13	2.13	7.224	2.477	1.445	gi|623372231	leucyl-tRNA synthetase LeuS [Mycobacterium tuberculosis H37Rv]	1	1.05682	0.555889
408	2.13	2.13	12.94	5.637	2.714	gi|623361727	GTP-binding protein Obg [Mycobacterium tuberculosis H37Rv]	1	0.847227	0.691054
409	2.12	2.12	31.15	31.15	21.31	gi|623370408	30S ribosomal protein S14 RpsN1 [Mycobacterium tuberculosis H37Rv]	1	0.387258	0.336372
410	2.11	3.83	27.13	13.95	13.95	gi|623366020	50S ribosomal protein L20 RplT [Mycobacterium tuberculosis H37Rv]	2	0.316228	0.280527
411	2.1	2.1	13.39	6.011	4.098	gi|623372348	NAD(P) transhydrogenase subunit alpha PntAa [Mycobacterium tuberculosis H37Rv]	1	0.981748	0.96787
412	2.1	2.1	4.735	2.228	1.253	gi|623359249	metal cation-transporter P-type ATPase CtpC [Mycobacterium tuberculosis H37Rv]	1	1.30617	0.563802
413	2.1	2.1	1.858	1.858	0.9292	gi|623361754	aminopeptidase PepN [Mycobacterium tuberculosis H37Rv]	1	2.80543	0.358276
414	2.09	2.09	4.094	2.69	1.871	gi|623370300	hypothetical protein P425_00636 [Mycobacterium tuberculosis H37Rv]	1	0.92045	0.721045
415	2.08	2.08	16.41	8.718	5.641	gi|623361905	AP-4-A phosphorylase [Mycobacterium tuberculosis H37Rv]	1	1	0.962123
416	2.06	2.06	24.29	8.095	2.857	gi|623365977	imidazole glycerol phosphate dehydratase HisB [Mycobacterium tuberculosis H37Rv]	1	2.24905	0.383502
417	2.06	2.06	10.27	1.737	1.737	gi|623360782	DNA ligase LigA [Mycobacterium tuberculosis H37Rv]	1	1.20226	0.706513
418	2.05	2.05	13.77	1.967	1.967	gi|623365034	ESX-5 secretion system protein EccA5 [Mycobacterium tuberculosis H37Rv]	1	1.1272	0.79856
419	2.05	2.05	15.46	4.101	4.101	gi|623367249	tetrahydrodipicolinate N-succinyltransferase DapD [Mycobacterium tuberculosis H37Rv]	1	1.52757	0.46499
420	2.05	2.05	8.955	3.731	3.731	gi|623372192	DNA polymerase III DnaN [Mycobacterium tuberculosis H37Rv]	1	1.13763	1
421	2.04	2.04	13.52	2.551	2.551	gi|623359181	molybdenum cofactor biosynthesis protein MoeB1 [Mycobacterium tuberculosis H37Rv]	1	1.00925	0.98805
422	2.03	2.03	7.764	0.4313	0.4313	gi|623365019	ESX-5 secretion system protein EccC5 [Mycobacterium tuberculosis H37Rv]	1	2.14783	0.299132
423	2.03	2.03	43.15	6.849	6.849	gi|623370414	50S ribosomal protein L15 RplO [Mycobacterium tuberculosis H37Rv]	1	0.288403	0.230687
424	2.03	2.03	11.65	5.114	5.114	gi|623366029	N-acetyl-gamma-glutamyl-phosphate reductase ArgC [Mycobacterium tuberculosis H37Rv]	1	1.02802	0.802469
425	2.03	2.03	15.19	6.329	6.329	gi|623363827	carboxymethylenebutenolidase [Mycobacterium tuberculosis H37Rv]	1	1.15878	0.737746
426	2.03	2.03	12.09	4.186	4.186	gi|623361159	hypothetical protein P425_02941 [Mycobacterium tuberculosis H37Rv]	1	0.928966	1
427	2.03	2.03	6.477	2.591	2.591	gi|623355524	acetyl-CoA acetyltransferase FadA6 [Mycobacterium tuberculosis H37Rv]	1	1.04713	0.76289
428	2.03	2.03	17.86	8.571	8.571	gi|623371326	transcriptional regulator [Mycobacterium tuberculosis H37Rv]	1	0.461318	0.310926
429	2.02	2.02	6.628	0.9606	0.9606	gi|623365913	isoleucyl-tRNA synthetase IleS [Mycobacterium tuberculosis H37Rv]	1	1.58489	0.445309
430	2.02	2.02	9.149	4.681	1.702	gi|623366036	argininosuccinate lyase ArgH [Mycobacterium tuberculosis H37Rv]	1	1.05682	1
431	2.02	2.02	9.88	4.819	1.928	gi|623358948	hypothetical protein P425_03432 [Mycobacterium tuberculosis H37Rv]	1	1.02802	0.830529
432	2.02	2.02	15.14	4.587	4.587	gi|444897069	Probable fatty-acid-CoA ligase FadD18 (fragment) (fatty-acid-CoA synthetase) (fatty-acid-CoA synthase) [Mycobacterium tuberculosis H37Rv]	1	0.990832	1
433	2.02	2.02	12.3	8.091	3.883	gi|623370194	porphobilinogen deaminase HemC [Mycobacterium tuberculosis H37Rv]	1	0.895365	0.833655
434	2.02	2.02	8.059	7.326	3.297	gi|623365878	hypothetical protein P425_01560 [Mycobacterium tuberculosis H37Rv]	1	0.928966	0.897972
435	2.02	2.02	13.37	11.76	7.487	gi|623365016	hypothetical protein P425_01844 [Mycobacterium tuberculosis H37Rv]	1	0.946237	0.555247
436	2.02	2.02	16.42	5.97	5.97	gi|623363834	hypothetical protein P425_02133 [Mycobacterium tuberculosis H37Rv]	1	1.6293	0.411292
437	2.02	2.02	7.813	2.232	2.232	gi|623363688	hypothetical protein P425_02216 [Mycobacterium tuberculosis H37Rv]	1	1.15878	0.753277
438	2.02	2.02	17.39	5.797	5.797	gi|623361753	hypothetical protein P425_02568 [Mycobacterium tuberculosis H37Rv]	1	1.02802	1
439	2.02	2.02	5.344	2.545	2.545	gi|623360005	cysteine desulfurase LscS [Mycobacterium tuberculosis H37Rv]	1	1.1272	0.751813
440	2.02	2.02	13.97	5.587	5.587	gi|623370410	50S ribosomal protein L6 RplF [Mycobacterium tuberculosis H37Rv]	1	0.390841	0.253973
441	2.02	2.02	5.581	3.488	3.488	gi|623366620	dihydroorotase PyrC [Mycobacterium tuberculosis H37Rv]	1	0.92045	0.855919
442	2.01	2.05	14.65	5.495	5.495	gi|623355790	cof-like hydrolase [Mycobacterium tuberculosis H37Rv]	1	0.946237	0.43683
443	2.01	2.02	12.25	5.392	5.392	gi|623367258	DNA-3-methyladenine glycosylase I TagA [Mycobacterium tuberculosis H37Rv]	1	1.18032	0.326963
444	2.01	2.01	16.52	2.174	2.174	gi|623366130	oxidoreductase [Mycobacterium tuberculosis H37Rv]	1	1.41906	0.528725
445	2.01	2.01	10.97	1.749	1.749	gi|623361185	magnesium chelatase [Mycobacterium tuberculosis H37Rv]	1	1.05682	0.881732
446	2.01	2.01	24.02	3.543	3.543	gi|623360020	enoyl-CoA hydratase EchA17 [Mycobacterium tuberculosis H37Rv]	1	0.981748	1
447	2.01	2.01	19.29	4.569	4.569	gi|623372270	hypothetical protein P425_00083 [Mycobacterium tuberculosis H37Rv]	1	0.990832	1
448	2.01	2.01	7.532	2.433	1.043	gi|623367077	glycogen phosphorylase GlgP [Mycobacterium tuberculosis H37Rv]	1	2.53513	0.250043
449	2.01	2.01	11.69	1.67	1.67	gi|623361449	prophage PhiRv2 protein [Mycobacterium tuberculosis H37Rv]	1	0.963829	0.901689
450	2.01	2.01	9.615	2.083	2.083	gi|623357894	glucosamine-fructose-6-phosphate aminotransferase GlmS [Mycobacterium tuberculosis H37Rv]	1	1.99526	0.343885
451	2.01	2.01	38.03	11.27	11.27	gi|81400946	RecName: Full=Calcium dodecin	1	0.816582	0.638705
452	2.01	2.01	9.42	1.691	1.691	gi|623370472	cytochrome P450 126 Cyp126 [Mycobacterium tuberculosis H37Rv]	1	1.02802	0.861223
453	2.01	2.01	9.6	4.533	3.2	gi|623370455	NAD-dependent zinc-type alcohol dehydrogenase AdhB [Mycobacterium tuberculosis H37Rv]	1	1.0666	1
454	2.01	2.01	4.805	1.101	1.101	gi|623366060	bifunctional enzyme long-chain acyl-CoA synthase and lipase [Mycobacterium tuberculosis H37Rv]	1	1.1695	0.55279
455	2.01	2.01	1.506	0.6549	0.6549	gi|81556736	RecName: Full=Glutamate synthase [NADPH] large chain; AltName: Full=Glutamate synthase subunit alpha; Short=GLTS alpha chain	1	0.847227	0.759232
456	2.01	2.01	30.95	16.67	16.67	gi|623372245	30S ribosomal protein S18 RpsR1 [Mycobacterium tuberculosis H37Rv]	1	0.235505	0.186678
457	2.01	2.01	27.85	8.861	8.861	gi|623367324	phosphohistidine phosphatase [Mycobacterium tuberculosis H37Rv]	1	0.990832	1
458	2.01	2.01	7.782	5.253	5.253	gi|623366686	glucose-6-phosphate 1-dehydrogenase Zwf2 [Mycobacterium tuberculosis H37Rv]	2	1	0.920885
459	2.01	2.01	11.15	3.846	3.846	gi|623364140	3-alpha-(or 20-beta)-hydroxysteroid dehydrogenase FabG3 [Mycobacterium tuberculosis H37Rv]	1	0.887156	0.830771
460	2.01	2.01	11.49	2.682	2.682	gi|623355504	2-keto-4-pentenoate hydratase [Mycobacterium tuberculosis H37Rv]	1	0.912011	0.857782
461	2.01	2.01	11.59	4.831	4.831	gi|93278948	Chain A, Crystal Structure Of Mycobacterium Tuberculosis Lipoprotein Lppx (Rv2945c)	1	1.03753	0.376078
462	2.01	2.01	12.05	4.018	4.018	gi|623370483	phosphoribosylformylglycinamidine synthase I PURG [Mycobacterium tuberculosis H37Rv]	1	0.613762	0.433222
463	2.01	2.01	10.7	10.7	10.7	gi|623367087	glutamate racemase MurI [Mycobacterium tuberculosis H37Rv]	2	0.990832	1
464	2.01	2.01	18.49	10.27	10.27	gi|623367083	hydrolase [Mycobacterium tuberculosis H37Rv]	1	0.554626	0.459469
465	2.01	2.01	4.786	2.771	2.771	gi|623365836	Fe-S cluster assembly protein SufD [Mycobacterium tuberculosis H37Rv]	1	0.954993	0.774104
466	2.01	2.01	5.882	2.422	2.422	gi|623361525	diaminopimelate epimerase DapF [Mycobacterium tuberculosis H37Rv]	1	1.24738	0.61543
467	2	2.03	11.56	8.163	8.163	gi|623371275	transmembrane protein [Mycobacterium tuberculosis H37Rv]	1	1.83654	0.366355
468	2	2.03	4.95	4.95	4.95	gi|623355578	GTP cyclohydrolase I FolE [Mycobacterium tuberculosis H37Rv]	1	1.28233	0.631231
469	2	2.01	8.235	3.137	3.137	gi|623360832	secreted or membrane protein [Mycobacterium tuberculosis H37Rv]	1	1.69044	0.359163
470	2	2.01	16.19	16.19	16.19	gi|623355561	heme degrading protein MhuD [Mycobacterium tuberculosis H37Rv]	2	0.862979	0.77117
471	2	2	15.13	10.53	3.07	gi|623360089	NADPH:adrenodoxin oxidoreductase FprA [Mycobacterium tuberculosis H37Rv]	1	1.22462	0.68047
472	2	2	12.97	2.637	2.637	gi|81340971	RecName: Full=Maltokinase; Short=MaK; AltName: Full=Maltose-1-phosphate synthase	1	1.55597	0.541703
473	2	2	12.32	5.911	2.956	gi|623371239	O-succinylhomoserine sulfhydrylase MetZ [Mycobacterium tuberculosis H37Rv]	1	1.00925	0.940529
474	2	2	10.22	3.206	3.206	gi|623370489	dihydrolipoamide dehydrogenase [Mycobacterium tuberculosis H37Rv]	1	0.990832	0.933313
475	2	2	12.94	5.098	5.098	gi|623370155	transcriptional regulator [Mycobacterium tuberculosis H37Rv]	1	1.1272	0.726134
476	2	2	13.82	3.947	3.947	gi|623367478	hypothetical protein P425_01241 [Mycobacterium tuberculosis H37Rv]	1	1.31826	0.574243
477	2	2	12.61	2.521	2.521	gi|623367047	peptide chain release factor 1 PrfA [Mycobacterium tuberculosis H37Rv]	1	0.954993	0.891519
478	2	2	10.8	1.939	1.939	gi|623363514	nicotinate-nucleotide-dimethylbenzimidazol phosphoribosyltransferase CobT [Mycobacterium tuberculosis H37Rv]	1	0.83946	0.722021
479	2	2	14.43	3.093	3.093	gi|623361711	hypothetical protein P425_02524 [Mycobacterium tuberculosis H37Rv]	1	0.77983	0.557588
480	2	2	10.55	1.758	1.758	gi|623361195	aldehyde dehydrogenase (NAD+) [Mycobacterium tuberculosis H37Rv]	1	1.07647	0.792593
481	2	2	11.67	3.333	3.333	gi|623372461	allophanate hydrolase [Mycobacterium tuberculosis H37Rv]	1	1.1272	0.653876
482	2	2	6.71	2.619	2.619	gi|623372442	acyl-CoA dehydrogenase FadE5 [Mycobacterium tuberculosis H37Rv]	1	1.90546	0.324911
483	2	2	13.21	4.643	4.643	gi|623372337	transcriptional regulator TetR-family [Mycobacterium tuberculosis H37Rv]	1	0.724436	0.522697
484	2	2	8.608	3.038	3.038	gi|623371249	acyl-CoA dehydrogenase FadE7 [Mycobacterium tuberculosis H37Rv]	1	0.990832	0.992908
485	2	2	16.36	4.206	4.206	gi|623371205	hypothetical protein P425_00369 [Mycobacterium tuberculosis H37Rv]	1	1.03753	0.910275
486	2	2	5.328	2.049	2.049	gi|623370337	hypothetical protein P425_00676 [Mycobacterium tuberculosis H37Rv]	1	1.14815	0.711234
487	2	2	44.44	8.642	8.642	gi|623370294	antitoxin VapB28 [Mycobacterium tuberculosis H37Rv]	1	0.648634	0.469353
488	2	2	12.04	5.556	5.556	gi|623370092	nitrate/nitrite response transcriptional regulator NarL [Mycobacterium tuberculosis H37Rv]	1	0.469894	0.499586
489	2	2	15.75	3.297	3.297	gi|623369752	DNA end-binding protein Mku [Mycobacterium tuberculosis H37Rv]	1	0.685488	0.512703
490	2	2	8.091	2.49	2.49	gi|623367437	hypothetical protein P425_01199 [Mycobacterium tuberculosis H37Rv]	1	0.619441	0.438933
491	2	2	5.15	1.502	1.502	gi|623367408	glucose-6-phosphate 1-dehydrogenase Zwf1 [Mycobacterium tuberculosis H37Rv]	1	1.00925	0.939808
492	2	2	8.798	2.346	2.346	gi|623366026	phenylalanyl-tRNA synthetase alpha chain PheS [Mycobacterium tuberculosis H37Rv]	1	0.963829	0.909583
493	2	2	10.73	3.785	3.785	gi|623365855	hypothetical protein P425_01537 [Mycobacterium tuberculosis H37Rv]	1	2.1677	0.490571
494	2	2	7.005	3.865	1.932	gi|623365005	hypothetical protein P425_01833 [Mycobacterium tuberculosis H37Rv]	1	1.80302	0.369643
495	2	2	8.696	2.174	2.174	gi|623363677	l-cysteine:1D-myo-inositol 2-amino-2-deoxy-alpha-D-glucopyranoside ligase MshC [Mycobacterium tuberculosis H37Rv]	1	1.64437	0.41693
496	2	2	10.48	2.823	2.823	gi|623363656	proteasome alpha subunit PrcA [Mycobacterium tuberculosis H37Rv]	1	1.03753	0.924964
497	2	2	11.6	3.6	3.6	gi|623363526	transmembrane protein [Mycobacterium tuberculosis H37Rv]	1	1.65959	0.415134
498	2	2	32.56	12.79	12.79	gi|623361697	30S ribosomal protein S20 RpsT [Mycobacterium tuberculosis H37Rv]	1	0.0794328	0.117026
499	2	2	22.4	9.29	9.29	gi|623361173	ribosome-binding factor a RbfA [Mycobacterium tuberculosis H37Rv]	1	0.744732	0.601137
500	2	2	9.892	3.011	3.011	gi|623359236	phosphomannomutase PmmA [Mycobacterium tuberculosis H37Rv]	1	0.847227	0.754515
501	2	2	17.19	4.977	4.977	gi|623358951	transcriptional regulator TetR-family [Mycobacterium tuberculosis H37Rv]	1	0.717794	0.563565
502	2	2	23.53	7.487	7.487	gi|623355898	spoIIIJ-associated protein [Mycobacterium tuberculosis H37Rv]	1	0.0642688	0.126464
503	2	2	4.897	2.835	2.835	gi|88192979	Chain B, Mycobacterium Tuberculosis Embr In Complex With Low Affinity Phosphopeptide	1	1.15878	0.694111
504	2	2	31.58	20	20	gi|71041815	Chain B, Solution Structure Of The Cfp-10.Esat-6 Complex. Major Virulence Determinants Of Pathogenic Mycobacteria	2	0.698232	0.622353
505	2	2	9.091	4.091	4.091	gi|623372382	O-methyltransferase [Mycobacterium tuberculosis H37Rv]	1	1.04713	0.842744
506	2	2	11.11	5.018	5.018	gi|623372377	lysophospholipase [Mycobacterium tuberculosis H37Rv]	1	1.43219	0.52087
507	2	2	8.202	4.416	4.416	gi|623372338	s-adenosylmethionine-dependent methyltransferase [Mycobacterium tuberculosis H37Rv]	1	0.879023	0.811033
508	2	2	3.328	1.664	1.664	gi|623372319	trehalose synthase TreS [Mycobacterium tuberculosis H37Rv]	1	1.00925	0.896854
509	2	2	13.16	6.14	6.14	gi|623372274	ArsR family transcriptional regulator [Mycobacterium tuberculosis H37Rv]	1	0.432514	0.289796
510	2	2	17.24	9.655	9.655	gi|623372198	membrane protein [Mycobacterium tuberculosis H37Rv]	1	0.824138	0.725722
511	2	2	6.643	6.643	4.895	gi|623371319	3-hydroxybutyryl-CoA dehydrogenase FadB [Mycobacterium tuberculosis H37Rv]	1	0.816582	0.703243
512	2	2	4.536	2.761	2.761	gi|623371309	aldehyde dehydrogenase (NAD+) [Mycobacterium tuberculosis H37Rv]	1	0.972747	0.977377
513	2	2	4.444	1.538	1.538	gi|623371253	fatty-acid-AMP ligase FadD30 [Mycobacterium tuberculosis H37Rv]	1	1.00925	0.972588
514	2	2	5.721	2.985	2.985	gi|623370460	cytochrome P450 123 Cyp123 [Mycobacterium tuberculosis H37Rv]	1	0.981748	0.991826
515	2	2	10.81	4.324	4.324	gi|623370434	hypothetical protein P425_00774 [Mycobacterium tuberculosis H37Rv]	1	0.704693	0.540967
516	2	2	5.952	3.175	3.175	gi|623370360	endonuclease IV End [Mycobacterium tuberculosis H37Rv]	1	0.772681	0.657323
517	2	2	26.14	26.14	13.64	gi|623370254	hypothetical protein P425_00590 [Mycobacterium tuberculosis H37Rv]	1	1.01859	0.960995
518	2	2	5.534	3.557	3.557	gi|623369698	hypothetical protein P425_00923 [Mycobacterium tuberculosis H37Rv]	1	0.679204	0.478003
519	2	2	12.98	7.634	7.634	gi|623369692	hypothetical protein P425_00917 [Mycobacterium tuberculosis H37Rv]	1	0.642688	0.468412
520	2	2	9.137	4.061	4.061	gi|623367766	transcriptional regulator TetR-family [Mycobacterium tuberculosis H37Rv]	1	0.772681	0.629669
521	2	2	10.89	5.941	5.941	gi|623367458	1-D-myo-inositol 2-acetamido-2-deoxy-alpha-D-glucopyranoside deacetylase [Mycobacterium tuberculosis H37Rv]	2	1	0.970709
522	2	2	5.641	5.641	5.641	gi|623367443	hypothetical protein P425_01206 [Mycobacterium tuberculosis H37Rv]	1	0.328095	0.227423
523	2	2	10.6	5.53	5.53	gi|623367049	Sua5/YciO/YrdC/YwlC family protein [Mycobacterium tuberculosis H37Rv]	1	0.990832	0.961606
524	2	2	5.852	1.781	1.781	gi|623366074	hypothetical protein P425_01758 [Mycobacterium tuberculosis H37Rv]	1	1.25893	0.568244
525	2	2	7.365	4.533	4.533	gi|623366069	HAD hydrolase, family IIA [Mycobacterium tuberculosis H37Rv]	1	1.38038	0.541749
526	2	2	6.442	2.761	2.761	gi|623365915	L-asparaginase AnsA [Mycobacterium tuberculosis H37Rv]	1	1.0666	0.872128
527	2	2	34.72	18.06	18.06	gi|623365130	hypothetical protein P425_01958 [Mycobacterium tuberculosis H37Rv]	1	1.00925	0.975449
528	2	2	10	10	10	gi|623364131	hypothetical protein P425_02064 [Mycobacterium tuberculosis H37Rv]	1	0.809096	0.698862
529	2	2	8.908	4.31	4.31	gi|623364111	hypothetical protein P425_02044 [Mycobacterium tuberculosis H37Rv]	1	1.24738	0.665776
530	2	2	2.962	1.086	1.086	gi|623363877	helicase HelZ [Mycobacterium tuberculosis H37Rv]	1	0.928966	0.852104
531	2	2	21.9	6.569	6.569	gi|623363848	pyridoxamine 5'-phosphate oxidase [Mycobacterium tuberculosis H37Rv]	1	1.44544	0.639163
532	2	2	10.17	5.085	5.085	gi|623363682	hypothetical protein P425_02210 [Mycobacterium tuberculosis H37Rv]	1	0.990832	0.955719
533	2	2	12.98	9.16	9.16	gi|623363489	hypothetical protein P425_02260 [Mycobacterium tuberculosis H37Rv]	1	0.660693	0.48847
534	2	2	12.17	3.478	3.478	gi|623363381	cutinase Cut2 [Mycobacterium tuberculosis H37Rv]	1	0.60256	0.425222
535	2	2	5.844	2.922	2.922	gi|623361873	peptidyl-prolyl cis-trans isomerase B PpiB [Mycobacterium tuberculosis H37Rv]	1	1.23595	0.630988
536	2	2	7.084	3.27	3.27	gi|623361785	branched-chain keto acid dehydrogenase E1 component alpha subunit BkdA [Mycobacterium tuberculosis H37Rv]	1	1.14815	0.658264
537	2	2	10.95	6.468	6.468	gi|623361740	molybdopterin-guanine dinucleotide biosynthesis protein A MobA [Mycobacterium tuberculosis H37Rv]	1	1.31826	0.588327
538	2	2	6.686	4.36	4.36	gi|623361581	oxidoreductase [Mycobacterium tuberculosis H37Rv]	1	0.903649	0.856723
539	2	2	11.02	7.347	7.347	gi|623361573	dihydrodipicolinate reductase DapB [Mycobacterium tuberculosis H37Rv]	1	1.47231	0.505456
540	2	2	10.13	3.965	3.965	gi|623361490	trk system potassium uptake protein CeoB [Mycobacterium tuberculosis H37Rv]	1	1.1272	0.793686
541	2	2	8.108	4.805	4.805	gi|623360842	thiamine-monophosphate kinase ThiL [Mycobacterium tuberculosis H37Rv]	1	0.642688	0.452242
542	2	2	6.533	2.513	2.513	gi|623360811	chorismate-pyruvate lyase [Mycobacterium tuberculosis H37Rv]	1	0.619441	0.439639
543	2	2	14.29	5.306	5.306	gi|623360790	hypothetical protein P425_03048 [Mycobacterium tuberculosis H37Rv]	1	0.685488	0.488619
544	2	2	6.417	2.941	2.941	gi|623360152	hypothetical protein P425_03301 [Mycobacterium tuberculosis H37Rv]	1	0.990832	0.955472
545	2	2	7.353	2.206	2.206	gi|623359234	mannose-6-phosphate isomerase ManA [Mycobacterium tuberculosis H37Rv]	1	1.14815	0.769499
546	2	2	7.143	4.365	4.365	gi|623359205	hypothetical protein P425_03366 [Mycobacterium tuberculosis H37Rv]	1	0.679204	0.494554
547	2	2	19.13	7.826	7.826	gi|623359158	hypothetical protein P425_03318 [Mycobacterium tuberculosis H37Rv]	1	0.794328	0.656751
548	2	2	4.868	1.826	1.826	gi|623358959	NAD(P)H quinone reductase LpdA [Mycobacterium tuberculosis H37Rv]	1	1.23595	0.655253
549	2	2	64.86	29.73	29.73	gi|623357919	50S ribosomal protein L36 RpmJ [Mycobacterium tuberculosis H37Rv]	1	0.448745	0.289454
550	2	2	5.147	3.186	3.186	gi|623357881	alanine racemase Alr [Mycobacterium tuberculosis H37Rv]	1	1.31826	0.594748
551	2	2	6.957	6.957	6.957	gi|623355858	ESX-1 secretion-associated protein EspL [Mycobacterium tuberculosis H37Rv]	1	0.496592	0.329531
552	2	2	26.12	11.94	11.94	gi|623355829	histone-like protein Hns [Mycobacterium tuberculosis H37Rv]	1	1.28233	0.594134
553	2	2	6.784	2.764	2.764	gi|623355755	cysteine desulfurase [Mycobacterium tuberculosis H37Rv]	1	1.2942	0.614246
554	2	2	8.791	3.297	3.297	gi|623355642	hypothetical protein P425_03817 [Mycobacterium tuberculosis H37Rv]	1	1.07647	0.680163
555	2	2	3.5	3.5	3.5	gi|90109136	Chain N, Crystal Structure Of The Atp-Dependent Clp Protease Proteolytic Subunit 1 (Clpp1) From Mycobacterium Tuberculosis	1	1.03753	0.326635
556	2	2	15.49	15.49	15.49	gi|81345713	RecName: Full=Antitoxin VapB22	1	0.954993	0.965858
557	2	2	6.604	6.604	6.604	gi|636483416	hypothetical protein Rv0786c [Mycobacterium tuberculosis H37Rv]	1	0.928966	0.877123
558	2	2	15.08	15.08	15.08	gi|623372333	hypothetical protein P425_00146 [Mycobacterium tuberculosis H37Rv]	1	1.08643	0.773712
559	2	2	15.66	15.66	15.66	gi|623370323	hypothetical protein P425_00659 [Mycobacterium tuberculosis H37Rv]	1	0.654636	0.48637
560	2	2	3.75	3.75	3.75	gi|623370271	transcriptional regulator Mce2R [Mycobacterium tuberculosis H37Rv]	1	0.534564	0.358682
561	2	2	4.179	4.179	4.179	gi|623370218	3-oxoacyl-[acyl-carrier-protein] synthase 3 FabH [Mycobacterium tuberculosis H37Rv]	1	0.990832	0.992609
562	2	2	2.99	2.99	2.99	gi|623370167	s-adenosylmethionine-dependent methyltransferase [Mycobacterium tuberculosis H37Rv]	1	1.04713	0.811831
563	2	2	9.244	9.244	9.244	gi|623369782	copper-sensing transcriptional repressor CsoR [Mycobacterium tuberculosis H37Rv]	1	0.704693	0.568002
564	2	2	15.96	15.96	15.96	gi|623367785	ESAT-6 like protein EsxI [Mycobacterium tuberculosis H37Rv]	1	0.591562	0.407147
565	2	2	5.369	5.369	5.369	gi|623367309	deazaflavin-dependent nitroreductase [Mycobacterium tuberculosis H37Rv]	1	1.22462	0.687487
566	2	2	3.96	3.96	3.96	gi|623367300	lipoprotein LprE [Mycobacterium tuberculosis H37Rv]	1	0.990832	0.905814
567	2	2	11.87	11.87	11.87	gi|623366655	riboflavin synthase beta chain RibH [Mycobacterium tuberculosis H37Rv]	1	0.847227	0.774826
568	2	2	5.937	5.937	5.937	gi|623366639	lipase LipH [Mycobacterium tuberculosis H37Rv]	1	1.02802	0.935859
569	2	2	8.182	8.182	8.182	gi|623366629	DNA-directed RNA polymerase omega chain RpoZ [Mycobacterium tuberculosis H37Rv]	3	0.524807	0.451775
570	2	2	2.866	2.866	2.866	gi|623366075	outer membrane protein MctB [Mycobacterium tuberculosis H37Rv]	1	1.11686	0.811888
571	2	2	7.692	7.692	7.692	gi|623365143	hypothetical protein P425_01971 [Mycobacterium tuberculosis H37Rv]	1	0.765597	0.622765
572	2	2	8.537	8.537	8.537	gi|623365065	hypothetical protein P425_01893 [Mycobacterium tuberculosis H37Rv]	1	0.597035	0.418837
573	2	2	4.072	4.072	4.072	gi|623365051	hypothetical protein P425_01879 [Mycobacterium tuberculosis H37Rv]	1	0.549541	0.375897
574	2	2	6.04	6.04	6.04	gi|623365014	hypothetical protein P425_01842 [Mycobacterium tuberculosis H37Rv]	1	1	0.987844
575	2	2	4.848	4.848	4.848	gi|623364064	thiol peroxidase Tpx [Mycobacterium tuberculosis H37Rv]	1	1.04713	0.871122
576	2	2	4.811	4.811	4.811	gi|623363657	proteasome beta subunit PrcB [Mycobacterium tuberculosis H37Rv]	1	1.2942	0.545009
577	2	2	5.147	5.147	5.147	gi|623363568	hypothetical protein P425_02340 [Mycobacterium tuberculosis H37Rv]	1	1.13763	0.779694
578	2	2	2.748	2.748	2.748	gi|623363557	propionyl-CoA carboxylase beta chain 6 AccD6 [Mycobacterium tuberculosis H37Rv]	1	0.824138	0.698061
579	2	2	2.331	2.331	2.331	gi|623363502	Rieske iron-sulfur protein QcrA [Mycobacterium tuberculosis H37Rv]	1	1.41906	0.52778
580	2	2	2.694	2.694	2.694	gi|623361916	universal stress protein [Mycobacterium tuberculosis H37Rv]	1	1.31826	0.558954
581	2	2	3.315	3.315	3.315	gi|623361828	3-dehydroquinate synthase AroB [Mycobacterium tuberculosis H37Rv]	1	0.731139	0.595915
582	2	2	3.07	3.07	3.07	gi|623361515	phenazine biosynthesis protein PhzF [Mycobacterium tuberculosis H37Rv]	1	1.43219	0.518648
583	2	2	5.957	5.957	5.957	gi|623361494	alanine rich protein [Mycobacterium tuberculosis H37Rv]	1	1.03753	0.878207
584	2	2	8.029	8.029	8.029	gi|623361261	hypothetical protein P425_03044 [Mycobacterium tuberculosis H37Rv]	1	1.11686	0.662552
585	2	2	16.25	16.25	16.25	gi|623361245	hypothetical protein P425_03028 [Mycobacterium tuberculosis H37Rv]	1	0.118032	0.193645
586	2	2	4.348	4.348	4.348	gi|623360067	zinc-type alcohol dehydrogenase AdhD [Mycobacterium tuberculosis H37Rv]	1	0.549541	0.426501
587	2	2	2.689	2.689	2.689	gi|623360023	phosphoserine phosphatase SerB2 [Mycobacterium tuberculosis H37Rv]	1	0.862979	0.75632
588	2	2	8.297	8.297	8.297	gi|623359247	hypothetical protein P425_03408 [Mycobacterium tuberculosis H37Rv]	1	0.83946	0.757468
589	2	2	5.419	5.419	5.419	gi|623359190	phosphoglycerate mutase Gpm2 [Mycobacterium tuberculosis H37Rv]	1	1.07647	0.863641
590	2	2	4.598	4.598	4.598	gi|623359178	lipase LipV [Mycobacterium tuberculosis H37Rv]	1	0.990832	0.965906
591	2	2	14.29	14.29	14.29	gi|623359172	glutaredoxin-like protein [Mycobacterium tuberculosis H37Rv]	1	0.879023	0.758397
592	2	2	5.036	5.036	5.036	gi|623357917	30S ribosomal protein S11 RpsK [Mycobacterium tuberculosis H37Rv]	1	0.816582	0.672329
593	2	2	13.61	13.61	13.61	gi|623357901	50S ribosomal protein L13 RplM [Mycobacterium tuberculosis H37Rv]	1	0.483059	0.313742
594	2	2	9.272	9.272	9.272	gi|623357900	30S ribosomal protein S9 RpsI [Mycobacterium tuberculosis H37Rv]	1	0.672977	0.548922
595	2	2	14.14	14.14	14.14	gi|623357865	antitoxin VapB47 [Mycobacterium tuberculosis H37Rv]	1	0.515229	0.480978
596	2	2	14.74	14.74	14.74	gi|623355868	ESAT-6 like protein EsxC [Mycobacterium tuberculosis H37Rv]	1	0.990832	0.775472
597	2	2	4.082	4.082	4.082	gi|623355841	alanine rich protein [Mycobacterium tuberculosis H37Rv]	1	0.824138	0.723786
598	2	2	2.341	2.341	2.341	gi|623355780	secreted MPT51/MPB51 antigen protein FbpD [Mycobacterium tuberculosis H37Rv]	1	1.14815	0.628896
599	2	2	3.563	3.563	3.563	gi|623355682	aspartokinase Ask [Mycobacterium tuberculosis H37Rv]	1	0.534564	0.36164
600	1.92	2	7.813	7.813	7.813	gi|623361758	globin GlbO [Mycobacterium tuberculosis H37Rv]	1	0.765597	0.631531
601	1.92	2	4.95	4.95	4.95	gi|623357923	dTDP-4-dehydrorhamnose 3,5-epimerase RmlC [Mycobacterium tuberculosis H37Rv]	1	1.51356	0.459383
602	1.74	2	19.35	10.48	10.48	gi|623371404	hypothetical protein P425_00346 [Mycobacterium tuberculosis H37Rv]	1	1.28233	0.632007
603	1.74	2	9.524	9.524	9.524	gi|623366008	hypothetical protein P425_01692 [Mycobacterium tuberculosis H37Rv]	1	0.903649	0.846813
604	1.7	2	32.08	28.3	28.3	gi|623372381	metallothionein MymT [Mycobacterium tuberculosis H37Rv]	2	0.679204	0.491967
605	1.68	2	13.64	5.195	5.195	gi|623364051	hypothetical protein P425_01984 [Mycobacterium tuberculosis H37Rv]	1	1.0666	0.745151
606	1.61	8.05	10.63	6.518	6.518	gi|623365898	fatty-acid-AMP ligase FadD25 [Mycobacterium tuberculosis H37Rv]	4	1.8197	0.255685
607	1.6	1.6	1.791	1.791	1.791	gi|623355833	hydrolase [Mycobacterium tuberculosis H37Rv]	1	0.855067	0.774189
608	1.57	1.57	10.82	5.195	5.195	gi|623365882	hypothetical protein P425_01565 [Mycobacterium tuberculosis H37Rv]	1	1.10662	0.791173
609	1.55	1.55	13.27	7.109	3.318	gi|623370466	phosphoribosylamine glycine ligase PurD [Mycobacterium tuberculosis H37Rv]	1	0.862979	0.691248
610	1.55	1.55	14.29	6.593	6.593	gi|623372330	peptide methionine sulfoxide reductase MsrA [Mycobacterium tuberculosis H37Rv]	1	0.990832	1
611	1.54	1.54	12.45	3.019	3.019	gi|623370135	antigen Cfp29 [Mycobacterium tuberculosis H37Rv]	1	1.30617	0.606111
612	1.53	1.54	4.462	2.625	2.625	gi|623360813	ketoreductase [Mycobacterium tuberculosis H37Rv]	1	0.887156	1
613	1.52	1.54	3.093	3.093	3.093	gi|623355602	hypothetical protein P425_03776 [Mycobacterium tuberculosis H37Rv]	1	1	0.985575
614	1.51	1.51	16.49	2.456	2.456	gi|623365972	nicotinate-nucleotide pyrophosphatase NadC [Mycobacterium tuberculosis H37Rv]	1	1.30617	0.537427
615	1.47	1.47	10.2	4.082	4.082	gi|623363537	hypothetical protein P425_02308 [Mycobacterium tuberculosis H37Rv]	1	1.20226	0.713788
616	1.47	1.47	3.499	2.026	2.026	gi|623367806	fatty-acid-CoA ligase FadD14 [Mycobacterium tuberculosis H37Rv]	1	1.77011	0.379828
617	1.46	1.47	2.609	2.609	2.609	gi|623357890	glutamate decarboxylase GadB [Mycobacterium tuberculosis H37Rv]	1	1.09648	0.834136
618	1.44	1.44	17.07	9.059	4.181	gi|623364052	membrane protein [Mycobacterium tuberculosis H37Rv]	1	0.831764	0.667551
619	1.41	1.41	7.937	7.937	7.937	gi|623371424	heat shock protein transcriptional repressor HspR [Mycobacterium tuberculosis H37Rv]	1	0.824138	0.722672
620	1.38	1.39	3.191	3.191	3.191	gi|623360833	lipase/esterase LipN [Mycobacterium tuberculosis H37Rv]	1	1.80302	0.369899
621	1.35	1.35	3.197	1.776	1.776	gi|635575396	Chain F, Crystal Structure Of The Delta-pyrroline-5-carboxylate Dehydrogenase From Mycobacterium Tuberculosis	1	1.27057	0.634749
622	1.34	1.34	7.93	2.128	2.128	gi|623355667	glycerol kinase GlpK [Mycobacterium tuberculosis H37Rv]	1	1.20226	0.713104
623	1.33	1.33	36.36	36.36	15.15	gi|623359168	hypothetical protein P425_03329 [Mycobacterium tuberculosis H37Rv]	1	0.758578	0.585675
624	1.31	1.31	32.26	22.58	22.58	gi|623363669	phosphoribosyl-AMP pyrophosphatase HisE [Mycobacterium tuberculosis H37Rv]	1	1.1695	0.610572
625	1.31	1.31	7.746	7.746	7.746	gi|623371290	hypothetical protein P425_00454 [Mycobacterium tuberculosis H37Rv]	1	0.963829	0.961226
626	1.3	1.3	6.533	1.897	1.054	gi|623359219	preprotein translocase subunit SecA1 [Mycobacterium tuberculosis H37Rv]	1	0.704693	0.543629
627	1.29	1.3	9.929	9.574	3.546	gi|623364112	hypothetical protein P425_02045 [Mycobacterium tuberculosis H37Rv]	1	1.09648	0.548544
628	1.28	1.46	5.51	4.408	3.306	gi|623363507	transmembrane cytochrome C oxidase subunit II CtaC [Mycobacterium tuberculosis H37Rv]	1	1.20226	0.540347
629	1.28	1.28	7.731	2.494	2.494	gi|623361590	lipid-transfer protein Ltp1 [Mycobacterium tuberculosis H37Rv]	1	0.77983	0.652849
630	1.28	1.28	2.75	2.75	2.75	gi|623366032	acetylornithine aminotransferase ArgD [Mycobacterium tuberculosis H37Rv]	1	1.05682	0.892152
631	1.25	1.25	2.286	1.203	1.083	gi|623366027	phenylalanyl-tRNA synthetase beta chain PheT [Mycobacterium tuberculosis H37Rv]	1	1.35519	0.568422
632	1.24	1.24	13.43	2.985	2.985	gi|623372269	transcriptional regulator [Mycobacterium tuberculosis H37Rv]	1	0.972747	0.844784
633	1.23	1.23	6.395	3.198	3.198	gi|623357877	O-sialoglycoprotein endopeptidase Gcp [Mycobacterium tuberculosis H37Rv]	1	0.744732	0.602127
634	1.21	1.21	18.39	18.39	5.747	gi|623359254	phosphoribosylaminoimidazole carboxylase catalytic subunit PurE [Mycobacterium tuberculosis H37Rv]	1	0.887156	1
635	1.2	1.2	26.56	7.813	7.813	gi|623370231	lactoylglutathione lyase [Mycobacterium tuberculosis H37Rv]	1	1.40605	0.529627
636	1.18	1.18	14.98	3.239	3.239	gi|623355518	enoyl-CoA hydratase EchA20 [Mycobacterium tuberculosis H37Rv]	1	1.1695	0.75012
637	1.15	6	18.77	12.29	12.29	gi|623370333	methoxy mycolic acid synthase 3 MmaA3 [Mycobacterium tuberculosis H37Rv]	4	0.717794	0.559126
638	1.12	1.12	4.225	4.225	4.225	gi|623372369	MCE-associated membrane protein [Mycobacterium tuberculosis H37Rv]	1	1.64437	0.416261
639	1.12	1.12	11.27	11.27	11.27	gi|623361658	protein MbtH [Mycobacterium tuberculosis H37Rv]	1	0.529663	0.601655
640	1.08	1.16	10.08	1.635	1.635	gi|623372236	myo-inositol-1-phosphate synthase Ino1 [Mycobacterium tuberculosis H37Rv]	1	0.912011	0.867498
641	1.04	1.04	4.739	4.739	4.739	gi|623363448	hydroxyacylglutathione hydrolase [Mycobacterium tuberculosis H37Rv]	1	1.1272	0.76206
642	1.02	1.02	6.701	2.32	2.32	gi|623369787	acyl-CoA dehydrogenase FadE12 [Mycobacterium tuberculosis H37Rv]	1	1.25893	0.613309
643	1	1	20.88	20.88	10.99	gi|623366110	hypothetical protein P425_01795 [Mycobacterium tuberculosis H37Rv]	1	0.972747	0.953697
644	0.98	0.98	3.101	3.101	3.101	gi|623361194	oxidoreductase [Mycobacterium tuberculosis H37Rv]	1	1.10662	0.814583
645	0.96	0.96	7.692	3.846	2.35	gi|623360122	acyl-CoA dehydrogenase FadE24 [Mycobacterium tuberculosis H37Rv]	1	1.51356	0.623794
646	0.95	0.95	11.31	3.67	3.67	gi|623360019	methyltransferase [Mycobacterium tuberculosis H37Rv]	1	1.64437	0.418445
647	0.92	0.92	8.794	2.261	2.261	gi|623355486	cytochrome P450 monooxygenase 142 Cyp142 [Mycobacterium tuberculosis H37Rv]	1	0.737904	0.534543
648	0.9	0.9	7.87	2.083	2.083	gi|623371206	adenylosuccinate synthetase PurA [Mycobacterium tuberculosis H37Rv]	1	0.990832	0.959143
649	0.88	0.89	7.399	2.691	2.691	gi|623367055	ATP synthase delta chain AtpH [Mycobacterium tuberculosis H37Rv]	1	1.40605	0.539236
650	0.87	0.87	4.233	0.5174	0.5174	gi|623355802	polyketide synthase Pks2 [Mycobacterium tuberculosis H37Rv]	1	1.15878	0.501594
651	0.86	3.43	8.579	4.558	4.558	gi|623369704	citrate synthase II CitA [Mycobacterium tuberculosis H37Rv]	3	0.946237	0.928206
652	0.84	0.84	11.8	5.618	5.618	gi|623355757	hypothetical protein P425_03938 [Mycobacterium tuberculosis H37Rv]	1	0.990832	0.925808
653	0.81	0.81	13.37	4.95	4.95	gi|623372228	transcriptional regulator [Mycobacterium tuberculosis H37Rv]	1	0.887156	0.82871
654	0.81	0.81	10.83	3.822	3.822	gi|623355603	UDP-glucose 4-epimerase GalE1 [Mycobacterium tuberculosis H37Rv]	1	1.19124	0.645325
655	0.77	0.77	3.586	3.586	3.586	gi|623371336	oxidoreductase [Mycobacterium tuberculosis H37Rv]	1	1	0.978317
656	0.76	0.76	5.33	5.33	1.523	gi|623358962	amidohydrolase AmiB1 [Mycobacterium tuberculosis H37Rv]	1	0.954993	0.941524
657	0.76	0.76	5.6	5.6	5.6	gi|623361474	hypothetical protein P425_02791 [Mycobacterium tuberculosis H37Rv]	1	1.31826	0.597331
658	0.75	0.76	7.074	4.18	4.18	gi|623371288	oxidoreductase [Mycobacterium tuberculosis H37Rv]	1	1.03753	0.642126
659	0.74	0.74	19	19	13	gi|623365870	antitoxin MazE4 [Mycobacterium tuberculosis H37Rv]	1	0.801678	0.686183
660	0.74	0.74	3.788	3.788	3.788	gi|623366013	hypothetical protein P425_01697 [Mycobacterium tuberculosis H37Rv]	1	0.895365	0.82598
661	0.73	0.73	7.143	7.143	7.143	gi|623361872	hydroxyacylglutathione hydrolase [Mycobacterium tuberculosis H37Rv]	1	0.717794	0.558938
662	0.71	0.71	4.673	4.673	4.673	gi|623372352	transcriptional regulator TetR-family [Mycobacterium tuberculosis H37Rv]	1	0.870964	0.708103
663	0.69	0.69	7.466	2.013	1.007	gi|623363671	methionine synthase MetH [Mycobacterium tuberculosis H37Rv]	1	0.731139	0.436435
664	0.68	0.68	9.074	1.815	1.815	gi|623361696	hypothetical protein P425_02509 [Mycobacterium tuberculosis H37Rv]	1	0.794328	0.619099
665	0.65	0.65	6.077	6.077	6.077	gi|623367731	pterin-4-alpha-carbinolamine dehydratase MoaB2 [Mycobacterium tuberculosis H37Rv]	1	1	0.98792
666	0.64	0.65	10.61	7.197	4.167	gi|623371317	hypothetical protein P425_00481 [Mycobacterium tuberculosis H37Rv]	1	0.895365	1
667	0.64	0.64	21.24	12.39	5.31	gi|623367313	hypothetical protein P425_01313 [Mycobacterium tuberculosis H37Rv]	1	0.855067	0.68861
668	0.63	0.71	13.6	8.772	5.702	gi|623367728	mycobacterial persistence regulator MRPA [Mycobacterium tuberculosis H37Rv]	1	1.03753	0.911781
669	0.6	0.6	11.36	1.782	1.782	gi|623361880	4-aminobutyrate aminotransferase GabT [Mycobacterium tuberculosis H37Rv]	1	1.05682	0.747261
670	0.59	0.59	9	2.333	2.333	gi|81669430	RecName: Full=Long-chain-fatty-acid--CoA ligase FadD15; Short=FACL; AltName: Full=Acyl-CoA synthetase	1	1.14815	0.765966
671	0.59	0.59	6.844	5.323	5.323	gi|623355484	enoyl-CoA hydratase EchA19 [Mycobacterium tuberculosis H37Rv]	1	0.972747	0.856712
672	0.58	0.59	2.154	2.154	2.154	gi|623361695	hypothetical protein P425_02508 [Mycobacterium tuberculosis H37Rv]	1	0.946237	0.93279
673	0.56	0.56	5.463	1.663	1.663	gi|623372423	membrane protein [Mycobacterium tuberculosis H37Rv]	1	1.6293	0.421421
674	0.54	0.54	4.556	1.918	1.918	gi|623365838	cysteine desulfurase Csd [Mycobacterium tuberculosis H37Rv]	1	1.51356	0.478286
675	0.52	0.52	5.118	3.937	3.937	gi|623361674	3'-phosphoadenosine 5'-phosphosulfate reductase CysH [Mycobacterium tuberculosis H37Rv]	2	0.963829	0.942149
676	0.52	0.52	4.425	4.425	4.425	gi|623371395	transcriptional regulator ArsR-family [Mycobacterium tuberculosis H37Rv]	1	0.816582	0.706069
677	0.51	0.51	12.5	12.5	6.618	gi|623365974	deazaflavin-dependent nitroreductase [Mycobacterium tuberculosis H37Rv]	1	1.55597	0.456871
678	0.49	0.49	4.946	2.796	2.796	gi|623371367	sulfatase [Mycobacterium tuberculosis H37Rv]	2	1.20226	0.554755
679	0.47	0.47	13.87	5.484	5.484	RRRRRgi|623363380	REVERSED hypothetical protein P425_02384 [Mycobacterium tuberculosis H37Rv]	2	0.928966	0.835759

## Sheet: UP >1.3 fold (N=71)
Accession	Rv#	Gene ID	Functional category	Product	Average change in protein expression (yidC(-)/Control)	SD
gi|623370108	Rv0860	fadB	Lipid metabolism	Fatty oxidation protein	9.91817	1.48013
gi|81556254	Rv0859	fadA	Lipid metabolism	Acyltransferase	4.75682	4.50633
gi|623355552	Rv3583c	carD	Regulatory protein	CarD family transcriptional regulator	4.41423	1.2479
gi|623372423	Rv0227c	Rv0227c	Cell wall and cell processes	Membrane protein	3.22994	2.26366
gi|623372445	Rv0247c	Rv0247c	Intermediary metabolism and respiration	Succinate dehydrogenase [iron-sulfur subunit]	3.05467	0.958597
gi|623365112	Rv1876	bfrA	Intermediary metabolism and respiration	Bacterioferritin	2.76592	0.359257
gi|623367055	Rv1307	atpH	Intermediary metabolism and respiration	ATP synthase delta chain	2.73057	1.87315
gi|623364170	Rv2031c	hspX	Virulence, detoxification, adaptation	Heat shock protein	2.70126	1.17461
gi|623372407	Rv0211	pckA	Intermediary metabolism and respiration	Iron-regulated phosphoenolpyruvate carboxykinase	2.66824	0.381001
gi|623369761	Rv0946c	pgi	Intermediary metabolism and respiration	Glucose-6-phosphate isomerase	2.65078	1.77855
gi|623367057	Rv1309	atpG	Intermediary metabolism and respiration	ATP synthase gamma chain	2.55633	0.577707
gi|623360832	Rv2969c	Rv2969c	Cell wall and cell processes	Secreted or membrane protein	2.54726	1.21173
gi|623355852	Rv3874	esxB	Cell wall and cell processes	ESAT-6-like protein	2.539	0.198227
gi|623365854	Rv1479	moxR1	Regulatory protein	Transcriptional regulator MoxR1	2.35739	0.351804
gi|623367077	Rv1328	glgP	Intermediary metabolism and respiration	Glycogen phosphorylase	2.35142	0.259808
gi|623365920	Rv1543	Rv1543	Lipid metabolism	Fatty-acyl-CoA reductase	2.31353	0.552156
gi|623367308	Rv1260	Rv1260	Intermediary metabolism and respiration	Oxidoreductase	2.2823	0.133699
gi|623367054	Rv1306	atpF	Intermediary metabolism and respiration	ATP synthase B chain	2.2823	0.133699
gi|623361754	Rv2467	pepN	Intermediary metabolism and respiration	Aminopeptidase	2.26365	0.766196
gi|623370415	Rv0724	sppA	Cell wall and cell processes	Signal peptide peptidase	2.22329	0.474182
gi|623366687	Rv1448c	tal	Intermediary metabolism and respiration	Transaldolase	2.19716	0.412524
gi|623365019	Rv1783	eccC5	Cell wall and cell processes	ESX-5 secretion system protein EccC5	2.14783	2.10442e-10
gi|623372446	Rv0248c	sdhA_1	Intermediary metabolism and respiration	Succinate dehydrogenase [iron-sulfur subunit]	2.12216	0.179458
gi|623370265	Rv0580c	Rv0580c	Conserved hypotheticals	Hypothetical protein	2.11278	0.597284
gi|623369746	Rv0931c	pknD	Regulatory protein	Transmembrane serine/threonine-protein kinase D	2.0939	0.898141
gi|623367056	Rv1308	atpA	Intermediary metabolism and respiration	ATP synthase alpha chain	2.09266	0.432994
gi|623370445	Rv0752c	fadE9	Lipid metabolism	Acyl-CoA dehydrogenase	2.03313	0.0794268
gi|623363360	Rv2280	glcD	Intermediary metabolism and respiration	Glycolate oxidase subunit	2.01372	6.18014e-11
gi|623367271	Rv1223	htrA	Intermediary metabolism and respiration	Serine protease	2.00807	0.16981
gi|623365855	Rv1480	Rv1480	Conserved hypotheticals	Hypothetical protein	2.00212	0.23417
gi|623359248	Rv3269	Rv3269	Virulence, detoxification, adaptation	Hypothetical protein	1.99539	0.272055
gi|623361549	Rv2749	Rv2749	Conserved hypotheticals	Hypothetical protein P425_02866	1.95036	0.0634993
gi|623372468	Rv0270	fadD2	Lipid metabolism	Fatty-acid-CoA ligase	1.93689	0.326416
gi|623363707	Rv2159c	Rv2159c	Conserved hypotheticals	Hypothetical protein	1.93139	0.629965
gi|623367148	Rv1294	thrA	Intermediary metabolism and respiration	Homoserine dehydrogenase	1.90558	0.25981
gi|623371313	Rv0462	lpdC	Intermediary metabolism and respiration	Dihydrolipoamide dehydrogenase	1.89721	0.0617688
gi|623369711	Rv0896	gltA2	Intermediary metabolism and respiration	Citrate synthase I	1.88831	0.510169
gi|623367417	Rv1130	prpD	Intermediary metabolism and respiration	2-Methylcitrate dehydratase	1.86975	0.655778
gi|623363502	Rv2195	qcrA	Intermediary metabolism and respiration	Rieske iron-sulfur protein	1.85496	0.616463
gi|623367058	Rv1310	atpD	Intermediary metabolism and respiration	ATP synthase beta chain	1.85067	0.204481
gi|623355815	Rv3838c	pheA	Intermediary metabolism and respiration	Prephenate dehydratase	1.83031	0.563032
gi|81671903	Rv0148	Rv0148	Intermediary metabolism and respiration	Short-chain type dehydrogenase/reductase	1.82025	0.353397
gi|623372442	Rv0244c	fadE5	Lipid metabolism	Acyl-CoA dehydrogenase	1.81366	0.129819
gi|623365108	Rv1872c	lldD2	Intermediary metabolism and respiration	L-lactate dehydrogenase	1.81109	0.420776
gi|623365977	Rv1601	hisB	Intermediary metabolism and respiration	Imidazole glycerol phosphate dehydratase	1.79591	0.640844
gi|623361765	Rv2477c	chvD	Intermediary metabolism and respiration	ChvD family ATP-binding cassette protein	1.78509	0.220327
gi|623370378	Rv0688	Rv0688	Intermediary metabolism and respiration	Oxidoreductase	1.77619	0.207745
gi|623359249	Rv3270	ctpC	Cell wall and cell processes	Metal cation-transporter P-type ATPase	1.75709	0.637693
gi|623363509	Rv2202c	adoK	Intermediary metabolism and respiration	Adenosine kinase	1.74999	0.170686
gi|623366688	Rv1449c	tkt	Intermediary metabolism and respiration	Transketolase	1.73395	0.169121
gi|623357923	Rv3465	rmlC	Intermediary metabolism and respiration	dTDP-4-dehydrorhamnose 3,5-epimerase	1.69212	0.252523
gi|623361846	Rv2555c	alaS	Information pathway	Alanyl-tRNA synthetase	1.68889	0.306282
gi|623363376	Rv2296	Rv2296	Intermediary metabolism and respiration	Haloalkane dehalogenase	1.67123	0.163004
gi|623361573	Rv2773c	dapB	Intermediary metabolism and respiration	Dihydrodipicolinate reductase	1.64601	0.245641
gi|78101217	Rv3588	canB	Intermediary metabolism and respiration	Beta carbonic anhydrase	1.63725	0.0533051
gi|623365105	Rv1869c	Rv1869c	Intermediary metabolism and respiration	Oxidoreductase	1.6349	0.191219
gi|623366677	Rv1438	tpi	Intermediary metabolism and respiration	Triosephosphate isomerase	1.62957	0.0424468
gi|623372257	Rv0066c	icd2	Intermediary metabolism and respiration	Isocitrate dehydrogenase	1.609	0.11517
gi|623365974	Rv1598c	Rv1598c	Conserved hypotheticals	Deazaflavin-dependent nitroreductase	1.60778	0.0732713
gi|623367806	Rv1058	fadD14	Lipid metabolism	Fatty-acid-CoA ligase	1.60115	0.238946
gi|623372195	Rv0005	gyrB	Information pathway	DNA gyrase subunit B	1.59034	0.186008
gi|623370152	Rv0815c	cysA2	Intermediary metabolism and respiration	Thiosulfate sulfurtransferase	1.57352	0.25507
gi|623371352	Rv0281	yktD	Lipid metabolism	S-adenosylmethionine-dependent methyltransferase	1.57203	0.102309
gi|623360769	Rv3001c	ilvC	Intermediary metabolism and respiration	Ketol-acid reductoisomerase	1.57063	0.0409114
gi|623363834	Rv2061c	Rv2061c	Conserved hypotheticals	Hypothetical protein	1.56449	0.091649
gi|623360763	Rv2996c	serA1	Intermediary metabolism and respiration	D-3-phosphoglycerate dehydrogenase	1.5633	0.0305419
gi|623370135	Rv0798c	cfp29	Virulence, detoxification, adaptation	Antigen Cfp29	1.53003	0.316578
gi|623363687	Rv2140c	Rv2140c	Conserved hypotheticals	Hypothetical protein	1.50885	0.234885
gi|623363518	Rv2211c	gcvT	Intermediary metabolism and respiration	Aminomethyltransferase	1.43517	0.130674
gi|623365972	Rv1596	nadC	Intermediary metabolism and respiration	Nicotinate-nucleotide pyrophosphatase	1.42394	0.166545
gi|623361916	Rv2623	Rv2623	Virulence, detoxification, adaptation	Universal stress protein	1.33051	0.0173299

## Sheet: DN <1.3 fold (N=100)
Accession	Rv#	Gene ID	Functional category	Product	Average change in protein expression (yidC(-)/Control)	SD
gi|623361245	Rv2908c	Rv2908c	Conserved hypotheticals	hypothetical protein P425_03028	0.102564	0.0218748
gi|623368235	Rv0979A	rpmF	Information pathways	50S ribosomal protein L32	0.108861	0.0176465
gi|623355898	Rv3920c	Rv3920c	Conserved hypotheticals	spoIIIJ-associated protein	0.130077	0.0930663
gi|623361728	Rv2441c	rpmA	Information pathways	50S ribosomal protein L27	0.138735	0.0611441
gi|623361502	Rv2703	sigA	Information pathways	RNA polymerase sigma factor SigA	0.188212	0.0292992
gi|623366627	Rv1388	mihF	Information pathways	integration host factor	0.188363	0.040174
gi|623361729	Rv2442c	rplU	Information pathways	50S ribosomal protein L21	0.199831	0.0156014
gi|623370324	Rv0634B	rpmG2	Information pathways	50S ribosomal protein L33	0.204555	0.0692373
gi|623357914	Rv3456c	rplQ	Information pathways	50S ribosomal protein L17	0.215011	0.0139931
gi|623361246	Rv2909c	rpsP	Information pathways	30S ribosomal protein S16	0.235545	0.00613543
gi|623372245	Rv0055	rpsR1	Information pathways	30S ribosomal protein S18	0.25295	0.0246716
gi|623366020	Rv1643	rplT	Information pathways	50S ribosomal protein L20	0.268514	0.0674773
gi|623357918	Rv3460c	rpsM	Information pathways	30S ribosomal protein S13	0.275635	0.0916024
gi|623370393	Rv0702	rplD	Information pathways	50S ribosomal protein L4	0.283697	0.0802012
gi|623357916	Rv3458c	rpsD	Information pathways	30S ribosomal protein S4	0.296502	0.0404256
gi|623370406	Rv0715	rplX	Information pathways	50S ribosomal protein L24	0.297742	0.0386727
gi|623370410	Rv0719	rplF	Information pathways	50S ribosomal protein L6	0.308914	0.115863
gi|623370414	Rv0723	rplO	Information pathways	50S ribosomal protein L15	0.324076	0.0504494
gi|623372301	Rv0108c	Rv0108c	Conserved hypotheticals	hypothetical protein P425_00114	0.348233	0.113584
gi|623370408	Rv0717	rpsN1	Information pathways	30S ribosomal protein S14	0.359194	0.0396874
gi|623372384	Rv0189c	ilvD	Intermediary metabolism and respiration	dihydroxy-acid dehydratase	0.35981	0.00937228
gi|623370341	Rv0651	rplJ	Information pathways	50S ribosomal protein L10	0.367028	0.0759419
gi|623357875	Rv3417c	groEL1	Virulence, detoxification, adaptation	chaperonin 1	0.385355	0.0723517
gi|623363823	Rv2050	Rv2050	Conserved hypotheticals	hypothetical protein P425_02122	0.387589	0.147715
gi|623370161	Rv0824c	desA1	Lipid metabolism	acyl carrier protein desaturase	0.388134	0.200153
gi|623358937	Rv3281	accE5	Lipid metabolism	acetyl-/propionyl-coenzyme A carboxylase	0.392	0.266953
gi|623370407	Rv0716	rplE	Information pathways	50S ribosomal protein L5	0.399302	0.0877026
gi|623371289	Rv0440	groEL2	Virulence, detoxification, adaptation	chaperonin 2	0.416869	9.15279e-11
gi|623370400	Rv0709	rpmC	Information pathways	50S ribosomal protein L29	0.42028	0.211968
gi|623361580	Rv2780	ald	Intermediary metabolism and respiration	secreted L-alanine dehydrogenase	0.421896	0.224674
gi|623357876	Rv3418c	groES	Virulence, detoxification, adaptation	chaperonin	0.428879	0.14253
gi|623367045	Rv1297	rho	Information pathways	transcription termination factor	0.430641	0.0140207
gi|623367443	Rv1156	Rv1156	Conserved hypotheticals	hypothetical protein P425_01206	0.43133	0.145996
gi|623357901	Rv3443c	rplM	Information pathways	50S ribosomal protein L13	0.440583	0.0600699
gi|623370362	Rv0672	fadE8	Lipid metabolism	acyl-CoA dehydrogenase	0.442255	0.130546
gi|623370342	Rv0652	rplL	Information pathways	50S ribosomal protein L7/L12	0.442921	0.29941
gi|623355566	Rv3597c	lsr2	Information pathways	iron-regulated H-NS-like protein	0.448053	0.0495055
gi|623360814	Rv2952	Rv2952	Intermediary metabolism and respiration	methyltransferase	0.449964	0.046803
gi|623370373	Rv0683	rpsG	Information pathways	30S ribosomal protein S7	0.451893	0.0440755
gi|623370396	Rv0705	rpsS	Information pathways	30S ribosomal protein S19	0.452623	0.347344
gi|623367764	Rv1017c	prsA	Intermediary metabolism and respiration	ribose-phosphate pyrophosphokinase	0.454669	0.119984
gi|623357865	Rv3407	vapB47	Virulence, detoxification, adaptation	antitoxin	0.456668	0.0828174
gi|623370391	Rv0700	rpsJ	Information pathways	30S ribosomal protein S10	0.468301	0.144057
gi|623360790	Rv2927c	Rv2927c	Conserved hypotheticals	hypothetical protein P425_03048	0.468338	0.307096
gi|623367384	Rv1098c	fum	Intermediary metabolism and respiration	fumarase	0.473626	0.230757
gi|623355826	Rv3849	espR	Regulatory proteins	ESX-1 secretion-associated regulator	0.475056	0.220478
gi|623355765	Rv3788	Rv3788	Conserved hypotheticals	hypothetical protein P425_03946	0.487859	0.0254068
gi|623372199	Rv0009	ppiA	Information pathways	iron-regulated peptidyl-prolyl cis-trans isomerase A	0.4901	0.174885
gi|623370401	Rv0710	rpsQ	Information pathways	30S ribosomal protein S17	0.4902	0.0287162
gi|623359225	Rv3246c	mtrA	Regulatory proteins	two-component system transcriptional regulator	0.491027	0.0827506
gi|623371212	Rv0363c	fba	Intermediary metabolism and respiration	fructose-bisphosphate aldolase	0.498299	0.0582814
gi|623357900	Rv3442c	RpsI	Information pathways	30S ribosomal protein S9	0.506692	0.235161
gi|623370187	Rv0503c	cmaA2	Lipid metabolism	cyclopropane mycolic acid synthase 2	0.508007	0.165698
gi|623359219	Rv3240c	secA1	Cell wall and cell processes	preprotein translocase subunit SecA1	0.509011	0.276737
gi|623366654	Rv1415	ribA2	Intermediary metabolism and respiration	riboflavin biosynthesis protein RibA2 D76	0.515626	0.171359
gi|623367738	Rv0991c	Rv0991c	Conserved hypotheticals	serine rich protein	0.517217	0.152673
gi|623366006	Rv1630	rpsA	Information pathways	30S ribosomal protein S1	0.518096	0.103895
gi|623361872	Rv2581c	Rv2581c	Virulence, detoxification, adaptation	hydroxyacylglutathione hydrolase	0.518474	0.281881
gi|623360144	Rv3161c	Rv3161c	Intermediary metabolism and respiration	oxidoreductase	0.527504	0.02404
gi|623355859	Rv3881c	espB	Cell wall and cell processes	secreted ESX-1 substrate protein B	0.527954	0.2139
gi|623371318	Rv0467	icl	Intermediary metabolism and respiration	isocitrate lyase	0.529753	0.0137989
gi|623367071	Rv1322A	Rv1322A	Conserved hypotheticals	methylmalonyl-CoA epimerase	0.532565	0.031198
gi|623360008	Rv3028c	fixB	Intermediary metabolism and respiration	electron transfer flavoprotein alpha subunit	0.536959	0.124753
gi|623363534	Rv2226	Rv2226	Conserved hypotheticals	hypothetical protein P425_02305	0.542283	0.0247135
gi|623367073	Rv1324	Rv1324	Intermediary metabolism and respiration	thioredoxin	0.543245	0.115863
gi|623360115	Rv3133c	dosR	Regulatory proteins	two-component system transcriptional regulatory protein	0.544595	0.0141855
gi|623361714	Rv2428	ahpC	Virulence, detoxification, adaptation	alkyl hydroperoxide reductase	0.548322	0.0534807
gi|623361227	Rv2890c	rpsB	Information pathways	30S ribosomal protein S2	0.55698	0.0723443
gi|623372337	Rv0144	Rv0144	Regulatory proteins	transcriptional regulator TetR-family	0.557638	0.235887
gi|623360009	Rv3029c	fixA	Intermediary metabolism and respiration	electron transfer flavoprotein beta subunit	0.561682	0.0656947
gi|623359205	Rv3226c	Rv3226c	Conserved hypotheticals	hypothetical protein P425_03366	0.568146	0.157059
gi|623360841	Rv2976c	ung	Information pathways	uracil DNA glycosylase	0.568273	0.0406761
gi|623370320	Rv0632c	echA3	Lipid metabolism	enoyl-CoA hydratase	0.56926	0.210059
gi|623357919	Rv3461c	rpmJ	Information pathways	50S ribosomal protein L36	0.570288	0.171887
gi|623367385	Rv1099c	glpX	Intermediary metabolism and respiration	fructose 1,6-bisphosphatase	0.572948	0.0186539
gi|408535790	Rv3676	crp	Regulatory proteins	CRP	0.580801	0.231834
gi|623372246	Rv0056	RplI	Information pathways	50S ribosomal protein L9	0.586508	0.139979
gi|623363555	Rv2245	kasA	Lipid metabolism	3-oxoacyl-[acyl-carrier-protein] synthase 1	0.589599	0.0422026
gi|623366629	Rv1390	rpoZ	Information pathways	DNA-directed RNA polymerase omega chain	0.589722	0.0918027
gi|623363478	Rv2172c	Rv2172c	Conserved hypotheticals	hypothetical protein P425_02249	0.594073	0.0771622
gi|623372243	Rv0053	Rv0053	Information pathways	30S ribosomal protein S6	0.598657	0.0622693
gi|623367083	Rv1334	Rv1334	Intermediary metabolism and respiration	hydrolase	0.598657	0.0622693
gi|623360811	Rv2949c	Rv2949c	Intermediary metabolism and respiration	chorismate-pyruvate lyase	0.60279	0.0235487
gi|623370358	Rv0668	rpoC	Information pathways	DNA-directed RNA polymerase subunit RpoC	0.605913	0.121506
gi|623369692	Rv0877	Rv0877	Conserved hypotheticals	hypothetical protein P425_00917	0.609064	0.0475514
gi|623369698	Rv0883c	Rv0883c	Conserved hypotheticals	hypothetical protein P425_00923	0.619481	0.0844611
gi|623367398	Rv1112	ychF	Intermediary metabolism and respiration	GTP-binding protein	0.625411	0.0244325
gi|623358951	Rv3295	Rv3295	Regulatory proteins	transcriptional regulator TetR-family	0.628652	0.126066
gi|623367364	Rv1080c	greA	Information pathways	transcription elongation factor	0.629557	0.0614041
gi|623361898	Rv2606c	snzP	Intermediary metabolism and respiration	pyridoxine biosynthesis protein	0.640067	0.0913958
gi|623360835	Rv2971	Rv2971	Intermediary metabolism and respiration	oxidoreductase	0.640689	0.0997369
gi|623365068	Rv1832	gcvB	Intermediary metabolism and respiration	glycine dehydrogenase	0.641366	0.108086
gi|623355549	Rv3580c	cysS1	Information pathways	cysteinyl-tRNA synthetase	0.641696	0.0709012
gi|623370323	Rv0634A	Rv0634A	Conserved hypotheticals	hypothetical protein P425_00659	0.645716	0.0126152
gi|623370188	Rv0504c	Rv0504c	Conserved hypotheticals	hypothetical protein P425_00523	0.65828	0.132007
gi|623361828	Rv2538c	aroB	Intermediary metabolism and respiration	3-dehydroquinate synthase	0.678156	0.0749296
gi|623355486	Rv3518c	cyp142	Intermediary metabolism and respiration	cytochrome P450 monooxygenase 142	0.68735	0.0714947
gi|623363678	Rv2131c	cysQ	Intermediary metabolism and respiration	monophosphatase	0.68866	0.00448501
gi|623361173	Rv2838c	rbfA	Information pathways	ribosome-binding factor a	0.708854	0.0507387
gi|623363671	Rv2124c	metH	Intermediary metabolism and respiration	methionine synthase	0.721176	0.0140895
