# Supplementary material for: The preprotein translocase YidC controls respiratory metabolism in Mycobacterium tuberculosis
Source: Sci Rep. 2016 May 11;6:24998. doi: 10.1038/srep24998 (PMC4863248; doi:10.1038/srep24998)
Supplement: Supplementary Data 3 [file srep24998-s4.xls]

## Sheet: Sheet1
Supplementary Data 3: Effect of YidC depletion on the expression of envelope proteins in Mtb

## Sheet: Experiment-1
N	Unused	Total	%Cov	%Cov(50)	%Cov(95)	Accession	Name	Peptides (95%)	Protein expression (yidC(-)/Control)	p-value
1	101.35	101.35	41.84	30.63	24.96	gi|623361813	fatty acid synthase Fas [Mycobacterium tuberculosis H37Rv]	64	1.02802	1.01296e-05
2	96.81	96.81	43.77	38.23	35.34	gi|623360803	mycocerosic acid synthase membrane-associated Mas [Mycobacterium tuberculosis H37Rv]	79	0.376704	4.84279e-13
3	65.31	65.31	39.93	31.62	29.02	gi|623355777	polyketide synthase Pks13 [Mycobacterium tuberculosis H37Rv]	39	0.972747	0.157886
4	53.22	53.22	63.52	56.67	56.11	gi|623371289	chaperonin 2 GroEL2 [Mycobacterium tuberculosis H37Rv]	64	0.625173	0.0723561
5	51.01	51.01	49.93	41.11	40.05	gi|623367420	5-methyltetrahydropteroyltriglutamate-homocysteine methyltransferase MetE [Mycobacterium tuberculosis H37Rv]	37	0.60256	0.00133136
6	50.19	50.19	48.32	46.08	44.64	gi|623371421	chaperone DnaK [Mycobacterium tuberculosis H37Rv]	42	0.981748	0.464448
7	49.51	49.51	41.57	30.24	25.76	gi|623370358	DNA-directed RNA polymerase RpoC [Mycobacterium tuberculosis H37Rv]	30	0.990832	0.810787
8	45.4	45.4	36.21	26.97	21.31	gi|81343057	RecName: Full=NAD-specific glutamate dehydrogenase; Short=NAD-GDH; AltName: Full=NAD(+)-dependent glutamate dehydrogenase	24	0.394457	1.49256e-06
9	42.69	42.69	48.11	41.49	38.92	gi|623365145	catalase-peroxidase-peroxynitritase T KatG [Mycobacterium tuberculosis H37Rv]	38	1.95885	0.00278415
10	42.02	42.02	37.54	24.74	20.56	gi|623370357	DNA-directed RNA polymerase RpoB [Mycobacterium tuberculosis H37Rv]	31	0.737904	0.420331
11	36.52	36.52	24.33	19.49	14.72	gi|623360798	phenolpthiocerol synthesis type-I polyketide synthase PpsE [Mycobacterium tuberculosis H37Rv]	19	2.18776	2.11915e-05
12	35.49	35.49	48.54	47.07	47.07	gi|623363528	glutamine synthetase GlnA1 [Mycobacterium tuberculosis H37Rv]	36	1.77011	0.00562
13	33.68	33.68	37.63	33.38	32.45	gi|623361583	polyribonucleotide nucleotidyltransferase GpsI [Mycobacterium tuberculosis H37Rv]	26	1.00925	0.635296
14	33.48	33.48	29.08	21.53	20.06	gi|623367296	2-oxoglutarate decarboxylase [Mycobacterium tuberculosis H37Rv]	19	0.554626	0.00557739
15	32.58	32.58	56.39	52.42	52.42	gi|623372440	3-oxoacyl-[acyl-carrier protein] reductase FabG4 [Mycobacterium tuberculosis H37Rv]	30	1.58489	0.0294898
16	31.34	31.34	49.75	47.22	47.22	gi|623370375	iron-regulated elongation factor TU Tuf [Mycobacterium tuberculosis H37Rv]	34	0.981748	0.911703
17	31.09	31.09	37.36	33.91	32.5	gi|81669465	RecName: Full=Long-chain-fatty-acid--AMP ligase FadD32; Short=FAAL; AltName: Full=Acyl-AMP synthetase	17	0.613762	0.114264
18	30.18	30.18	48.56	41.77	40.12	gi|623367058	ATP synthase beta chain AtpD [Mycobacterium tuberculosis H37Rv]	20	1.77011	0.124632
19	30.11	30.11	32.85	21.09	21.09	gi|623363551	pyruvate dehydrogenase E1 component AceE [Mycobacterium tuberculosis H37Rv]	19	0.990832	0.829559
20	30.01	30.01	49.65	47.33	45.71	gi|623369711	citrate synthase I GltA2 [Mycobacterium tuberculosis H37Rv]	37	1.77011	0.00881968
21	29.67	29.67	32.77	26.94	23.75	gi|623365850	iron-regulated aconitate hydratase Can [Mycobacterium tuberculosis H37Rv]	17	1.5417	0.0340017
22	28.11	28.11	38.06	34.35	32.58	gi|623364057	acyl-CoA ligase FadD31 [Mycobacterium tuberculosis H37Rv]	23	0.444631	0.000247376
23	28.05	28.05	51.67	43.5	34.33	gi|623358941	acetyl-/propionyl-coenzyme A carboxylase AccA3 [Mycobacterium tuberculosis H37Rv]	24	0.685488	0.0837095
24	27.97	27.97	44.29	40.79	39.16	gi|10120655	Chain B, Crystal Structure Of Isocitrate Lyase From Mycobacterium Tuberculosis	33	0.496592	0.00119868
25	26.37	26.37	35.38	24.76	21.23	gi|623371233	endopeptidase ATP binding protein chain B ClpB [Mycobacterium tuberculosis H37Rv]	14	0.972747	0.920833
26	26.14	26.14	63.77	55.83	53.35	gi|623366631	s-adenosylmethionine synthetase MetK [Mycobacterium tuberculosis H37Rv]	24	1	0.647788
27	25.95	25.95	32.12	31.72	31.72	gi|623359227	adenosylhomocysteinase SahH [Mycobacterium tuberculosis H37Rv]	27	0.711214	0.30102
28	25.53	25.53	43.54	35.84	31.75	gi|623372442	acyl-CoA dehydrogenase FadE5 [Mycobacterium tuberculosis H37Rv]	16	1.7378	0.0256318
29	25.4	25.4	31.88	26.59	26.59	gi|623367056	ATP synthase alpha chain AtpA [Mycobacterium tuberculosis H37Rv]	15	1.72187	0.0401542
30	25.2	25.23	38.75	26.39	22.22	gi|623370108	fatty oxidation protein FadB [Mycobacterium tuberculosis H37Rv]	13	3.16228	6.18483e-05
31	24.8	24.8	35.22	22.81	17.34	gi|623355615	DNA topoisomerase I TopA [Mycobacterium tuberculosis H37Rv]	12	1.38038	0.0466043
32	24.77	24.77	43.25	40.93	39.24	gi|623367384	fumarase Fum [Mycobacterium tuberculosis H37Rv]	24	0.990832	0.818593
33	23.44	23.44	49.6	37.93	34.22	gi|623365854	transcriptional regulator MoxR1 [Mycobacterium tuberculosis H37Rv]	13	0.981748	0.7525
34	23.02	23.02	60.39	56.52	53.86	gi|623365108	l-lactate dehydrogenase LldD2 [Mycobacterium tuberculosis H37Rv]	27	1.02802	0.0637885
35	22.49	22.49	35.11	21.32	16.45	gi|623367077	glycogen phosphorylase GlgP [Mycobacterium tuberculosis H37Rv]	12	1.52757	0.0400808
36	22.4	26.43	42.12	34.88	33.58	gi|623357875	chaperonin 1 GroEL1 [Mycobacterium tuberculosis H37Rv]	27	0.724436	0.431819
37	22	22	37.61	34.18	32.01	gi|623363522	2-oxoglutarate dehydrogenase, E2 component, dihydrolipoamide succinyltransferase DlaT [Mycobacterium tuberculosis H37Rv]	18	0.954993	0.226445
38	21.6	21.6	55.62	35.16	35.16	gi|623357915	DNA-directed RNA polymerase alpha chain RpoA [Mycobacterium tuberculosis H37Rv]	20	0.946237	0.0160765
39	21.38	21.38	39.09	28.07	27.03	gi|623366006	30S ribosomal protein S1 RpsA [Mycobacterium tuberculosis H37Rv]	13	0.990832	0.526286
40	20.32	20.32	42.8	36.74	31.63	gi|623360763	d-3-phosphoglycerate dehydrogenase SerA1 [Mycobacterium tuberculosis H37Rv]	17	0.57544	0.0651353
41	20.27	20.27	28.65	15.86	10.53	gi|623371355	ESX-3 secretion system protein EccC3 [Mycobacterium tuberculosis H37Rv]	10	0.990832	0.720778
42	19.97	19.97	53.14	50.63	50.63	gi|623360008	electron transfer flavoprotein alpha subunit FixB [Mycobacterium tuberculosis H37Rv]	20	0.972747	0.776773
43	19.94	19.94	37.76	37.76	32.52	gi|623371320	mycolic acid synthase UmaA [Mycobacterium tuberculosis H37Rv]	12	0.383707	0.000150853
44	19.52	19.52	33.52	26.39	21.83	gi|623370374	elongation factor G FusA1 [Mycobacterium tuberculosis H37Rv]	12	0.981748	0.985313
45	18.98	18.98	30.71	26.57	19.57	gi|623366688	transketolase Tkt [Mycobacterium tuberculosis H37Rv]	12	1.92309	0.00250946
46	18.82	18.82	49.82	46.13	46.13	gi|623361226	elongation factor Tsf [Mycobacterium tuberculosis H37Rv]	11	1.00925	0.316134
47	18.6	18.6	40.41	34.22	34.22	gi|623366675	glyceraldehyde 3-phosphate dehydrogenase Gap [Mycobacterium tuberculosis H37Rv]	15	1.00925	0.556862
48	18.48	18.48	16.76	8.317	7.335	gi|81556736	RecName: Full=Glutamate synthase [NADPH] large chain; AltName: Full=Glutamate synthase subunit alpha; Short=GLTS alpha chain	9	0.981748	0.518816
49	18.47	18.47	88	88	87	gi|623357876	chaperonin GroES [Mycobacterium tuberculosis H37Rv]	32	0.946237	0.16943
50	17.82	17.82	60.89	57.56	48.71	gi|623370168	hypothetical protein P425_00867 [Mycobacterium tuberculosis H37Rv]	17	0.366438	0.00206379
51	17.41	17.41	21.46	18.49	13.77	gi|623365073	malate synthase G GlcB [Mycobacterium tuberculosis H37Rv]	8	1.02802	0.632671
52	17.41	17.41	20.91	17.67	14.87	gi|623361724	glutamine-dependent NAD(+) synthetase NadE [Mycobacterium tuberculosis H37Rv]	8	0.642688	0.334908
53	16.94	16.94	38.1	34.63	29.22	gi|81669422	RecName: Full=Phospho-2-dehydro-3-deoxyheptonate aldolase AroG; AltName: Full=3-deoxy-D-arabino-heptulosonate 7-phosphate synthase; AltName: Full=DAHP synthase; AltName: Full=Phospho-2-keto-3-deoxyheptonate aldolase	10	0.691831	0.246119
54	16.9	19.16	25.94	16.98	15.09	gi|623355565	ATP-dependent Clp protease ATP-binding subunit ClpC [Mycobacterium tuberculosis H37Rv]	13	0.452898	0.0142944
55	16.85	16.85	62.96	54.07	51.48	gi|623361544	alanine rich protein [Mycobacterium tuberculosis H37Rv]	17	2.24905	0.00395217
56	16.79	16.79	39.16	37.06	33.1	gi|623367770	enolase Eno [Mycobacterium tuberculosis H37Rv]	9	0.981748	0.666691
57	16.63	16.63	34.32	32.95	31.14	gi|623372441	acetyl-CoA acyltransferase FadA2 [Mycobacterium tuberculosis H37Rv]	13	1.00925	0.993057
58	16.56	16.56	25.73	25.73	22.99	gi|623359259	propionyl-CoA carboxylase beta chain 5 AccD5 [Mycobacterium tuberculosis H37Rv]	17	0.990832	0.925952
59	16.32	16.32	48.55	44.77	38.08	gi|623363707	alkylhydroperoxidase AhpD family core domain-containing protein [Mycobacterium tuberculosis H37Rv]	18	0.452898	0.018149
60	16.15	16.15	38.42	28.47	22.3	gi|623360793	fatty-acid-AMP ligase FadD26 [Mycobacterium tuberculosis H37Rv]	9	0.954993	0.393271
61	15.73	15.73	36.32	24.27	17.93	gi|623363379	chaperone HtpG [Mycobacterium tuberculosis H37Rv]	9	0.666807	0.509451
62	15.67	15.67	31.64	18.92	14.6	gi|623361846	alanyl-tRNA synthetase AlaS [Mycobacterium tuberculosis H37Rv]	9	0.963829	0.483404
63	15.66	15.66	45.4	34.36	29.75	gi|623367764	ribose-phosphate pyrophosphokinase PrsA [Mycobacterium tuberculosis H37Rv]	12	0.954993	0.610951
64	15.59	15.59	36.05	28.27	28.27	gi|81345707	RecName: Full=FHA domain-containing protein FhaA	14	1.58489	0.146971
65	15.57	16.01	29.51	19.88	18.44	gi|623370337	hypothetical protein P425_00676 [Mycobacterium tuberculosis H37Rv]	8	0.457088	0.112651
66	15.48	15.48	33.39	24.72	20.22	gi|623370415	signal peptide peptidase SppA [Mycobacterium tuberculosis H37Rv]	9	0.981748	0.84944
67	15.44	15.44	28.53	21.39	16.48	gi|623371353	ESX-3 secretion system protein EccA3 [Mycobacterium tuberculosis H37Rv]	8	0.465586	0.0405924
68	15.37	15.37	46.5	45.59	42.25	gi|623367288	malate dehydrogenase Mdh [Mycobacterium tuberculosis H37Rv]	9	1.02802	0.4768
69	15.07	15.07	40	26.27	23.61	gi|623361712	gamma-glutamyl phosphate reductase ProA [Mycobacterium tuberculosis H37Rv]	8	0.990832	0.609745
70	14.96	20.75	19.33	8.873	6.139	gi|623367468	polyketide beta-ketoacyl synthase Pks4 [Mycobacterium tuberculosis H37Rv]	11	0.972747	0.882035
71	14.93	14.93	39.96	38.03	34.62	gi|623360122	acyl-CoA dehydrogenase FadE24 [Mycobacterium tuberculosis H37Rv]	13	0.855067	0.371294
72	14.86	14.86	35.38	20.15	20.15	gi|623369688	acyl-CoA dehydrogenase FadE10 [Mycobacterium tuberculosis H37Rv]	11	1.00925	0.411045
73	14.73	14.73	56.35	44.75	44.75	gi|6273745	non-heme ferritin Ftn [Mycobacterium tuberculosis H37Rv]	15	1.58489	0.340328
74	14.69	14.69	21.29	13.24	11.88	gi|623365057	preprotein translocase ATPase subunit SecA2 [Mycobacterium tuberculosis H37Rv]	8	0.672977	0.342938
75	14.66	14.66	30.39	26.72	26.72	gi|623371313	dihydrolipoamide dehydrogenase LpdC [Mycobacterium tuberculosis H37Rv]	10	0.946237	0.0598943
76	14.52	14.52	56.13	46.77	39.68	gi|623372339	s-adenosylmethionine-dependent methyltransferase [Mycobacterium tuberculosis H37Rv]	8	0.972747	0.589021
77	14.38	14.38	27.13	19.54	17.7	gi|623355695	hypothetical protein P425_03871 [Mycobacterium tuberculosis H37Rv]	7	0.990832	0.433115
78	14.32	14.32	37.02	34.45	30.59	gi|623359253	acyl-CoA dehydrogenase FadE25 [Mycobacterium tuberculosis H37Rv]	16	1.43219	0.193029
79	14.3	14.3	45.23	45.23	41.71	gi|623371327	iron-regulated heparin binding hemagglutinin HbhA [Mycobacterium tuberculosis H37Rv]	14	1.67494	0.0553086
80	14.15	15.85	30.42	22.44	20.95	gi|623360123	acyl-CoA dehydrogenase FadE23 [Mycobacterium tuberculosis H37Rv]	9	0.946237	0.402642
81	14.11	14.11	45.11	42.11	29.7	gi|623360009	electron transfer flavoprotein beta subunit FixA [Mycobacterium tuberculosis H37Rv]	10	0.990832	0.992198
82	14.02	14.02	25.11	14.72	11.54	gi|623360032	ribonucleoside-diphosphate reductase NrdE [Mycobacterium tuberculosis H37Rv]	8	0.369828	0.0110626
83	13.96	13.96	35.35	31.53	31.53	gi|623370233	1,4-Dihydroxy-2-naphthoyl-CoA synthase [Mycobacterium tuberculosis H37Rv]	10	1.6293	0.096451
84	13.95	13.95	32.39	30.52	26.53	gi|623367379	serine hydroxymethyltransferase 1 GlyA1 [Mycobacterium tuberculosis H37Rv]	9	1.01859	0.619908
85	13.8	13.8	47.19	47.19	47.19	gi|623370341	50S ribosomal protein L10 RplJ [Mycobacterium tuberculosis H37Rv]	7	0.990832	0.711549
86	13.75	13.75	40.56	36.01	36.01	gi|81671903	RecName: Full=Putative short-chain type dehydrogenase/reductase Rv0148	8	0.972747	0.880665
87	13.35	13.35	21.12	11.89	8.696	gi|623360830	pyruvate carboxylase Pca [Mycobacterium tuberculosis H37Rv]	7	0.685488	0.358843
88	13.28	13.28	44.76	39.86	33.22	gi|623371319	3-hydroxybutyryl-CoA dehydrogenase FadB [Mycobacterium tuberculosis H37Rv]	7	1.04713	0.50207
89	13.18	13.18	21.49	13.47	10.34	gi|623361754	aminopeptidase PepN [Mycobacterium tuberculosis H37Rv]	6	1.57036	0.0399064
90	13.11	13.11	26.33	11.41	10.11	gi|623366060	bifunctional enzyme long-chain acyl-CoA synthase and lipase [Mycobacterium tuberculosis H37Rv]	7	0.972747	0.436674
91	12.81	12.81	48.85	37.7	33.11	gi|623367057	ATP synthase gamma chain AtpG [Mycobacterium tuberculosis H37Rv]	8	1.58489	0.153733
92	12.73	12.73	30.69	22.76	18.62	gi|623360804	fatty-acid-AMP ligase FadD28 [Mycobacterium tuberculosis H37Rv]	8	0.981748	0.851557
93	12.64	12.65	23.42	13.95	12.79	gi|623367045	transcription termination factor Rho [Mycobacterium tuberculosis H37Rv]	7	0.672977	0.271909
94	12.64	12.64	34.31	29.2	29.2	gi|623355751	enoyl-CoA hydratase EchA21 [Mycobacterium tuberculosis H37Rv]	9	1.01859	0.353361
95	12.64	12.64	25.58	23.26	23.26	gi|623371212	fructose-bisphosphate aldolase Fba [Mycobacterium tuberculosis H37Rv]	7	1.00925	0.786981
96	12.61	12.61	38.52	32.59	30.86	gi|623367358	beta-ketoacyl CoA thiolase FadA3 [Mycobacterium tuberculosis H37Rv]	9	1.02802	0.690716
97	12.44	12.44	47.15	30.75	30.75	gi|550544844	Chain B, Crystal Structure Of M. Tuberculosis C171q Kasa In Complex With Tlm6	11	0.903649	0.528235
98	12.42	12.42	43.4	37.74	32.45	gi|623370135	antigen Cfp29 [Mycobacterium tuberculosis H37Rv]	6	2.31206	0.0233946
99	12.37	12.37	25.33	13.61	9.403	gi|623366005	DNA polymerase I PolA [Mycobacterium tuberculosis H37Rv]	8	0.981748	0.735492
100	12.28	13.19	14.77	7.103	3.763	gi|623355802	polyketide synthase Pks2 [Mycobacterium tuberculosis H37Rv]	6	1.03753	0.225993
101	12.19	12.19	38.5	26.1	17.57	gi|623369765	succinyl-CoA synthetase beta chain SucC [Mycobacterium tuberculosis H37Rv]	6	0.946237	0.884975
102	11.53	11.53	32.51	18.89	11.15	gi|623372446	succinate dehydrogenase [iron-sulfur subunit] SdhA_1 [Mycobacterium tuberculosis H37Rv]	5	1.13763	0.266414
103	11.37	11.37	23.1	23.1	20.24	gi|623355693	cyclopropane-fatty-acyl-phospholipid synthase [Mycobacterium tuberculosis H37Rv]	7	0.990832	0.96077
104	11.16	11.16	26.51	19.69	19.69	gi|623365863	exported protein [Mycobacterium tuberculosis H37Rv]	6	0.990832	0.828275
105	11.08	11.08	18.07	14.25	14.25	gi|623357859	trehalose-6P phosphatase [Mycobacterium tuberculosis H37Rv]	8	0.724436	0.117965
106	11.04	11.04	13.86	6.183	5.064	gi|614113639	RecName: Full=Phthiocerol synthesis polyketide synthase type I PpsA; AltName: Full=Beta-ketoacyl-acyl-carrier-protein synthase I	7	1.85353	0.0551664
107	10.92	10.92	49.3	26.64	17.76	gi|551701860	Chain F, Crystal Structure Of Mycobacterium Tuberculosis Eis In Complex With Coenzyme A And Tobramycin	5	1.00925	0.333495
108	10.84	10.84	34	28.67	19	gi|623363376	haloalkane dehalogenase [Mycobacterium tuberculosis H37Rv]	5	1.01859	0.375632
109	10.8	10.8	55.9	41.03	41.03	gi|623361714	alkyl hydroperoxide reductase AhpC [Mycobacterium tuberculosis H37Rv]	6	0.847227	1
110	10.65	10.65	31.44	29.17	23.48	gi|623371317	hypothetical protein P425_00481 [Mycobacterium tuberculosis H37Rv]	6	0.963829	0.628049
111	10.44	10.44	22.87	22.87	22.87	gi|623363530	glutamine synthetase GlnA2 [Mycobacterium tuberculosis H37Rv]	7	1.01859	0.26413
112	10.17	10.17	45.14	35.43	19.16	gi|623360813	ketoreductase [Mycobacterium tuberculosis H37Rv]	8	1.30617	0.139426
113	10.08	10.08	24.07	20.35	18.61	gi|623372347	acyl-CoA dehydrogenase FadE2 [Mycobacterium tuberculosis H37Rv]	5	0.990832	0.872888
114	10.06	10.06	32.36	27.35	20.25	gi|623365079	inosine-5'-monophosphate dehydrogenase GuaB1 [Mycobacterium tuberculosis H37Rv]	7	1.00925	0.571765
115	10.03	10.03	33.99	20.83	15.91	gi|623360777	glutamyl-tRNA amidotransferase GatB [Mycobacterium tuberculosis H37Rv]	5	1	0.71554
116	10.03	10.03	17.09	11.39	9.494	gi|623361536	protein RecA [Mycobacterium tuberculosis H37Rv]	7	1	0.995684
117	10.02	10.02	67.68	47.56	47.56	gi|623372244	single-strand DNA-binding protein Ssb [Mycobacterium tuberculosis H37Rv]	13	1.64437	0.14267
118	10.01	10.01	46.32	29.78	25	gi|623365987	indole-3-glycerol phosphate synthase TrpC [Mycobacterium tuberculosis H37Rv]	5	0.554626	0.250815
119	10.01	10.01	39.92	34.98	34.98	gi|623369720	enoyl-CoA hydratase EchA6 [Mycobacterium tuberculosis H37Rv]	9	1.01859	0.743851
120	10.01	10.01	20.16	17.61	17.61	gi|623372431	succinate-semialdehyde dehydrogenase [NADP] dependent GabD1 [Mycobacterium tuberculosis H37Rv]	7	1.04713	0.428864
121	10	10.09	28.43	26.09	25.08	gi|623361898	pyridoxine biosynthesis protein SnzP [Mycobacterium tuberculosis H37Rv]	7	0.990832	0.855158
122	10	10	26.35	21.3	21.3	gi|623370152	thiosulfate sulfurtransferase CysA2 [Mycobacterium tuberculosis H37Rv]	7	0.963829	0.459999
123	9.96	9.96	47.24	39.26	39.26	gi|623370265	hypothetical protein P425_00601 [Mycobacterium tuberculosis H37Rv]	8	0.990832	0.952646
124	9.88	9.88	35.14	19.9	15.72	gi|623363374	cystathionine beta-lyase [Mycobacterium tuberculosis H37Rv]	6	0.77983	0.377913
125	9.77	9.77	39.61	39.61	39.61	gi|623364051	hypothetical protein P425_01984 [Mycobacterium tuberculosis H37Rv]	5	1.03753	0.475652
126	9.75	9.75	28.34	28.34	24.6	gi|623370407	50S ribosomal protein L5 RplE [Mycobacterium tuberculosis H37Rv]	5	0.903649	0.518769
127	9.71	9.71	42.42	42.42	42.42	gi|623370409	30S ribosomal protein S8 RpsH [Mycobacterium tuberculosis H37Rv]	6	0.946237	0.491137
128	9.68	9.68	34.25	29.36	24.46	gi|623360019	methyltransferase [Mycobacterium tuberculosis H37Rv]	5	0.359749	0.00965064
129	9.66	9.66	24.4	18.37	17.02	gi|623369746	transmembrane serine/threonine-protein kinase D PknD [Mycobacterium tuberculosis H37Rv]	6	1.11686	0.428163
130	9.64	9.64	54.19	34.8	29.96	gi|408535790	Chain H, Crp(Cap) From Myco. Tuberculosis, With Camp	10	0.591562	0.212939
131	9.61	9.61	15.01	13.17	13.17	gi|81669270	RecName: Full=2-oxoglutarate oxidoreductase subunit KorA; AltName: Full=Alpha-ketoglutarate oxidoreductase subunit alpha/gamma; Short=KG oxidoreductase subunit alpha/gamma; Short=KGO subunit alpha/gamma; Short=KOR subunit alpha/gamma	6	0.963829	0.777852
132	9.6	9.6	28.15	28.15	22.27	gi|623370329	transcription antitermination protein NusG [Mycobacterium tuberculosis H37Rv]	5	0.928966	0.496126
133	9.54	9.54	46.97	46.97	46.97	gi|623355826	ESX-1 secretion-associated regulator EspR [Mycobacterium tuberculosis H37Rv]	7	1.02802	0.479187
134	9.48	9.48	23.32	19.3	19.3	gi|623369704	citrate synthase II CitA [Mycobacterium tuberculosis H37Rv]	7	0.990832	0.938012
135	9.45	9.45	37.89	17.94	12.33	gi|623367055	ATP synthase delta chain AtpH [Mycobacterium tuberculosis H37Rv]	4	1.02802	0.168467
136	9.44	9.44	40.82	34.08	29.96	gi|623363678	monophosphatase CysQ [Mycobacterium tuberculosis H37Rv]	5	0.448745	0.0325238
137	9.42	9.42	46.07	30.37	23.04	gi|623360144	oxidoreductase [Mycobacterium tuberculosis H37Rv]	10	0.981748	0.797351
138	9.41	9.41	13.99	13.99	13.99	gi|623363502	Rieske iron-sulfur protein QcrA [Mycobacterium tuberculosis H37Rv]	7	1.02802	0.17868
139	9.39	9.39	46.85	31.53	27.03	gi|623360769	ketol-acid reductoisomerase IlvC [Mycobacterium tuberculosis H37Rv]	8	1.49969	0.182711
140	9.26	9.26	15.59	6.456	2.144	gi|448824772	polyketide synthase [Mycobacterium tuberculosis H37Rv]	6	0.666807	0.0629847
141	9.24	9.24	24.34	17.04	14.38	gi|623363873	proteasome accessory factor A PafA [Mycobacterium tuberculosis H37Rv]	6	0.346737	0.0192472
142	9.24	9.24	37.63	27.96	27.96	gi|623372377	lysophospholipase [Mycobacterium tuberculosis H37Rv]	6	0.990832	0.956703
143	9.18	9.18	22.64	19.18	19.18	gi|88193047	Chain A, Crystal Structure Of Hma (Mmaa4) From Mycobacterium Tuberculosis Complexed With S-Adenosylmethionine	6	0.981748	0.450185
144	9.15	9.15	33.08	25.38	25.38	gi|623363693	DivIVA family protein Wag31 [Mycobacterium tuberculosis H37Rv]	6	2.14783	0.164016
145	9.07	9.07	25.06	19.35	19.35	gi|81556254	RecName: Full=Putative acyltransferase Rv0859	5	3.04789	0.0304278
146	9	9	22.68	15.57	11.68	gi|623372257	isocitrate dehydrogenase Icd2 [Mycobacterium tuberculosis H37Rv]	8	2.42103	0.0910192
147	8.96	8.96	42.38	32.12	17.88	gi|623370187	cyclopropane mycolic acid synthase 2 CmaA2 [Mycobacterium tuberculosis H37Rv]	4	1.01859	0.619317
148	8.93	8.93	16.95	12.95	10.67	gi|623357854	GMP synthase GuaA [Mycobacterium tuberculosis H37Rv]	6	0.963829	0.60009
149	8.91	8.91	40.3	33.96	21.64	gi|623361797	short-chain dehydrogenase/reductase [Mycobacterium tuberculosis H37Rv]	4	0.672977	0.227493
150	8.8	8.8	23.38	12.43	8.82	gi|623365068	glycine dehydrogenase GcvB [Mycobacterium tuberculosis H37Rv]	5	0.990832	0.196108
151	8.76	8.76	28.04	12.71	10.65	gi|623363706	UDP-N-acetylmuramoylalanyl-D-glutamate-2,6-diaminopimelate ligase MurE [Mycobacterium tuberculosis H37Rv]	4	0.928966	0.505893
152	8.76	8.76	22.57	18.52	14.29	gi|623367753	hypothetical protein P425_01049 [Mycobacterium tuberculosis H37Rv]	5	1.19124	0.208723
153	8.64	8.64	19.47	11.55	9.241	gi|623372407	iron-regulated phosphoenolpyruvate carboxykinase PckA [Mycobacterium tuberculosis H37Rv]	6	0.972747	0.86664
154	8.61	8.61	39.03	26.77	26.77	gi|673541934	Chain A, Crystal Structure Of Mycobacterium Tuberculosis Enoyl Reductase (inha) Complexed With N-(3-chloro-2-methylphenyl)-1-cyclohexyl- 5- Oxopyrrolidine-3-carboxamide	5	0.990832	0.922648
155	8.53	8.53	35.86	25.39	21.47	gi|623361654	chaperone DnaJ2 [Mycobacterium tuberculosis H37Rv]	9	0.505825	0.257832
156	8.48	8.48	25.69	17.84	13.53	gi|623370446	methylmalonate-semialdehyde dehydrogenase MmsA [Mycobacterium tuberculosis H37Rv]	5	1.49969	0.132099
157	8.47	8.47	31.21	27.3	24.82	gi|623359201	citronellol/citronellal dehydrogenase [Mycobacterium tuberculosis H37Rv]	6	1.02802	0.935164
158	8.42	8.42	33.77	30.3	25.97	gi|623370208	glutamate-1-semialdehyde 2,1-aminomutase HemL [Mycobacterium tuberculosis H37Rv]	6	0.928966	0.321159
159	8.35	8.35	25	22.19	15.31	gi|623359181	molybdenum cofactor biosynthesis protein MoeB1 [Mycobacterium tuberculosis H37Rv]	6	0.928966	0.417743
160	8.33	8.33	27.89	16.55	11.79	gi|623367148	homoserine dehydrogenase ThrA [Mycobacterium tuberculosis H37Rv]	5	0.619441	0.125797
161	8.19	8.19	27.53	22.65	17.77	gi|81832360	RecName: Full=Cyclopropane mycolic acid synthase MmaA2; Short=CMAS; AltName: Full=Cyclopropane-fatty-acyl-phospholipid synthase; Short=CFA synthase; AltName: Full=Mycolic acid methyltransferase; Short=MA-MT; AltName: Full=S-adenosylmethionine-dependent methyltransferase; Short=AdoMet-MT; Short=SAM-MT	4	0.887156	0.450185
162	8.16	8.16	18.36	13.82	11.45	gi|623361638	glycyl-tRNA synthetase GlyS [Mycobacterium tuberculosis H37Rv]	4	1.00925	0.648809
163	8.1	8.1	37.2	26.79	21.13	gi|623360762	3-isopropylmalate dehydrogenase LeuB [Mycobacterium tuberculosis H37Rv]	4	1.05682	0.307662
164	8.06	8.06	23.12	12.72	12.72	gi|623367754	methionyl-tRNA synthetase MetS [Mycobacterium tuberculosis H37Rv]	4	1.01859	0.620328
165	8.06	8.06	34.62	34.62	34.62	gi|623370342	50S ribosomal protein L7/L12 RplL [Mycobacterium tuberculosis H37Rv]	9	0.724436	0.324114
166	8.01	8.01	44.35	44.35	44.35	gi|623363554	meromycolate extension acyl carrier protein AcpM [Mycobacterium tuberculosis H37Rv]	10	1.59956	0.247613
167	8	8	35.88	22.65	22.65	gi|623367409	6-phosphogluconate dehydrogenase,decarboxylating Gnd2 [Mycobacterium tuberculosis H37Rv]	5	1.44544	0.51116
168	8	8	22.95	17.12	17.12	gi|623359180	hypothetical protein P425_03341 [Mycobacterium tuberculosis H37Rv]	4	0.946237	0.39479
169	8	8	16.32	16.32	16.32	gi|623365936	threonine dehydratase IlvA [Mycobacterium tuberculosis H37Rv]	4	0.954993	0.52327
170	7.96	7.96	28.24	20.6	17.94	gi|623370336	lipase/esterase LipG [Mycobacterium tuberculosis H37Rv]	4	0.937562	0.733489
171	7.94	7.94	20.36	16.61	16.61	gi|623372468	fatty-acid-CoA ligase FadD2 [Mycobacterium tuberculosis H37Rv]	7	0.981748	0.907494
172	7.91	7.91	59	59	46	gi|623355852	ESAT-6-like protein EsxB [Mycobacterium tuberculosis H37Rv]	4	0.990832	0.666891
173	7.85	7.85	30.7	25.88	25.88	gi|623359225	two-component system transcriptional regulator MtrA [Mycobacterium tuberculosis H37Rv]	4	0.954993	0.283064
174	7.79	7.79	40.58	24.06	24.06	gi|623355681	aspartate-semialdehyde dehydrogenase Asd [Mycobacterium tuberculosis H37Rv]	4	0.990832	0.963504
175	7.77	7.77	21.99	17.12	9.514	gi|623361225	amidase AmiC [Mycobacterium tuberculosis H37Rv]	4	0.937562	0.622858
176	7.74	7.74	31.33	23.67	18	gi|641389836	Chain C, Structure Of The Mycobacterium Tuberculosis Type Vii Secretion System Chaperone Espg5 In Complex With Pe25-ppe41 Dimer	4	0.963829	0.733489
177	7.72	7.72	52.76	28.14	28.14	gi|623360811	chorismate-pyruvate lyase [Mycobacterium tuberculosis H37Rv]	4	0.428549	0.0741184
178	7.67	7.67	22.62	11.99	11.99	gi|623372236	myo-inositol-1-phosphate synthase Ino1 [Mycobacterium tuberculosis H37Rv]	4	1.01859	0.678224
179	7.6	7.6	13.13	5.023	3.425	gi|623361735	valyl-tRNA synthase ValS [Mycobacterium tuberculosis H37Rv]	3	0.816582	0.272757
180	7.6	7.6	32.96	31.09	20.22	gi|623365921	ketoacyl reductase [Mycobacterium tuberculosis H37Rv]	5	0.990832	0.828654
181	7.58	7.76	40.82	29.08	26.02	gi|623361884	holliday junction DNA helicase RuvA [Mycobacterium tuberculosis H37Rv]	4	1.05682	0.422952
182	7.5	7.5	27.13	16.04	11.49	gi|359545718	Chain B, V369m Mutant Of Glutamyl-Trna Synthetase From Mycobacterium Tuberculosis	4	0.972747	1
183	7.48	7.48	24.09	20.13	18.15	gi|623369766	succinyl-CoA synthetase alpha chain SucD [Mycobacterium tuberculosis H37Rv]	6	0.92045	0.653272
184	7.4	7.4	46.15	33.52	33.52	gi|623372199	iron-regulated peptidyl-prolyl cis-trans isomerase A PpiA [Mycobacterium tuberculosis H37Rv]	8	0.946237	0.782844
185	7.36	7.36	21.06	12.39	7.581	gi|623366027	phenylalanyl-tRNA synthetase beta chain PheT [Mycobacterium tuberculosis H37Rv]	3	0.990832	0.838955
186	7.33	7.33	22.32	13.07	8.167	gi|623361696	hypothetical protein P425_02509 [Mycobacterium tuberculosis H37Rv]	4	0.457088	0.097248
187	7.32	7.32	28	12.67	8.5	gi|81669430	RecName: Full=Long-chain-fatty-acid--CoA ligase FadD15; Short=FACL; AltName: Full=Acyl-CoA synthetase	4	0.954993	0.794609
188	7.32	7.32	27.33	15.99	8.502	gi|623360779	glutamyl-tRNA amidotransferase GatA [Mycobacterium tuberculosis H37Rv]	3	1.99526	0.199064
189	7.26	7.26	28.89	21.48	18.52	gi|623360814	methyltransferase [Mycobacterium tuberculosis H37Rv]	5	0.539511	0.18167
190	7.23	7.23	35.37	25.8	18.62	gi|623360075	hypothetical protein P425_03223 [Mycobacterium tuberculosis H37Rv]	5	0.963829	0.698959
191	7.22	7.23	35.8	29.57	22.96	gi|623372226	hypothetical protein P425_00039 [Mycobacterium tuberculosis H37Rv]	4	0.990832	0.967225
192	7.18	7.18	26.94	12.85	9.155	gi|623372428	acyl-CoA dehydrogenase FadE4 [Mycobacterium tuberculosis H37Rv]	4	1.78649	0.0766802
193	7.14	7.14	22.61	17.97	15.07	gi|623355620	hypothetical protein P425_03795 [Mycobacterium tuberculosis H37Rv]	4	0.636796	0.20434
194	6.97	6.97	18.91	11.3	6.739	gi|623366130	oxidoreductase [Mycobacterium tuberculosis H37Rv]	3	0.758578	0.250815
195	6.96	6.96	36.16	20.52	15.64	gi|623360056	citrate lyase subunit beta [Mycobacterium tuberculosis H37Rv]	4	0.963829	0.745181
196	6.96	6.96	24.3	15.08	15.08	gi|623355663	methanol dehydrogenase transcriptional regulator MoxR2 [Mycobacterium tuberculosis H37Rv]	4	0.963829	0.804683
197	6.93	6.93	22.86	13.86	13.86	gi|623370137	aminopeptidase PepC [Mycobacterium tuberculosis H37Rv]	5	2.03236	0.0900119
198	6.91	6.91	18.01	15.04	12.92	gi|623365993	pyruvate kinase PykA [Mycobacterium tuberculosis H37Rv]	4	0.972747	0.889592
199	6.9	6.9	16.33	16.33	16.33	gi|623366035	argininosuccinate synthase ArgG [Mycobacterium tuberculosis H37Rv]	4	0.981748	0.980217
200	6.88	6.88	21.85	11.55	11.55	gi|623360072	hypothetical protein P425_03220 [Mycobacterium tuberculosis H37Rv]	5	1.00925	0.282831
201	6.85	6.85	27.33	13.86	9.703	gi|623355567	lysyl-tRNA synthetase 1 LysS [Mycobacterium tuberculosis H37Rv]	4	0.972747	0.335865
202	6.83	6.83	43.09	20.58	20.58	gi|623371288	oxidoreductase [Mycobacterium tuberculosis H37Rv]	4	0.990832	0.958135
203	6.81	7.07	22.61	11.88	8.238	gi|623355776	propionyl-CoA carboxylase beta chain 4 AccD4 [Mycobacterium tuberculosis H37Rv]	4	1.02802	0.708211
204	6.77	6.77	11.8	7.692	5.57	gi|1144520	phosphoribosylformylglycinamidine synthase [Mycobacterium tuberculosis H37Rv]	4	0.937562	0.329322
205	6.73	6.73	21.31	17.49	13.39	gi|623372348	NAD(P) transhydrogenase subunit alpha PntAa [Mycobacterium tuberculosis H37Rv]	3	1.07647	0.464773
206	6.71	6.71	19.3	5.288	3.503	gi|623358952	ATP-dependent helicase Lhr [Mycobacterium tuberculosis H37Rv]	5	0.515229	0.174372
207	6.67	6.67	12.81	3.612	2.408	gi|623360797	phenolpthiocerol synthesis type-I polyketide synthase PpsD [Mycobacterium tuberculosis H37Rv]	4	4.13048	0.00421531
208	6.66	6.67	34.74	23.68	23.68	gi|623366627	integration host factor MihF [Mycobacterium tuberculosis H37Rv]	8	0.586138	0.254943
209	6.64	6.64	46.38	27.66	21.28	gi|623370331	50S ribosomal protein L1 RplA [Mycobacterium tuberculosis H37Rv]	4	0.353183	0.127464
210	6.56	6.56	34.05	20.62	12.47	gi|623365838	cysteine desulfurase Csd [Mycobacterium tuberculosis H37Rv]	4	0.990832	0.96137
211	6.56	6.56	26.62	14.68	14.68	gi|623367748	arginine deiminase ArcA [Mycobacterium tuberculosis H37Rv]	4	1.02802	0.319574
212	6.52	6.52	56.52	38.51	31.68	gi|623366682	hypothetical protein P425_01499 [Mycobacterium tuberculosis H37Rv]	5	0.937562	0.78929
213	6.51	6.51	13.33	6.433	5.029	gi|623370300	hypothetical protein P425_00636 [Mycobacterium tuberculosis H37Rv]	3	0.928966	0.5987
214	6.51	6.51	51.56	31.11	20.89	gi|623365092	oxidoreductase [Mycobacterium tuberculosis H37Rv]	3	0.591562	0.0444055
215	6.38	6.38	25.95	13.17	10.78	gi|623370344	oxidoreductase [Mycobacterium tuberculosis H37Rv]	3	0.981748	0.921957
216	6.32	6.32	29.92	20.7	11.07	gi|623355836	NADH-dependent glutamate synthase small subunit GltD [Mycobacterium tuberculosis H37Rv]	5	0.946237	0.15864
217	6.3	6.3	30.31	17.42	12.89	gi|623361227	30S ribosomal protein S2 RpsB [Mycobacterium tuberculosis H37Rv]	4	0.77983	0.203598
218	6.26	6.26	30.86	25.84	10.05	gi|623360815	trans-acting enoyl reductase [Mycobacterium tuberculosis H37Rv]	4	0.981748	1
219	6.23	6.23	13.62	8.423	6.989	gi|623361765	ChvD family ATP-binding cassette protein [Mycobacterium tuberculosis H37Rv]	4	0.963829	0.488999
220	6.15	6.15	26.1	17.83	10.34	gi|623361206	GcpE protein [Mycobacterium tuberculosis H37Rv]	3	0.887156	0.71655
221	6.14	6.66	38.06	27.94	24.29	gi|623365858	3-oxoacyl-[acyl-carrier-protein] reductase FabG [Mycobacterium tuberculosis H37Rv]	6	1.03753	0.277824
222	6.13	6.13	38.84	20.98	20.98	gi|623372281	polyketide cyclase/dehydrase [Mycobacterium tuberculosis H37Rv]	4	0.990832	0.472032
223	6.13	6.13	30.65	10.84	10.84	gi|623363378	hypothetical protein P425_02382 [Mycobacterium tuberculosis H37Rv]	3	1.18032	0.369077
224	6.1	6.1	18.24	11.16	11.16	gi|623361749	trigger factor protein Tig [Mycobacterium tuberculosis H37Rv]	3	0.972747	0.838456
225	6.09	6.09	37.75	17.67	17.67	gi|623361166	enoyl-CoA hydratase EchA16 [Mycobacterium tuberculosis H37Rv]	4	1.80302	0.254204
226	6.06	6.06	21.23	13.41	13.41	gi|623355555	DNA integrity scanning protein disA [Mycobacterium tuberculosis H37Rv]	3	0.524808	0.104447
227	6.02	6.02	52.69	40.86	40.86	gi|623359248	hypothetical protein P425_03409 [Mycobacterium tuberculosis H37Rv]	4	1.04713	1
228	6.02	6.02	26.49	18.54	18.54	gi|623355515	deazaflavin-dependent nitroreductase Ddn [Mycobacterium tuberculosis H37Rv]	3	1.02802	0.839112
229	6.02	6.02	23.13	21.77	21.77	gi|623357901	50S ribosomal protein L13 RplM [Mycobacterium tuberculosis H37Rv]	3	0.92045	0.497515
230	6.01	6.01	20.56	10.05	8.411	gi|623365007	l-gulono-1,4-lactone dehydrogenase [Mycobacterium tuberculosis H37Rv]	4	1.07647	0.51712
231	6.01	6.01	23.6	15.93	9.735	gi|623366648	bifunctional riboflavin biosynthesis protein RibG [Mycobacterium tuberculosis H37Rv]	3	0.963829	0.615142
232	6.01	6.01	36.11	28.47	28.47	gi|623364170	heat shock protein HspX [Mycobacterium tuberculosis H37Rv]	5	3.94457	0.0517679
233	6	6.21	21.08	11.08	10	gi|2384663	cytochrome C oxidase subunit II [Mycobacterium tuberculosis H37Rv]	3	0.990832	0.7277
234	6	6	27.16	21.6	21.6	gi|623365063	FHA domain-containing protein GarA [Mycobacterium tuberculosis H37Rv]	3	0.972747	0.932471
235	6	6	20.88	14.48	14.48	gi|623361916	universal stress protein [Mycobacterium tuberculosis H37Rv]	3	1.85353	0.345073
236	6	6	19.12	12.35	12.35	gi|623355650	anion transporter ATPase [Mycobacterium tuberculosis H37Rv]	3	0.954993	0.458607
237	6	6	30	30	25.79	gi|623371315	alkylhydroperoxidase AhpD family core domain-containing protein [Mycobacterium tuberculosis H37Rv]	3	1.10662	0.392376
238	6	6	51.55	51.55	51.55	gi|81343122	RecName: Full=Uncharacterized protein Rv0250c	3	1	0.998738
239	6	6	35.03	35.03	35.03	gi|444896835	Probable bifunctional protein acetyl-/propionyl-coenzyme A carboxylase (epsilon chain) AccE5 [Mycobacterium tuberculosis H37Rv]	3	0.519996	0.111794
240	5.95	5.95	19.8	11.11	11.11	gi|623367765	UDP-N-acetylglucosamine pyrophosphorylase GlmU [Mycobacterium tuberculosis H37Rv]	4	1	0.772374
241	5.91	5.91	30.8	20.25	17.3	gi|623363827	carboxymethylenebutenolidase [Mycobacterium tuberculosis H37Rv]	3	1.07647	0.584017
242	5.9	5.9	26.9	13.26	8.772	gi|623363534	hypothetical protein P425_02305 [Mycobacterium tuberculosis H37Rv]	3	0.963829	0.502814
243	5.89	5.89	47.58	25	25	gi|623357918	30S ribosomal protein S13 RpsM [Mycobacterium tuberculosis H37Rv]	3	0.30479	0.0809096
244	5.87	5.9	20.97	16.72	16.72	gi|623370196	delta-aminolevulinic acid dehydratase HemB [Mycobacterium tuberculosis H37Rv]	4	1.02802	1
245	5.86	5.87	15.43	5.381	3.408	gi|623366623	carbamoyl-phosphate synthase large chain CarB [Mycobacterium tuberculosis H37Rv]	3	0.855067	0.56947
246	5.84	5.84	26.32	13.82	13.82	gi|623367478	hypothetical protein P425_01241 [Mycobacterium tuberculosis H37Rv]	3	0.954993	0.344298
247	5.82	5.82	23.37	18.05	13.02	gi|623355781	secreted antigen 85-A FbpA [Mycobacterium tuberculosis H37Rv]	3	1.43219	0.505956
248	5.78	5.78	13.31	13.31	13.31	gi|623372445	succinate dehydrogenase [iron-sulfur subunit] [Mycobacterium tuberculosis H37Rv]	3	1.02802	0.592016
249	5.77	5.77	14.36	14.36	14.36	gi|623367443	hypothetical protein P425_01206 [Mycobacterium tuberculosis H37Rv]	3	0.744732	0.403946
250	5.75	5.75	42.9	21.3	19.14	gi|623363509	adenosine kinase AdoK [Mycobacterium tuberculosis H37Rv]	3	0.990832	0.97289
251	5.71	5.71	11.48	7.244	6.007	gi|67463758	Chain B, Structure Of Mycobacterium Tuberculosis Nira Protein	3	2.24905	0.0955614
252	5.7	5.7	22.89	15.66	15.66	gi|623370188	hypothetical protein P425_00523 [Mycobacterium tuberculosis H37Rv]	3	1.05682	0.631782
253	5.66	5.66	35.34	20.3	20.3	gi|623370425	methionine aminopeptidase MapA [Mycobacterium tuberculosis H37Rv]	3	0.981748	0.732262
254	5.64	5.64	30.51	30.51	30.51	gi|623363511	iron-sulfur cluster assembly accessory protein [Mycobacterium tuberculosis H37Rv]	3	0.946237	0.432356
255	5.62	9.19	12.29	4.799	3.382	gi|81345878	RecName: Full=Phthiocerol synthesis polyketide synthase type I PpsC; AltName: Full=Beta-ketoacyl-acyl-carrier-protein synthase I	5	6.54636	0.0374669
256	5.62	5.62	25.87	13.9	13.9	gi|623355793	1-acylglycerol-3-phosphate O-acyltransferase [Mycobacterium tuberculosis H37Rv]	3	0.903649	0.832174
257	5.59	5.59	8.163	4.195	4.195	gi|623371409	oxidoreductase [Mycobacterium tuberculosis H37Rv]	3	1.05682	0.46519
258	5.58	5.58	16.67	12.37	12.37	gi|623369721	hypothetical protein P425_00946 [Mycobacterium tuberculosis H37Rv]	3	1.00925	0.911625
259	5.55	5.55	20.19	16.3	8.075	gi|614090220	RecName: Full=2-isopropylmalate synthase; AltName: Full=Alpha-IPM synthase; AltName: Full=Alpha-isopropylmalate synthase	4	0.972747	0.954841
260	5.54	5.54	17.92	17.92	17.92	gi|623367395	hypothetical protein P425_01157 [Mycobacterium tuberculosis H37Rv]	3	0.972747	0.857579
261	5.5	5.5	26.52	21.34	17.07	gi|623365828	quinone reductase Qor [Mycobacterium tuberculosis H37Rv]	3	1.1272	0.43893
262	5.49	5.49	29.44	19.91	15.15	gi|623361475	hypothetical protein P425_02792 [Mycobacterium tuberculosis H37Rv]	3	1.02802	0.618066
263	5.47	5.75	16.16	9.693	6.139	gi|81671709	RecName: Full=Long-chain-fatty-acid--AMP ligase FadD29; Short=FAAL; AltName: Full=Acyl-AMP synthetase	3	0.990832	1
264	5.47	5.47	14	10.26	10.26	gi|623372191	chromosomal replication initiator protein DnaA [Mycobacterium tuberculosis H37Rv]	3	0.92045	0.450185
265	5.42	5.42	32.24	16.42	16.42	gi|623355891	thioredoxin reductase TrxB2 [Mycobacterium tuberculosis H37Rv]	3	1.03753	0.292516
266	5.42	5.42	54	47	47	gi|623370151	hypothetical protein P425_00850 [Mycobacterium tuberculosis H37Rv]	3	0.912011	0.465624
267	5.4	5.4	19.48	7.126	7.126	gi|623367481	hypothetical protein P425_01244 [Mycobacterium tuberculosis H37Rv]	3	0.597035	0.174702
268	5.31	5.31	30.24	22.68	18.9	gi|623363657	proteasome beta subunit PrcB [Mycobacterium tuberculosis H37Rv]	3	1.23595	0.413456
269	5.29	5.29	31.73	20.19	20.19	gi|623372232	transcriptional regulator MarR-family [Mycobacterium tuberculosis H37Rv]	3	0.946237	1
270	5.27	5.27	11.53	11.53	4.348	gi|623357869	inosine-5'-monophosphate dehydrogenase GuaB2 [Mycobacterium tuberculosis H37Rv]	2	0.879022	0.737899
271	5.25	5.25	48.9	31.28	24.23	gi|623361490	trk system potassium uptake protein CeoB [Mycobacterium tuberculosis H37Rv]	3	1.10662	0.829656
272	5.24	9.4	12.43	4.364	2.277	gi|623365904	polyketide synthase Pks5 [Mycobacterium tuberculosis H37Rv]	5	0.452898	0.0743393
273	5.24	5.24	32	23.27	19.27	gi|71042229	Chain A, X-Ray Structure Of Putative Acyl-Acp Desaturase Desa2 From Mycobacterium Tuberculosis H37rv	4	0.981748	0.920308
274	5.17	5.17	24.24	12.79	12.79	gi|623358939	thiosulfate sulfurtransferase SseA [Mycobacterium tuberculosis H37Rv]	3	0.954993	1
275	5.17	5.17	23.02	15.09	15.09	gi|57116841	PPE family protein PPE18 [Mycobacterium tuberculosis H37Rv]	3	1.40605	0.0604955
276	5.15	5.15	23	21	21	gi|90109136	Chain N, Crystal Structure Of The Atp-Dependent Clp Protease Proteolytic Subunit 1 (Clpp1) From Mycobacterium Tuberculosis	4	0.990832	0.934131
277	5.11	5.11	32.39	23.94	23.94	gi|623370326	(3R)-hydroxyacyl-ACP dehydratase subunit HadB [Mycobacterium tuberculosis H37Rv]	3	0.963829	1
278	5.07	5.07	38.04	20.29	10.14	gi|623367293	oxidoreductase [Mycobacterium tuberculosis H37Rv]	2	0.981748	0.781718
279	5.06	5.06	20.36	10.31	10.31	gi|623367363	cystathionine gamma-synthase MetB [Mycobacterium tuberculosis H37Rv]	3	1.99526	0.144634
280	5.04	5.04	23.93	17.09	17.09	gi|623366053	hypothetical protein P425_01737 [Mycobacterium tuberculosis H37Rv]	3	1.00925	0.848878
281	5.01	5.01	20.61	16.28	12.47	gi|81340834	RecName: Full=Dihydrolipoyllysine-residue acyltransferase component of branched-chain alpha-ketoacid dehydrogenase complex; AltName: Full=Branched-chain alpha-ketoacid dehydrogenase complex component E2; Short=BCKADH E2; AltName: Full=Dihydrolipoyllysine-residue (2-methylpropanoyl)transferase	4	0.928966	0.73047
282	5	5	17.89	10.78	10.78	gi|623357881	alanine racemase Alr [Mycobacterium tuberculosis H37Rv]	3	0.963829	0.825862
283	4.98	4.98	20.71	15.71	15.71	gi|623372439	3-hydroxyacyl-thioester dehydratase HtdX [Mycobacterium tuberculosis H37Rv]	3	0.946237	0.531062
284	4.91	4.91	49.72	28.25	28.25	gi|623361715	alkyl hydroperoxide reductase AhpD [Mycobacterium tuberculosis H37Rv]	3	0.724436	0.402753
285	4.91	4.91	25.57	18.32	18.32	gi|623370239	peroxidase BpoC [Mycobacterium tuberculosis H37Rv]	3	1.03753	0.84304
286	4.9	4.9	13.88	6.844	6.844	gi|623367417	2-methylcitrate dehydratase PrpD [Mycobacterium tuberculosis H37Rv]	3	0.178649	0.0297579
287	4.87	4.87	18.24	10.06	10.06	gi|623366086	chromosome partitioning protein [Mycobacterium tuberculosis H37Rv]	3	0.946237	0.59857
288	4.76	4.76	16.96	8.261	8.261	gi|623357890	glutamate decarboxylase GadB [Mycobacterium tuberculosis H37Rv]	3	0.946237	0.817
289	4.76	4.76	26.17	13.73	13.73	gi|623355651	anion transporter ATPase [Mycobacterium tuberculosis H37Rv]	3	0.990832	1
290	4.73	4.73	32.42	25.57	14.61	gi|623363556	3-oxoacyl-[acyl-carrier-protein] synthase 2 KasB [Mycobacterium tuberculosis H37Rv]	5	0.981748	0.826667
291	4.69	4.69	36.78	24.71	15.52	gi|374977518	Chain F, Mycobacterium Tuberculosis Bacterioferritin, Bfra	4	2.53513	0.168502
292	4.67	4.67	32.62	13.54	7.692	gi|623366662	transcriptional regulator WhiA [Mycobacterium tuberculosis H37Rv]	2	0.963829	0.804361
293	4.65	4.65	70.42	67.61	49.3	gi|81400946	RecName: Full=Calcium dodecin	2	1.87068	0.199268
294	4.59	4.59	21.71	15.12	7.558	gi|623365985	anthranilate synthase component 1 TrpE [Mycobacterium tuberculosis H37Rv]	3	1.05682	0.758307
295	4.58	4.59	26.71	20.5	20.5	gi|623372342	NADPH2:quinone reductase [Mycobacterium tuberculosis H37Rv]	3	1.13763	0.746935
296	4.52	4.52	19.8	12.4	12.4	gi|623357543	trehalose-6P synthase [Mycobacterium tuberculosis H37Rv]	5	0.524808	0.107367
297	4.5	4.5	20.15	14.68	11.69	gi|623372192	DNA polymerase III DnaN [Mycobacterium tuberculosis H37Rv]	5	1.18032	0.622382
298	4.5	4.5	18.02	18.02	13.78	gi|623360082	hypothetical protein P425_03230 [Mycobacterium tuberculosis H37Rv]	3	0.564937	0.52316
299	4.48	4.48	16.4	6.457	6.457	gi|623355846	ESX-1 secretion system protein EccA1 [Mycobacterium tuberculosis H37Rv]	3	0.809096	0.365913
300	4.46	4.46	31.36	18.51	14.4	gi|623367072	acetyl-CoA acetyltransferase FadA4 [Mycobacterium tuberculosis H37Rv]	4	0.972747	0.873114
301	4.46	4.46	16.61	9.091	9.091	gi|623366619	aspartate carbamoyltransferase PyrB [Mycobacterium tuberculosis H37Rv]	3	0.981748	0.640134
302	4.45	4.45	29.91	15.89	11.68	gi|623360753	DNA-binding protein HupB [Mycobacterium tuberculosis H37Rv]	3	3.69828	0.0244236
303	4.44	4.44	27.73	21.82	13.18	gi|623361211	cell surface lipoprotein MPT83 (lipoprotein P23) [Mycobacterium tuberculosis H37Rv]	2	0.972747	0.987512
304	4.41	4.41	17.95	12.34	10.42	gi|623357894	glucosamine-fructose-6-phosphate aminotransferase GlmS [Mycobacterium tuberculosis H37Rv]	4	0.972747	0.834336
305	4.38	4.38	14.83	14.83	14.83	gi|623366650	lipoprotein LprG [Mycobacterium tuberculosis H37Rv]	4	1.01859	0.993791
306	4.37	4.37	24.27	15.2	9.867	gi|623357868	inosine-5'-monophosphate dehydrogenase GuaB3 [Mycobacterium tuberculosis H37Rv]	2	1	0.658629
307	4.36	4.36	19.4	12.28	9.483	gi|623367361	cystathionine beta-synthase Cbs [Mycobacterium tuberculosis H37Rv]	3	0.452898	0.136872
308	4.36	4.36	21.05	16.14	9.123	gi|623365972	nicotinate-nucleotide pyrophosphatase NadC [Mycobacterium tuberculosis H37Rv]	3	1.01859	0.765477
309	4.34	4.34	26.87	14.18	10.07	gi|623367429	enoyl-CoA hydratase EchA11 [Mycobacterium tuberculosis H37Rv]	2	0.895365	0.522966
310	4.31	4.31	23.52	9.361	5.936	gi|623365116	cytochrome P450 140 Cyp140 [Mycobacterium tuberculosis H37Rv]	2	0.954993	1
311	4.26	4.26	28.33	23.75	17.92	gi|623355592	lipoprotein LpqG [Mycobacterium tuberculosis H37Rv]	2	2.48886	0.100847
312	4.25	4.26	36.75	25.9	15.66	gi|623370327	(3R)-hydroxyacyl-ACP dehydratase subunit HadC [Mycobacterium tuberculosis H37Rv]	2	0.963829	0.763153
313	4.21	4.21	11.59	8.468	2.52	gi|623359164	transmembrane protein [Mycobacterium tuberculosis H37Rv]	2	1.03753	0.814447
314	4.17	6.3	29.97	14.63	9.756	gi|623371321	mycolic acid synthase PcaA [Mycobacterium tuberculosis H37Rv]	3	0.630957	0.580104
315	4.17	4.17	9.585	9.585	6.477	gi|623361523	acyl-CoA dehydrogenase FadE20 [Mycobacterium tuberculosis H37Rv]	2	0.390841	0.21826
316	4.16	4.17	21.54	12.05	7.436	gi|623367277	mrp protein [Mycobacterium tuberculosis H37Rv]	2	0.847227	0.365912
317	4.16	4.16	8.81	3.547	2.975	gi|623363824	polyprenol-monophosphomannose synthase Ppm1 [Mycobacterium tuberculosis H37Rv]	2	0.954993	0.211545
318	4.15	4.15	20.85	11.79	6.838	gi|623358958	glycerol-3-phosphate dehydrogenase GlpD2 [Mycobacterium tuberculosis H37Rv]	2	1.08643	0.11722
319	4.14	4.14	26.08	12.15	8.354	gi|623371423	chaperone DnaJ1 [Mycobacterium tuberculosis H37Rv]	3	0.954993	0.863442
320	4.13	4.13	13.98	5.735	3.943	gi|623361552	hypothetical protein P425_02869 [Mycobacterium tuberculosis H37Rv]	2	0.946237	0.796842
321	4.1	4.1	21.77	10.73	8.517	gi|623367249	tetrahydrodipicolinate N-succinyltransferase DapD [Mycobacterium tuberculosis H37Rv]	4	1.02802	0.377241
322	4.09	4.09	33.6	12.15	8.502	gi|623370451	OmpR family two-component system response regulator [Mycobacterium tuberculosis H37Rv]	2	0.963829	0.493759
323	4.09	4.09	31.4	27.05	23.19	gi|93278948	Chain A, Crystal Structure Of Mycobacterium Tuberculosis Lipoprotein Lppx (Rv2945c)	4	1.04713	0.611973
324	4.08	4.1	32.5	20	20	gi|623366655	riboflavin synthase beta chain RibH [Mycobacterium tuberculosis H37Rv]	2	0.981748	0.746265
325	4.07	4.08	13.53	7.822	5.497	gi|623363557	propionyl-CoA carboxylase beta chain 6 AccD6 [Mycobacterium tuberculosis H37Rv]	2	0.963829	0.833287
326	4.06	4.79	26.76	10.88	10.88	gi|623365888	GDP-D-mannose dehydratase GmdA [Mycobacterium tuberculosis H37Rv]	3	0.887156	0.659453
327	4.06	4.06	24.71	11.34	11.34	gi|623355895	chromosome partitioning protein ParB [Mycobacterium tuberculosis H37Rv]	2	1.25892	0.266546
328	4.06	4.06	12.03	12.03	9.893	gi|623369749	periplasmic phosphate-binding lipoprotein PstS1 [Mycobacterium tuberculosis H37Rv]	2	1.04713	0.549937
329	4.05	4.05	20.97	14.11	14.11	gi|623363656	proteasome alpha subunit PrcA [Mycobacterium tuberculosis H37Rv]	3	1.15878	0.474199
330	4.05	4.05	40.45	19.1	19.1	gi|623361585	30S ribosomal protein S15 RpsO [Mycobacterium tuberculosis H37Rv]	2	0.954993	0.696934
331	4.05	4.05	17.69	17.69	12.24	gi|623355691	hypothetical protein P425_03867 [Mycobacterium tuberculosis H37Rv]	2	1	0.988708
332	4.04	4.04	13.35	5.793	5.793	gi|623355700	oxidoreductase [Mycobacterium tuberculosis H37Rv]	2	0.972747	0.801161
333	4.03	4.03	19.7	10.47	7.98	gi|623361830	chorismate synthase AroF [Mycobacterium tuberculosis H37Rv]	2	1.02802	0.78491
334	4.03	4.03	32.76	20.69	12.5	gi|623371293	anti-sigma factor RskA [Mycobacterium tuberculosis H37Rv]	2	2.18776	0.167428
335	4.02	4.02	20.06	12.53	10.58	gi|623359243	mannose-1-phosphate guanylyltransferase ManB [Mycobacterium tuberculosis H37Rv]	2	1.00925	0.959051
336	4.02	4.02	33.33	13.95	13.95	gi|623365107	deazaflavin-dependent nitroreductase [Mycobacterium tuberculosis H37Rv]	3	1.00925	0.883891
337	4.02	4.02	43.71	37.72	37.72	gi|623361755	hypothetical protein P425_02570 [Mycobacterium tuberculosis H37Rv]	3	1.01859	0.759428
338	4.02	4.02	13.54	8.076	8.076	gi|623355682	aspartokinase Ask [Mycobacterium tuberculosis H37Rv]	2	0.772681	0.432337
339	4	5.92	14.58	9.605	9.605	gi|623365898	fatty-acid-AMP ligase FadD25 [Mycobacterium tuberculosis H37Rv]	4	0.981748	1
340	4	4	29.51	13.47	9.742	gi|623361854	glutamine-transport ABC transporter transmembrane protein [Mycobacterium tuberculosis H37Rv]	2	1.25892	0.37261
341	4	4	22.08	13.96	8.883	gi|623355539	oxidoreductase [Mycobacterium tuberculosis H37Rv]	2	1.00925	0.802368
342	4	4	19.23	6.868	6.868	gi|623370146	phosphoribosylformylglycinamidine CYCLO-ligase PurM [Mycobacterium tuberculosis H37Rv]	2	0.77983	0.631427
343	4	4	13.67	9.367	9.367	gi|623371249	acyl-CoA dehydrogenase FadE7 [Mycobacterium tuberculosis H37Rv]	3	0.946237	1
344	4	4	16.67	7.955	7.955	gi|623372234	oxidoreductase [Mycobacterium tuberculosis H37Rv]	2	1	1
345	4	4	10.06	6.114	6.114	gi|623371309	aldehyde dehydrogenase (NAD+) [Mycobacterium tuberculosis H37Rv]	2	1.01859	0.903295
346	4	4	16.12	9.091	9.091	gi|623370421	N-acetyltransferase [Mycobacterium tuberculosis H37Rv]	2	1.01859	0.785844
347	4	4	7.993	5.019	5.019	gi|623371354	ESX-3 secretion system protein EccB3 [Mycobacterium tuberculosis H37Rv]	2	0.862979	0.49147
348	4	4	26.58	20.89	20.89	gi|623370325	(3R)-hydroxyacyl-ACP dehydratase subunit HadA [Mycobacterium tuberculosis H37Rv]	2	0.946237	0.876968
349	4	4	10.54	6.024	6.024	gi|623367333	sulfate adenylyltransferase subunit 2 CysD [Mycobacterium tuberculosis H37Rv]	2	0.887156	0.34385
350	4	4	13.65	8.874	8.874	gi|623363676	oxidoreductase [Mycobacterium tuberculosis H37Rv]	2	0.990832	0.988535
351	4	4	14.64	10.04	10.04	gi|623360760	2-hydroxyhepta-2,4-diene-1,7-dioate isomerase [Mycobacterium tuberculosis H37Rv]	2	0.619441	0.395517
352	4	4	22.17	15.84	15.84	gi|623358957	phosphate-transport system transcriptional regulator PhoY1 [Mycobacterium tuberculosis H37Rv]	2	0.981748	0.989884
353	4	4	11.06	11.06	11.06	gi|623370392	50S ribosomal protein L3 RplC [Mycobacterium tuberculosis H37Rv]	2	0.801678	0.629036
354	4	4	20	20	20	gi|623366629	DNA-directed RNA polymerase omega chain RpoZ [Mycobacterium tuberculosis H37Rv]	2	0.660694	0.589013
355	4	4	38.55	38.55	38.55	gi|623363870	sec-independent protein translocase membrane-bound protein TatA [Mycobacterium tuberculosis H37Rv]	2	1.03753	0.532028
356	4	4	9.877	9.877	9.877	gi|623355597	inorganic pyrophosphatase Ppa [Mycobacterium tuberculosis H37Rv]	2	1.07647	0.76975
357	3.99	3.99	16.24	12.82	7.977	gi|623355736	acyl-CoA dehydrogenase FadE36 [Mycobacterium tuberculosis H37Rv]	2	1.00925	0.888719
358	3.94	3.94	28.93	10.36	10.36	gi|623363665	RNA methyltransferase [Mycobacterium tuberculosis H37Rv]	2	0.981748	0.983958
359	3.92	3.92	14.35	5.153	5.153	gi|623359249	metal cation-transporter P-type ATPase CtpC [Mycobacterium tuberculosis H37Rv]	3	0.57544	0.291574
360	3.92	3.92	8.92	8.92	8.92	gi|78101217	Chain D, Crystal Structure Of M. Tuberculosis Beta Carbonic Anhydrase, Rv3588c, Tetrameric Form	2	0.954993	0.588227
361	3.92	3.92	37.39	37.39	37.39	gi|623361879	preprotein translocase subunit YajC [Mycobacterium tuberculosis H37Rv]	2	0.937562	1
362	3.91	3.92	18.62	5.585	5.585	gi|623360833	lipase/esterase LipN [Mycobacterium tuberculosis H37Rv]	2	0.92045	0.491135
363	3.86	3.86	23.32	16.35	10.99	gi|81669269	RecName: Full=2-oxoglutarate oxidoreductase subunit KorB; AltName: Full=Alpha-ketoglutarate oxidoreductase subunit beta; Short=KG oxidoreductase subunit beta; Short=KGO subunit beta; Short=KOR subunit beta	3	0.912011	0.538211
364	3.86	3.86	15.16	7.872	7.872	gi|623361655	heat shock protein transcriptional repressor HrcA [Mycobacterium tuberculosis H37Rv]	2	0.946237	0.586227
365	3.84	3.84	12.07	7.391	5.581	gi|623372394	zinc metalloprotease Zmp1 [Mycobacterium tuberculosis H37Rv]	3	1	0.7423
366	3.83	3.83	15.85	10.02	10.02	gi|623363385	hypothetical protein P425_02389 [Mycobacterium tuberculosis H37Rv]	3	1	0.638616
367	3.79	3.79	26.71	8.845	8.845	gi|444895627	Deamidase of pup Dop [Mycobacterium tuberculosis H37Rv]	3	1.02802	0.182858
368	3.77	3.77	23.37	8.794	6.533	gi|623355755	cysteine desulfurase [Mycobacterium tuberculosis H37Rv]	2	1	0.979649
369	3.77	3.77	7.35	4.786	4.786	gi|623365032	proline rich membrane-anchored mycosin MycP5 [Mycobacterium tuberculosis H37Rv]	2	0.912011	0.670688
370	3.76	3.76	28.1	19.34	17.52	gi|623370398	30S ribosomal protein S3 RpsC [Mycobacterium tuberculosis H37Rv]	4	0.903649	0.422431
371	3.76	3.76	7.092	5.083	4.137	gi|623365835	Fe-S cluster assembly protein SufB [Mycobacterium tuberculosis H37Rv]	2	1.03753	0.77729
372	3.74	3.74	19.56	11.36	7.256	gi|623365855	hypothetical protein P425_01537 [Mycobacterium tuberculosis H37Rv]	2	0.928966	0.723967
373	3.73	3.74	12.09	6.813	5.055	gi|623361195	aldehyde dehydrogenase (NAD+) [Mycobacterium tuberculosis H37Rv]	2	1.85353	0.204544
374	3.73	3.73	20.9	14.93	14.93	gi|623357916	30S ribosomal protein S4 RpsD [Mycobacterium tuberculosis H37Rv]	3	0.972747	0.691706
375	3.72	3.72	12.96	12.96	12.96	gi|623363523	cell division inhibitor Cdi [Mycobacterium tuberculosis H37Rv]	2	1.02802	1
376	3.7	3.7	20.25	14.95	10.9	gi|623355815	prephenate dehydratase PheA [Mycobacterium tuberculosis H37Rv]	2	1.19124	0.708603
377	3.69	3.69	10.68	9.385	5.178	gi|623360771	acetolactate synthase IlvB [Mycobacterium tuberculosis H37Rv]	3	1.00925	0.916775
378	3.67	3.67	10.12	5.347	5.347	gi|623361906	threonyl-tRNA synthetase ThrS [Mycobacterium tuberculosis H37Rv]	3	0.928966	0.491595
379	3.66	3.66	20.21	14.17	5.625	gi|623355885	poly(A) polymerase PcnA [Mycobacterium tuberculosis H37Rv]	3	0.990832	0.806957
380	3.66	3.66	32.31	19.23	11.15	gi|81345861	RecName: Full=Histidinol-phosphatase; Short=HolPase; AltName: Full=Histidinol-phosphate phosphatase	2	0.972747	0.803436
381	3.64	3.64	9.62	5.696	4.684	gi|623361874	GTP pyrophosphokinase RelA [Mycobacterium tuberculosis H37Rv]	3	0.515229	0.332359
382	3.62	3.62	8.909	7.066	3.84	gi|623355637	acetyl-CoA synthetase Acs [Mycobacterium tuberculosis H37Rv]	2	1.03753	0.690674
383	3.62	3.62	15.15	9.764	9.764	gi|623370474	phosphoribosylaminoimidazole-succinocarboxamide synthase PurC [Mycobacterium tuberculosis H37Rv]	2	0.963829	0.886658
384	3.61	3.61	16.24	16.24	11.17	gi|623370397	50S ribosomal protein L22 RplV [Mycobacterium tuberculosis H37Rv]	2	0.128233	0.143007
385	3.6	3.61	10	10	7.027	gi|623369747	periplasmic phosphate-binding lipoprotein PstS2 [Mycobacterium tuberculosis H37Rv]	2	0.946237	1
386	3.57	3.57	10.03	5.017	5.017	gi|623355694	DNA polymerase III DnaZ/X [Mycobacterium tuberculosis H37Rv]	2	0.801678	0.636382
387	3.56	3.56	20.53	3.186	3.186	gi|623370195	uroporphyrin-III C-methyltransferase HemD [Mycobacterium tuberculosis H37Rv]	2	0.92045	0.496747
388	3.55	3.62	15.06	7.722	7.722	gi|623366109	succinate-semialdehyde dehydrogenase GabD2 [Mycobacterium tuberculosis H37Rv]	3	1.00925	0.728274
389	3.53	4.95	32.54	29.49	14.92	gi|623370182	pyrroline-5-carboxylate reductase ProC [Mycobacterium tuberculosis H37Rv]	3	1.00925	0.947778
390	3.52	3.52	13.93	7.383	4.027	gi|623361863	aspartyl-tRNA synthetase AspS [Mycobacterium tuberculosis H37Rv]	2	0.990832	0.909649
391	3.49	3.49	10.21	2.588	1.51	gi|623365019	ESX-5 secretion system protein EccC5 [Mycobacterium tuberculosis H37Rv]	2	0.879022	0.599723
392	3.48	3.48	8.37	5.286	5.286	gi|623355708	triacylglycerol synthase Tgs2 [Mycobacterium tuberculosis H37Rv]	2	1.34276	0.563385
393	3.47	3.47	7.165	7.165	7.165	gi|623360817	FkbM family methyltransferase [Mycobacterium tuberculosis H37Rv]	2	1.03753	0.908838
394	3.46	3.46	10.29	4.299	2.828	gi|623361858	alanine and leucine rich protein [Mycobacterium tuberculosis H37Rv]	2	0.847227	0.435977
395	3.44	3.44	15.37	9.765	9.765	gi|623369761	glucose-6-phosphate isomerase Pgi [Mycobacterium tuberculosis H37Rv]	3	1.0666	0.405169
396	3.43	3.43	11.63	11.63	11.63	gi|623363478	hypothetical protein P425_02249 [Mycobacterium tuberculosis H37Rv]	3	0.954993	0.657969
397	3.42	3.42	32.3	28.57	22.36	gi|623372358	hypothetical protein P425_00171 [Mycobacterium tuberculosis H37Rv]	4	0.794328	0.358896
398	3.39	3.39	25.32	13.08	8.439	gi|623355496	hypothetical protein P425_03670 [Mycobacterium tuberculosis H37Rv]	2	0.928966	0.733489
399	3.35	3.35	8.951	6.79	6.79	gi|623360029	ribonucleoside-diphosphate reductase NrdF2 [Mycobacterium tuberculosis H37Rv]	2	0.954993	0.731812
400	3.33	3.33	22.87	12.5	8.537	gi|623371418	membrane protein [Mycobacterium tuberculosis H37Rv]	2	0.981748	1
401	3.31	3.31	24.71	12.94	12.94	gi|623363546	hypothetical protein P425_02317 [Mycobacterium tuberculosis H37Rv]	2	0.954993	1
402	3.3	3.3	12.3	4.227	2.209	gi|623365913	isoleucyl-tRNA synthetase IleS [Mycobacterium tuberculosis H37Rv]	2	1.04713	0.911559
403	3.29	3.29	11.86	6.78	5.085	gi|623370471	adenylosuccinate lyase PurB [Mycobacterium tuberculosis H37Rv]	2	1.03753	0.501089
404	3.28	3.28	11.05	3.1	3.1	gi|623360751	polyphosphate kinase PPK [Mycobacterium tuberculosis H37Rv]	2	1.01859	0.777295
405	3.28	3.28	28.19	18.79	18.79	gi|81342267	RecName: Full=Epoxide hydrolase EphG; Short=EH; AltName: Full=Cholesterol-5,6-oxide hydrolase	2	1.00925	0.833868
406	3.26	3.26	20.06	9.192	9.192	gi|623355544	transcriptional regulator [Mycobacterium tuberculosis H37Rv]	3	0.928966	0.387778
407	3.22	3.22	26.82	9.272	9.272	gi|623371277	N-acetyltransferase [Mycobacterium tuberculosis H37Rv]	2	0.946237	0.605902
408	3.22	3.22	76.67	58.89	32.22	gi|623359184	hypothetical protein P425_03345 [Mycobacterium tuberculosis H37Rv]	2	1.01859	0.831619
409	3.16	3.16	22.49	6.682	6.682	gi|623361880	4-aminobutyrate aminotransferase GabT [Mycobacterium tuberculosis H37Rv]	2	1.0666	0.800786
410	3.15	3.16	11.42	9.192	5.85	gi|623370345	ribonucleotide-transport ABC transporter ATP-binding protein Mkl [Mycobacterium tuberculosis H37Rv]	2	1	0.88828
411	3.14	3.15	37.29	11.44	6.78	gi|623355487	hypothetical protein P425_03661 [Mycobacterium tuberculosis H37Rv]	2	0.981748	0.944054
412	3.14	3.14	16.57	16.57	16.57	gi|623367731	pterin-4-alpha-carbinolamine dehydratase MoaB2 [Mycobacterium tuberculosis H37Rv]	2	1.1695	0.71091
413	3.13	3.13	31.28	12.76	12.76	gi|623365890	FkbM family methyltransferase [Mycobacterium tuberculosis H37Rv]	2	1.01859	0.849898
414	3.12	3.12	16.54	6.618	4.963	gi|81668563	RecName: Full=Putative ligase Rv1013	2	1.01859	0.913087
415	3.11	3.11	16.41	9.091	8.081	gi|623370385	l-lactate dehydrogenase LldD1 [Mycobacterium tuberculosis H37Rv]	2	1.01859	0.724976
416	3.05	3.05	29.31	20.69	20.69	gi|623355892	thioredoxin TrxC [Mycobacterium tuberculosis H37Rv]	3	1.02802	0.665606
417	3.03	3.03	21.34	10.98	8.232	gi|623371260	glutamine-binding lipoprotein GlnH [Mycobacterium tuberculosis H37Rv]	2	1.18032	0.632907
418	3.03	3.03	16.1	11.02	11.02	gi|623357847	lipoprotein LpqD [Mycobacterium tuberculosis H37Rv]	2	1.00925	0.780001
419	3.01	3.01	10	2.982	2.456	gi|623361857	hypothetical protein P425_02675 [Mycobacterium tuberculosis H37Rv]	2	0.963829	0.721804
420	3	3	11.16	11.16	11.16	gi|623371336	oxidoreductase [Mycobacterium tuberculosis H37Rv]	2	1.08643	0.790301
421	2.99	2.99	28.5	9.112	6.542	gi|623365006	hypothetical protein P425_01834 [Mycobacterium tuberculosis H37Rv]	2	0.972747	0.879108
422	2.97	2.97	9.247	5.736	4.366	gi|623361881	fatty-acid-CoA ligase FadD9 [Mycobacterium tuberculosis H37Rv]	3	1.18032	0.597513
423	2.95	2.97	17.94	4.412	4.412	gi|623372322	6-O-acylglucoside esterase/glucoside 6-O-acyltransferase FbpC [Mycobacterium tuberculosis H37Rv]	2	1.01859	0.856644
424	2.94	2.94	10.47	7.264	7.264	gi|623363521	short-chain dehydrogenase EphD [Mycobacterium tuberculosis H37Rv]	3	0.469894	0.446113
425	2.92	2.92	17.32	13.85	7.359	gi|623370320	enoyl-CoA hydratase EchA3 [Mycobacterium tuberculosis H37Rv]	2	1.00925	0.918732
426	2.91	2.91	30.14	26.03	26.03	gi|623366012	iron-regulated universal stress protein family protein [Mycobacterium tuberculosis H37Rv]	2	0.990832	1
427	2.89	2.89	14.8	8.224	6.25	gi|623355759	UDP-galactofuranosyl transferase GlfT1 [Mycobacterium tuberculosis H37Rv]	2	1	0.893215
428	2.87	2.87	11.48	11.48	8.607	gi|623367318	lipoprotein LprA [Mycobacterium tuberculosis H37Rv]	2	1.08643	0.744222
429	2.86	2.86	14.9	11.76	11.76	gi|623370155	transcriptional regulator [Mycobacterium tuberculosis H37Rv]	3	0.691831	0.259584
430	2.85	3.01	10.13	10.13	2.14	gi|623367076	glucanase GlgE [Mycobacterium tuberculosis H37Rv]	1	1.30617	0.148041
431	2.82	2.82	31.19	13.37	13.37	gi|81340877	RecName: Full=Uncharacterized protein Rv0525	2	0.83946	0.743341
432	2.81	2.81	10.18	4.58	4.58	gi|623367286	sugar-transport ABC transporter ATP-binding protein [Mycobacterium tuberculosis H37Rv]	2	0.972747	1
433	2.77	2.94	10.22	2.787	2.365	gi|623355888	integral membrane protein MviN [Mycobacterium tuberculosis H37Rv]	2	1.27057	0.609159
434	2.77	2.77	8.571	3.393	3.393	gi|623370101	pyruvate or indole-3-pyruvate decarboxylase Pdc [Mycobacterium tuberculosis H37Rv]	2	1.90546	0.450618
435	2.72	2.72	22.8	7.418	7.418	gi|623363536	multifunctional RNASE H/alpha-ribazole phosphatase/acid phosphatase [Mycobacterium tuberculosis H37Rv]	2	1.08643	0.727806
436	2.71	2.71	11.82	11.82	11.82	gi|623361197	glutamine synthetase GlnA4 [Mycobacterium tuberculosis H37Rv]	3	0.787046	0.664637
437	2.7	2.7	31.39	19.17	4.722	gi|623367811	hypothetical protein P425_01109 [Mycobacterium tuberculosis H37Rv]	1	0.870964	0.549544
438	2.69	2.69	20.7	19.82	9.251	gi|623360841	uracil DNA glycosylase Ung [Mycobacterium tuberculosis H37Rv]	2	0.963829	0.884194
439	2.68	2.68	19.64	16.31	5.438	gi|623357922	dTDP-glucose 4,6-dehydratase RmlB [Mycobacterium tuberculosis H37Rv]	1	1.03753	0.88474
440	2.67	2.67	11.07	4.613	4.613	gi|623370109	DNA helicase Ercc3 [Mycobacterium tuberculosis H37Rv]	2	0.972747	0.857041
441	2.66	2.66	54.48	31.03	31.03	gi|623372198	membrane protein [Mycobacterium tuberculosis H37Rv]	2	1.05682	1
442	2.64	2.64	24.54	19.44	19.44	gi|623359200	RNA polymerase sigma factor SigH [Mycobacterium tuberculosis H37Rv]	2	1.38038	0.427092
443	2.62	2.62	20.16	2.778	1.543	gi|623366014	excinuclease ABC UvrA [Mycobacterium tuberculosis H37Rv]	2	1.94089	0.220407
444	2.61	2.61	10.45	10.45	10.45	gi|623363834	hypothetical protein P425_02133 [Mycobacterium tuberculosis H37Rv]	2	1.03753	0.900288
445	2.6	2.6	11.73	6.61	3.625	gi|623355549	cysteinyl-tRNA synthetase CysS1 [Mycobacterium tuberculosis H37Rv]	2	1.00925	0.83292
446	2.57	2.57	24.14	10.66	2.821	gi|623355654	hypothetical protein P425_03829 [Mycobacterium tuberculosis H37Rv]	1	0.972747	0.894349
447	2.57	2.57	40	25.33	25.33	gi|623361809	membrane protein [Mycobacterium tuberculosis H37Rv]	2	1.02802	0.882435
448	2.55	2.55	14.29	14.29	3.416	gi|623365889	nucleotide-sugar epimerase EpiA [Mycobacterium tuberculosis H37Rv]	1	0.990832	0.835629
449	2.5	2.5	21.71	13.16	9.211	gi|623372246	50S ribosomal protein L9 RplI [Mycobacterium tuberculosis H37Rv]	1	0.831764	0.526707
450	2.49	2.49	14.63	6.585	6.585	gi|623365988	tryptophan synthase beta subunit TrpB [Mycobacterium tuberculosis H37Rv]	2	1	0.982197
451	2.47	2.47	18.26	6.03	4.188	gi|623367254	fatty-acid-CoA ligase FadD6 [Mycobacterium tuberculosis H37Rv]	2	1.04713	0.467746
452	2.44	2.44	14.84	14.84	7.957	gi|623371367	sulfatase [Mycobacterium tuberculosis H37Rv]	2	1.00925	0.945751
453	2.43	2.43	17.06	6.479	2.376	gi|623361818	hypothetical protein P425_02636 [Mycobacterium tuberculosis H37Rv]	1	0.870964	0.733489
454	2.42	2.43	14.83	12.2	5.502	gi|623366630	DNA/pantothenate metabolism flavoprotein Dfp [Mycobacterium tuberculosis H37Rv]	2	0.496592	0.217157
455	2.4	2.4	28.41	10.7	4.797	gi|623367087	glutamate racemase MurI [Mycobacterium tuberculosis H37Rv]	1	0.879022	0.615576
456	2.4	2.4	14.98	10.1	5.212	gi|623365091	oxidoreductase [Mycobacterium tuberculosis H37Rv]	1	1	0.962641
457	2.38	2.38	13.37	10.03	4.113	gi|623360099	molybdenum cofactor biosynthesis protein MoeB2 [Mycobacterium tuberculosis H37Rv]	1	0.608135	0.354324
458	2.36	2.36	21.55	13.81	9.945	gi|623367385	fructose 1,6-bisphosphatase GlpX [Mycobacterium tuberculosis H37Rv]	3	0.928966	0.831904
459	2.34	2.34	9.783	9.783	3.986	gi|623361478	enoyl-CoA hydratase EchA15 [Mycobacterium tuberculosis H37Rv]	1	1.2942	0.442517
460	2.33	4.96	25.34	15.07	9.589	gi|623355803	fatty-acid-AMP ligase FadD23 [Mycobacterium tuberculosis H37Rv]	5	1.04713	0.809604
461	2.32	2.32	21.7	15.32	11.49	gi|623371422	protein GrpE [Mycobacterium tuberculosis H37Rv]	3	2.01372	0.201761
462	2.32	2.32	17.94	13	8.969	gi|623370393	50S ribosomal protein L4 RplD [Mycobacterium tuberculosis H37Rv]	1	0.946237	0.323904
463	2.32	2.32	22.53	22.53	7.692	gi|623355553	lipoprotein LpqE [Mycobacterium tuberculosis H37Rv]	1	1.1272	0.727082
464	2.3	2.3	8.517	8.517	5.678	gi|623364134	universal stress protein [Mycobacterium tuberculosis H37Rv]	1	1.13763	0.615089
465	2.27	2.27	25.58	20.35	5.814	gi|62738659	Chain D, Crystal Structure Of Rv1284 From Mycobacterium Tuberculosis In Complex With Thiocyanate	1	1.2942	0.506048
466	2.26	2.26	14.18	8.458	2.985	gi|623366003	nonspecific lipid-transfer protein [Mycobacterium tuberculosis H37Rv]	1	0.928966	0.812208
467	2.23	2.23	14.16	6.009	1.931	gi|623367408	glucose-6-phosphate 1-dehydrogenase Zwf1 [Mycobacterium tuberculosis H37Rv]	1	1	0.99465
468	2.23	2.23	9.355	9.355	9.355	gi|623363421	cysteine synthase A CysK1 [Mycobacterium tuberculosis H37Rv]	2	1.0666	0.527574
469	2.21	2.21	27.93	12.23	7.447	gi|623370185	UDP-glucose 4-epimerase GalE2 [Mycobacterium tuberculosis H37Rv]	2	0.946237	0.756471
470	2.21	2.21	12.58	8.609	4.967	gi|623371352	s-adenosylmethionine-dependent methyltransferase [Mycobacterium tuberculosis H37Rv]	1	0.981748	0.607077
471	2.2	2.2	39.39	39.39	21.21	gi|623359168	hypothetical protein P425_03329 [Mycobacterium tuberculosis H37Rv]	1	2.22844	0.460326
472	2.19	2.21	24.59	18.85	18.85	gi|623370405	50S ribosomal protein L14 RplN [Mycobacterium tuberculosis H37Rv]	2	0.496592	0.365974
473	2.18	2.18	14.62	6.859	4.513	gi|623370240	bifunctional menaquinone biosynthesis protein MenD [Mycobacterium tuberculosis H37Rv]	1	1.08643	0.701207
474	2.18	2.18	32.67	24.75	12.87	gi|623361238	hypothetical protein P425_03021 [Mycobacterium tuberculosis H37Rv]	1	0.765597	0.505952
475	2.16	2.16	30.96	19.22	19.22	gi|304446044	Chain F, Structure And Allosteric Regulation Of The Uridine Monophosphate Kinase From Mycobacterium Tuberculosis	4	0.519996	0.446713
476	2.16	2.16	15.59	9.677	5.914	gi|623367308	oxidoreductase [Mycobacterium tuberculosis H37Rv]	1	1.02802	1
477	2.15	2.15	19.64	9.286	4.643	gi|623372337	transcriptional regulator TetR-family [Mycobacterium tuberculosis H37Rv]	1	0.879022	1
478	2.14	2.14	12.89	2.864	1.79	gi|623372196	DNA gyrase subunit A GyrA [Mycobacterium tuberculosis H37Rv]	1	4.09261	0.0144436
479	2.14	2.14	5.89	3.403	1.702	gi|623359252	transmembrane carbonic anhydrase [Mycobacterium tuberculosis H37Rv]	1	0.963829	1
480	2.13	2.13	16.11	14.09	6.04	gi|623367309	deazaflavin-dependent nitroreductase [Mycobacterium tuberculosis H37Rv]	1	1.0666	0.764131
481	2.11	2.11	33	5.542	2.267	gi|623365836	Fe-S cluster assembly protein SufD [Mycobacterium tuberculosis H37Rv]	1	0.954993	0.742143
482	2.1	2.1	22.29	12	5.429	gi|623355595	hypothetical protein P425_03769 [Mycobacterium tuberculosis H37Rv]	1	0.704693	0.448952
483	2.09	2.09	33.05	15.02	15.02	gi|623360756	transcriptional regulator [Mycobacterium tuberculosis H37Rv]	2	0.862979	0.710549
484	2.09	2.09	4.788	3.967	1.231	gi|623372469	acyl-CoA dehydrogenase FadE6 [Mycobacterium tuberculosis H37Rv]	1	0.963829	0.700557
485	2.09	2.09	13.48	8.696	5.217	gi|623361826	transmembrane protein [Mycobacterium tuberculosis H37Rv]	1	1.02802	0.692252
486	2.08	2.08	43.59	25.64	16.67	gi|623370373	30S ribosomal protein S7 RpsG [Mycobacterium tuberculosis H37Rv]	3	0.461318	0.0925753
487	2.07	2.09	6.392	6.392	3.093	gi|623365999	integral membrane cytochrome D ubiquinol oxidase CydA [Mycobacterium tuberculosis H37Rv]	1	1.31826	0.392296
488	2.06	2.06	20.49	13.11	8.197	gi|623372372	MCE-associated membrane protein [Mycobacterium tuberculosis H37Rv]	1	1.05682	0.848994
489	2.06	2.06	16.49	10.64	10.64	gi|623369699	phosphoserine aminotransferase SerC [Mycobacterium tuberculosis H37Rv]	2	1.05682	0.560506
490	2.05	2.05	14.62	5.8	2.784	gi|623363431	deoxyguanosine triphosphate triphosphohydrolase Dgt [Mycobacterium tuberculosis H37Rv]	1	0.824138	0.718057
491	2.04	2.04	18.77	8.798	8.798	gi|623365920	fatty-acyl-CoA reductase [Mycobacterium tuberculosis H37Rv]	3	0.946237	0.543222
492	2.04	2.04	20.4	10.4	10.4	gi|623367432	3-hydroxyacyl-CoA dehydrogenase/3-hydroxy-2-methylbutyryl-CoA dehydrogenase [Mycobacterium tuberculosis H37Rv]	1	0.990832	1
493	2.04	2.04	13.37	5.348	5.348	gi|623365016	hypothetical protein P425_01844 [Mycobacterium tuberculosis H37Rv]	2	0.92045	0.660111
494	2.03	2.03	5.932	2.119	2.119	gi|623372402	transmembrane transporter MmpL3 [Mycobacterium tuberculosis H37Rv]	3	0.981748	0.904119
495	2.03	2.03	28.33	5	5	gi|623372237	hypothetical protein P425_00050 [Mycobacterium tuberculosis H37Rv]	1	0.809096	0.626251
496	2.03	2.03	28.57	12.05	12.05	gi|623361872	hydroxyacylglutathione hydrolase [Mycobacterium tuberculosis H37Rv]	2	0.824138	1
497	2.03	2.03	17.23	9.538	9.538	gi|623361695	hypothetical protein P425_02508 [Mycobacterium tuberculosis H37Rv]	2	1.10662	1
498	2.03	2.03	3.431	1.144	1.144	gi|623370402	arylsulfatase AtsA [Mycobacterium tuberculosis H37Rv]	1	1.51356	0.342048
499	2.02	2.02	11.41	1.63	1.63	gi|623372195	DNA gyrase subunit B GyrB [Mycobacterium tuberculosis H37Rv]	2	0.990832	1
500	2.02	2.02	8.781	3.405	1.792	gi|623367450	respiratory nitrate reductase beta chain NarH [Mycobacterium tuberculosis H37Rv]	1	1.00925	0.862864
501	2.02	2.02	17.14	5.238	5.238	gi|623365977	imidazole glycerol phosphate dehydratase HisB [Mycobacterium tuberculosis H37Rv]	1	0.737904	0.592865
502	2.02	2.02	15.22	7.761	3.582	gi|623370247	polyprenyl-diphosphate synthase GrcC1 [Mycobacterium tuberculosis H37Rv]	1	0.946237	0.939645
503	2.02	2.02	11.47	4.78	4.78	gi|623369771	bifunctional purine biosynthesis protein PurH [Mycobacterium tuberculosis H37Rv]	1	1.14815	1
504	2.02	2.02	11.09	2.909	2.909	gi|623367146	arginyl-tRNA synthetase ArgS [Mycobacterium tuberculosis H37Rv]	1	0.981748	0.983923
505	2.02	2.02	10.24	2.683	2.683	gi|623361589	acyl-CoA dehydrogenase FadE21 [Mycobacterium tuberculosis H37Rv]	1	0.765597	0.520392
506	2.02	2.02	25.58	16.28	16.28	gi|623366020	50S ribosomal protein L20 RplT [Mycobacterium tuberculosis H37Rv]	1	0.758578	0.620946
507	2.02	2.02	11.61	7.865	7.865	gi|623365981	imidazole glycerol phosphate synthase subunit HisF [Mycobacterium tuberculosis H37Rv]	1	0.666807	0.450933
508	2.02	2.02	3.825	2.186	2.186	gi|623363503	ubiquinol-cytochrome C reductase QcrB [Mycobacterium tuberculosis H37Rv]	1	1.05682	0.619099
509	2.01	2.01	50	19.12	19.12	gi|623365974	deazaflavin-dependent nitroreductase [Mycobacterium tuberculosis H37Rv]	2	0.990832	0.985251
510	2.01	2.01	12.3	2.148	2.148	gi|623361532	(Dimethylallyl)adenosine tRNA methylthiotransferase MiaB [Mycobacterium tuberculosis H37Rv]	1	0.619441	0.443856
511	2.01	2.01	6.331	1.786	1.786	gi|623367449	respiratory nitrate reductase alpha chain NarG [Mycobacterium tuberculosis H37Rv]	1	1.24738	0.659468
512	2.01	2.01	27.8	6.341	6.341	gi|623366002	two-component system transcriptional regulator [Mycobacterium tuberculosis H37Rv]	1	0.954993	0.849184
513	2.01	2.01	16.95	13.98	8.898	gi|623361519	repressor LexA [Mycobacterium tuberculosis H37Rv]	1	1.23595	0.485101
514	2.01	2.01	10.97	3.011	3.011	gi|623359236	phosphomannomutase PmmA [Mycobacterium tuberculosis H37Rv]	1	1.00925	0.935543
515	2.01	2.01	8.889	2.889	2.889	gi|623359206	3-phosphoshikimate 1-carboxyvinyltransferase AroA [Mycobacterium tuberculosis H37Rv]	1	0.946237	0.919837
516	2.01	2.01	7.692	3.846	3.846	gi|623370161	acyl carrier protein desaturase DesA1 [Mycobacterium tuberculosis H37Rv]	1	0.809096	0.703327
518	2.01	2.01	11.65	2.265	2.265	gi|623363562	diacylglycerol kinase [Mycobacterium tuberculosis H37Rv]	1	0.824138	0.715859
519	2.01	2.01	27.21	20.59	13.24	gi|623361732	nucleoside diphosphate kinase NdkA [Mycobacterium tuberculosis H37Rv]	2	2.88403	0.280952
520	2.01	2.01	9.969	7.165	5.296	gi|623360767	lipoprotein LppY [Mycobacterium tuberculosis H37Rv]	1	1.10662	0.818467
521	2.01	2.01	6.757	4.865	4.865	gi|623367392	3-beta-hydroxysteroid dehydrogenase [Mycobacterium tuberculosis H37Rv]	1	0.990832	0.995026
522	2.01	2.01	10.42	10.42	5.417	gi|623367362	proline rich antigen Pra [Mycobacterium tuberculosis H37Rv]	1	1.92309	0.503807
523	2.01	2.01	7.973	4.319	4.319	gi|623366660	nucleotide-binding protein [Mycobacterium tuberculosis H37Rv]	1	0.636796	0.23965
524	2	6.08	25.44	9.756	9.756	gi|623357849	cyclopropane mycolic acid synthase 1 CmaA1 [Mycobacterium tuberculosis H37Rv]	3	0.316228	0.368773
525	2	2.01	11.15	2.011	2.011	gi|623365056	acetolactate synthase IlvG [Mycobacterium tuberculosis H37Rv]	1	1	0.930997
526	2	2	16.42	4.106	4.106	gi|623366026	phenylalanyl-tRNA synthetase alpha chain PheS [Mycobacterium tuberculosis H37Rv]	1	0.946237	0.928378
527	2	2	10.57	2.253	2.253	gi|623365086	urease alpha subunit UreC [Mycobacterium tuberculosis H37Rv]	1	0.963829	0.951963
529	2	2	8.277	2.237	2.237	gi|623372324	acyl-CoA dehydrogenase FadE1 [Mycobacterium tuberculosis H37Rv]	1	0.77983	0.65203
530	2	2	24.05	6.013	6.013	gi|623367044	homoserine kinase ThrB [Mycobacterium tuberculosis H37Rv]	1	1.02802	0.929795
531	2	2	10.22	4.738	4.738	gi|623361590	lipid-transfer protein Ltp1 [Mycobacterium tuberculosis H37Rv]	1	1.05682	0.90222
532	2	2	34.82	11.61	11.61	gi|623355566	iron-regulated H-NS-like protein Lsr2 [Mycobacterium tuberculosis H37Rv]	2	0.436516	0.557639
533	2	2	13.16	5.592	5.592	gi|623372197	membrane protein [Mycobacterium tuberculosis H37Rv]	1	1.03753	0.898474
534	2	2	15.71	6.513	6.513	gi|623367118	lipoprotein LprF [Mycobacterium tuberculosis H37Rv]	1	1.33045	0.601808
535	2	2	18.65	5.181	5.181	gi|623367062	cob(I)yrinic acid a,c-diamide adenosyltransferase [Mycobacterium tuberculosis H37Rv]	1	0.990832	0.948261
536	2	2	33.33	8.108	8.108	gi|623363823	hypothetical protein P425_02122 [Mycobacterium tuberculosis H37Rv]	1	0.630957	0.459304
537	2	2	13.31	5.666	5.666	gi|623363569	transcriptional regulator [Mycobacterium tuberculosis H37Rv]	1	1.40605	0.538507
538	2	2	21.97	5.83	5.83	gi|623361875	adenine phosphoribosyltransferase Apt [Mycobacterium tuberculosis H37Rv]	1	0.954993	0.936998
539	2	2	17.25	10.98	6.667	gi|623360832	secreted or membrane protein [Mycobacterium tuberculosis H37Rv]	1	0.972747	0.870909
540	2	2	10.39	4.154	4.154	gi|623360783	5-methyltetrahydropteroyltriglutamate-homocysteine methyltransferase [Mycobacterium tuberculosis H37Rv]	1	0.972747	0.897244
541	2	2	8.879	3.171	3.171	gi|623360755	3-isopropylmalate dehydratase LeuC [Mycobacterium tuberculosis H37Rv]	1	0.895365	0.718263
542	2	2	16.18	9.827	3.468	gi|623360026	NADP-dependent alcohol dehydrogenase AdhC [Mycobacterium tuberculosis H37Rv]	1	1.00925	0.665586
543	2	2	9.375	3.571	3.571	gi|623357899	phosphoglucosamine mutase [Mycobacterium tuberculosis H37Rv]	1	1.1272	0.796557
544	2	2	10.42	7.917	7.917	gi|623371281	periplasmic superoxide dismutase [Cu-Zn] SodC [Mycobacterium tuberculosis H37Rv]	1	1.88799	0.531591
545	2	2	25.97	25.97	12.99	gi|623370400	50S ribosomal protein L29 RpmC [Mycobacterium tuberculosis H37Rv]	1	0.972747	0.929307
546	2	2	7.663	7.663	7.663	gi|623370262	antigen Cfp30B [Mycobacterium tuberculosis H37Rv]	1	1.44544	0.490964
547	2	2	6.275	6.275	2.941	gi|623363705	UDP-N-acetylmuramoylalanyl-D-glutamyl-2,6-diaminopimelate-D-alanyl-D-alanyl ligase MurF [Mycobacterium tuberculosis H37Rv]	1	0.772681	0.642902
548	2	2	8.564	4.696	4.696	gi|623361828	3-dehydroquinate synthase AroB [Mycobacterium tuberculosis H37Rv]	1	0.765597	0.597516
549	2	2	9.677	5.242	5.242	gi|623361792	succinyl-CoA:3-ketoacid-CoA transferase alpha subunit ScoA [Mycobacterium tuberculosis H37Rv]	1	0.887156	0.771031
550	2	2	8.029	3.65	3.65	gi|623360010	3-demethylubiquinone-9 3-methyltransferase [Mycobacterium tuberculosis H37Rv]	1	0.625173	0.450626
551	2	2	21.19	15.23	15.23	gi|623357900	30S ribosomal protein S9 RpsI [Mycobacterium tuberculosis H37Rv]	1	0.510505	0.341315
552	2	2	6.548	3.869	3.869	gi|623355779	membrane protein [Mycobacterium tuberculosis H37Rv]	1	1.02802	0.821941
553	2	2	10.63	5.512	5.512	gi|623355696	transmembrane protein [Mycobacterium tuberculosis H37Rv]	1	1.04713	0.767528
554	2	2	11.4	6.618	6.618	gi|623355569	type III pantothenate kinase [Mycobacterium tuberculosis H37Rv]	1	0.862979	0.76683
555	2	2	17.28	17.28	17.28	gi|81555732	RecName: Full=Probable antitoxin MazE2	1	0.672977	0.494445
556	2	2	10.66	10.66	10.66	gi|623371278	polypeptide deformylase Def [Mycobacterium tuberculosis H37Rv]	1	1.00925	0.966459
557	2	2	4.386	4.386	4.386	gi|623370268	lipoprotein LpqN [Mycobacterium tuberculosis H37Rv]	1	1.34276	0.585981
558	2	2	5.116	5.116	5.116	gi|623367762	50S ribosomal protein L25 RplY [Mycobacterium tuberculosis H37Rv]	1	0.765597	0.564065
559	2	2	4.104	4.104	4.104	gi|623367430	enoyl-CoA hydratase EchA10 [Mycobacterium tuberculosis H37Rv]	1	0.711214	0.55342
560	2	2	7.787	7.787	7.787	gi|623363867	membrane protein [Mycobacterium tuberculosis H37Rv]	1	1.05682	0.803009
561	2	2	31.25	31.25	31.25	gi|623363658	prokaryotic ubiquitin-like protein Pup [Mycobacterium tuberculosis H37Rv]	1	1.03753	0.918252
562	2	2	1.856	1.856	1.856	gi|623363364	esterase LipM [Mycobacterium tuberculosis H37Rv]	2	0.801678	0.679526
563	2	2	4.811	4.811	4.811	gi|623361711	hypothetical protein P425_02524 [Mycobacterium tuberculosis H37Rv]	1	0.469894	0.490529
564	2	2	1.288	1.288	1.288	gi|623361520	alanine and glycine rich transmembrane protein [Mycobacterium tuberculosis H37Rv]	1	1.99526	0.325977
565	2	2	6.763	6.763	6.763	gi|623355823	superoxide dismutase [Fe] SodA [Mycobacterium tuberculosis H37Rv]	1	1.05682	0.657674
566	1.92	2	12.23	2.913	2.913	gi|623363520	aminopeptidase PepB [Mycobacterium tuberculosis H37Rv]	1	1.09648	0.786634
567	1.92	2	8.907	3.441	3.441	gi|623366100	carboxylase [Mycobacterium tuberculosis H37Rv]	1	1.25892	0.600082
568	1.92	2	9.244	5.462	5.462	gi|623371379	integral membrane protein [Mycobacterium tuberculosis H37Rv]	1	1.5417	0.442286
569	1.92	2	4.298	4.298	4.298	gi|623365965	biotin synthetase BioB [Mycobacterium tuberculosis H37Rv]	1	0.737904	0.591565
570	1.91	2.03	10.82	6.061	6.061	gi|623371286	phosphatidylserine decarboxylase Psd [Mycobacterium tuberculosis H37Rv]	1	0.824138	0.672982
571	1.9	1.9	5.071	2.028	2.028	gi|623361187	malate dehydrogenase Mqo [Mycobacterium tuberculosis H37Rv]	1	0.954993	0.539977
572	1.89	1.89	22.83	11.85	4.624	gi|623359235	hypothetical protein P425_03396 [Mycobacterium tuberculosis H37Rv]	1	1.01859	0.949029
573	1.89	1.89	7.985	2.662	2.662	gi|623360011	alpha-1,4 glucanbranching enzyme [Mycobacterium tuberculosis H37Rv]	1	0.92045	0.841922
574	1.89	1.89	4.536	0.9278	0.9278	gi|623358955	arylsulfatase AtsB [Mycobacterium tuberculosis H37Rv]	1	0.990832	0.999103
575	1.89	1.89	7.826	7.826	3.188	gi|623367355	enoyl-CoA hydratase EchA9 [Mycobacterium tuberculosis H37Rv]	1	0.862979	0.778478
576	1.88	1.88	19.7	19.7	12.63	gi|623360754	3-isopropylmalate dehydratase LeuD [Mycobacterium tuberculosis H37Rv]	2	1.00925	0.797818
577	1.86	1.86	21.84	9.688	1.149	gi|623363662	mycobacterial proteasome ATPase Mpa [Mycobacterium tuberculosis H37Rv]	1	0.990832	0.811242
578	1.86	1.86	14.92	7.182	7.182	gi|623367466	succinyldiaminopimelate transaminase [Mycobacterium tuberculosis H37Rv]	1	1.07647	0.866672
579	1.85	1.85	11	2.589	2.589	gi|623355571	pantoate-beta-alanine ligase PanC [Mycobacterium tuberculosis H37Rv]	1	0.654636	0.481453
580	1.85	1.85	6.287	3.593	3.593	gi|623365149	oxidoreductase [Mycobacterium tuberculosis H37Rv]	1	0.990832	0.738592
581	1.85	1.85	4.867	4.867	4.867	gi|623372374	YhgE/Pip domain-containing protein [Mycobacterium tuberculosis H37Rv]	1	1.38038	0.552869
582	1.85	1.85	4.088	4.088	4.088	gi|623363425	molybdopterin biosynthesis protein MoeW [Mycobacterium tuberculosis H37Rv]	1	0.981748	0.980474
583	1.84	1.84	18.42	12.72	8.772	gi|623364114	immunogenic protein MPT64 [Mycobacterium tuberculosis H37Rv]	1	1.01859	0.936432
584	1.83	1.83	9.158	5.613	1.477	gi|623365072	hypothetical protein P425_01900 [Mycobacterium tuberculosis H37Rv]	1	1.11686	0.687966
585	1.81	1.81	31.73	16.87	5.622	gi|623371341	phosphoglycerate mutase Gpm1 [Mycobacterium tuberculosis H37Rv]	1	0.990832	0.860739
586	1.81	1.81	19.72	14.79	14.79	gi|623370330	50S ribosomal protein L11 RplK [Mycobacterium tuberculosis H37Rv]	2	0.751623	0.513451
587	1.8	1.83	16.31	3.077	3.077	gi|623361230	oxidoreductase [Mycobacterium tuberculosis H37Rv]	1	0.887156	0.825835
588	1.8	1.81	10.78	6.739	6.739	gi|623361580	secreted L-alanine dehydrogenase Ald [Mycobacterium tuberculosis H37Rv]	2	1.04713	1
589	1.8	1.8	27.07	2.439	2.439	gi|623363701	undecaprenyldiphospho-muramoylpentapeptide beta-N-acetylglucosaminyltransferase [Mycobacterium tuberculosis H37Rv]	1	0.570164	0.39118
590	1.78	4.02	19.43	9.554	9.554	gi|623355742	s-adenosylmethionine-dependent methyltransferase [Mycobacterium tuberculosis H37Rv]	2	1.69044	0.400341
591	1.77	1.77	6.075	2.804	2.804	gi|81670004	RecName: Full=Trehalase; AltName: Full=Alpha,alpha-trehalase; AltName: Full=Alpha,alpha-trehalose glucohydrolase	1	0.963829	0.917549
592	1.77	1.77	4.36	4.36	4.36	gi|623360004	tRNA (5-methylaminomethyl-2-thiouridylate)-methyltransferase TrmU [Mycobacterium tuberculosis H37Rv]	1	0.816582	0.708331
593	1.77	1.77	2.19	2.19	2.19	gi|623355483	fatty-acid-CoA ligase FadD19 [Mycobacterium tuberculosis H37Rv]	1	1.1695	0.742296
594	1.76	1.76	8.318	2.079	2.079	gi|623361790	acetyl-/propionyl-CoA carboxylase beta subunit AccD1 [Mycobacterium tuberculosis H37Rv]	1	0.895365	0.800039
595	1.75	1.76	6.304	2.865	1.862	gi|623366009	excinuclease ABC UvrB [Mycobacterium tuberculosis H37Rv]	1	0.816582	0.669768
596	1.74	1.74	25.15	15.27	3.593	gi|623360074	oxidoreductase [Mycobacterium tuberculosis H37Rv]	1	0.954993	0.768926
597	1.74	1.74	9.441	4.545	4.545	gi|623365069	haloalkane dehalogenase 2 [Mycobacterium tuberculosis H37Rv]	1	0.981748	0.97823
598	1.73	1.73	9.091	7.611	4.44	gi|623365952	prophage PhiRv1 protein [Mycobacterium tuberculosis H37Rv]	1	0.937562	0.488566
599	1.72	1.73	4.308	4.308	4.308	gi|623364146	ATPase [Mycobacterium tuberculosis H37Rv]	2	0.717794	0.472679
600	1.71	1.71	7.817	2.156	2.156	gi|588481772	integrase [Mycobacterium tuberculosis H37Rv]	1	0.937562	0.907058
601	1.69	1.69	17.08	8.541	4.626	gi|623361897	acyl-CoA thioesterase II TesB2 [Mycobacterium tuberculosis H37Rv]	1	0.990832	0.992836
602	1.68	1.68	11.17	8.596	4.298	gi|623365970	quinolinate synthetase NadA [Mycobacterium tuberculosis H37Rv]	1	0.972747	0.90547
603	1.68	1.68	7.908	4.337	4.337	gi|623355585	ESX-1 secretion-associated protein EspA [Mycobacterium tuberculosis H37Rv]	1	1.22462	0.636905
604	1.67	1.67	23.15	3.58	3.58	gi|81669265	RecName: Full=Putative trans-acting enoyl reductase Rv2449c	1	1.18032	0.518714
605	1.67	1.67	20.49	6.667	1.975	gi|623370214	hypothetical protein P425_00549 [Mycobacterium tuberculosis H37Rv]	1	0.981748	0.984291
606	1.66	1.66	8.556	6.952	6.952	gi|623360152	hypothetical protein P425_03301 [Mycobacterium tuberculosis H37Rv]	2	1.52757	0.450455
607	1.65	1.65	16.39	6.024	2.651	gi|623355752	lipase LipE [Mycobacterium tuberculosis H37Rv]	1	0.928966	1
608	1.64	1.66	13.18	6.202	6.202	gi|623360013	hypothetical protein P425_03160 [Mycobacterium tuberculosis H37Rv]	1	0.855067	0.772033
609	1.64	1.64	5.106	5.106	1.915	gi|623355692	hypothetical protein P425_03868 [Mycobacterium tuberculosis H37Rv]	1	1.03753	0.550352
610	1.62	1.62	26.69	13.2	9.971	gi|623355866	membrane protein [Mycobacterium tuberculosis H37Rv]	2	1.01859	0.952218
611	1.62	1.62	22.56	13.16	13.16	gi|623365837	ABC transporter ATP-binding protein [Mycobacterium tuberculosis H37Rv]	3	1	0.872752
612	1.62	1.62	9.264	7.601	3.325	gi|623372423	membrane protein [Mycobacterium tuberculosis H37Rv]	1	1.21339	0.638877
613	1.62	1.62	25	16.07	6.548	gi|623360770	acetolactate synthase small subunit IlvN [Mycobacterium tuberculosis H37Rv]	1	1.02802	0.660038
614	1.62	1.62	3.623	3.623	3.623	gi|623370472	cytochrome P450 126 Cyp126 [Mycobacterium tuberculosis H37Rv]	1	0.809096	0.698417
615	1.6	1.62	13.88	3.673	3.673	gi|623369740	manganese transporter [Mycobacterium tuberculosis H37Rv]	1	1.11686	0.706144
616	1.58	1.58	4.805	1.558	1.558	gi|623369784	metal cation transporter P-type ATPase CtpV [Mycobacterium tuberculosis H37Rv]	1	0.824138	0.717452
617	1.57	1.57	16.76	6.704	6.704	gi|623370410	50S ribosomal protein L6 RplF [Mycobacterium tuberculosis H37Rv]	1	0.847227	0.762286
618	1.55	1.55	12.36	6.941	2.82	gi|623355596	d-alanyl-d-alanine carboxypeptidase [Mycobacterium tuberculosis H37Rv]	1	0.990832	0.995402
619	1.55	1.55	16.33	12.24	12.24	gi|623369783	hypothetical protein P425_01009 [Mycobacterium tuberculosis H37Rv]	1	1.15878	0.755426
620	1.53	1.53	16.67	3.667	3.667	gi|623372327	epoxide hydrolase EphF [Mycobacterium tuberculosis H37Rv]	1	1.09648	0.832588
621	1.53	1.53	17.01	3.472	3.472	gi|623363709	hypothetical protein P425_02238 [Mycobacterium tuberculosis H37Rv]	1	2.01372	0.319106
622	1.52	1.52	15.04	5.251	5.251	gi|623355811	seryl-tRNA synthetase SerS [Mycobacterium tuberculosis H37Rv]	2	0.92045	0.856743
623	1.52	1.52	6.818	2.922	2.922	gi|623361873	peptidyl-prolyl cis-trans isomerase B PpiB [Mycobacterium tuberculosis H37Rv]	1	1	0.996081
624	1.51	1.51	11.79	3.883	2.219	gi|623360042	acyl-CoA dehydrogenase FadE22 [Mycobacterium tuberculosis H37Rv]	1	0.990832	1
625	1.48	1.48	15.48	8.065	8.065	gi|623370179	transmembrane protein [Mycobacterium tuberculosis H37Rv]	1	1.40605	0.537215
626	1.47	1.47	10.98	1.894	1.894	gi|623367327	dehydrogenase FAD flavoprotein gmc oxidoreductase [Mycobacterium tuberculosis H37Rv]	1	0.92045	0.880483
627	1.46	1.46	15.2	2.206	2.206	gi|623359234	mannose-6-phosphate isomerase ManA [Mycobacterium tuberculosis H37Rv]	1	1.15878	0.760281
628	1.46	1.46	19.2	10.8	10.8	gi|623363526	transmembrane protein [Mycobacterium tuberculosis H37Rv]	3	1.00925	1
629	1.46	1.46	14.06	9.375	9.375	gi|623370231	lactoylglutathione lyase [Mycobacterium tuberculosis H37Rv]	1	1.1695	0.744416
630	1.45	1.46	5.544	3.696	2.259	gi|623361734	folylpolyglutamate synthase FolC [Mycobacterium tuberculosis H37Rv]	1	1.10662	1
631	1.45	1.45	11.54	8.077	2.692	gi|623361566	oxidoreductase [Mycobacterium tuberculosis H37Rv]	1	1.00925	0.85144
632	1.43	1.54	27.67	23.9	20.13	gi|623372449	heat shock protein Hsp [Mycobacterium tuberculosis H37Rv]	2	2.65461	0.316514
633	1.43	1.43	14.96	5.983	5.983	gi|623370243	ubiquinone/menaquinone biosynthesis methyltransferase MenH [Mycobacterium tuberculosis H37Rv]	1	0.751623	0.608307
634	1.42	1.43	35.32	12.44	12.44	gi|109157291	Chain A, Crystal Structure Of Mycobacterium Tuberculosis Adenylate Kinase Complexed With Two Molecules Of Adp And Mg	2	0.954993	0.631352
635	1.42	1.43	12.97	3.481	3.481	gi|623367411	epoxide hydrolase EphC [Mycobacterium tuberculosis H37Rv]	1	1.19124	0.691719
636	1.41	1.41	16.67	4.762	4.762	gi|623370232	oxidoreductase [Mycobacterium tuberculosis H37Rv]	1	1.35519	0.524728
637	1.41	1.41	13.17	8.065	4.301	gi|623361825	cytoplasmic peptidase PepQ [Mycobacterium tuberculosis H37Rv]	1	0.963829	0.75963
638	1.41	1.41	5.98	2.99	2.99	gi|623370167	s-adenosylmethionine-dependent methyltransferase [Mycobacterium tuberculosis H37Rv]	1	1.25892	0.601644
639	1.41	1.41	3.178	3.178	3.178	gi|623365044	PPE family protein PPE32 [Mycobacterium tuberculosis H37Rv]	1	1.03753	0.82077
640	1.4	1.41	24.06	6.952	6.952	gi|623372242	hypothetical protein P425_00055 [Mycobacterium tuberculosis H37Rv]	1	0.937562	0.867669
641	1.4	1.4	10.21	2.695	2.695	gi|623360810	p-hydroxybenzoyl-AMP ligase FadD22 [Mycobacterium tuberculosis H37Rv]	1	0.737904	0.536854
642	1.39	1.39	8.725	4.446	0.8389	gi|623363671	methionine synthase MetH [Mycobacterium tuberculosis H37Rv]	1	0.990832	0.928748
643	1.38	1.38	14.75	7.775	3.485	gi|623360748	d-alanine ligase DdlA [Mycobacterium tuberculosis H37Rv]	1	0.963829	0.87744
644	1.37	1.38	22.12	11.52	11.52	gi|623360115	two-component system transcriptional regulatory protein DevR [Mycobacterium tuberculosis H37Rv]	2	1.11686	0.798847
645	1.37	1.38	6.673	0.6399	0.6399	gi|623355770	integral membrane indolylacetylinositol arabinosyltransferase EmbC [Mycobacterium tuberculosis H37Rv]	1	1.05682	0.89465
646	1.37	1.38	14.48	5.094	5.094	gi|88192446	Chain B, Anthranilate Phosphoribosyltransferase (Trpd) From Mycobacterium Tuberculosis (Apo Structure)	1	1.1695	0.751251
647	1.36	1.36	6.133	4	4	gi|81814819	RecName: Full=Putative monooxygenase Rv1533	1	1.10662	0.826343
648	1.35	1.35	14.38	1.307	1.307	gi|623363360	glycolate oxidase subunit GlcD [Mycobacterium tuberculosis H37Rv]	1	0.879022	0.813457
649	1.35	1.35	4.497	4.497	4.497	gi|623363519	adenylate cyclase [Mycobacterium tuberculosis H37Rv]	1	1.24738	0.662911
650	1.34	1.34	13	3.517	1.376	gi|623361789	acetyl-/propionyl-coenzyme A carboxylase alpha chain alpha subunit AccA1 [Mycobacterium tuberculosis H37Rv]	1	0.946237	0.777539
651	1.33	1.34	22.26	6.792	6.792	gi|623364181	hypothetical protein P425_02114 [Mycobacterium tuberculosis H37Rv]	1	0.981748	1
652	1.33	1.33	4.568	1.852	1.852	gi|623355653	bifunctional membrane-associated penicillin-binding protein 1A/1B PonA2 [Mycobacterium tuberculosis H37Rv]	1	0.862979	0.778296
653	1.33	1.33	4.286	4.286	4.286	gi|623369703	exported protein [Mycobacterium tuberculosis H37Rv]	1	1.69044	0.402213
654	1.33	1.33	5.102	5.102	5.102	gi|623366031	acetylglutamate kinase ArgB [Mycobacterium tuberculosis H37Rv]	1	1.0666	0.877378
655	1.31	1.31	1.6	1.6	1.6	gi|623370455	NAD-dependent zinc-type alcohol dehydrogenase AdhB [Mycobacterium tuberculosis H37Rv]	1	1.05682	0.888958
656	1.28	1.28	15.23	7.125	7.125	gi|623363841	hypothetical protein P425_02140 [Mycobacterium tuberculosis H37Rv]	2	1.02802	1
657	1.28	1.28	18.44	8.357	8.357	gi|623361176	N utilization substance protein NusA [Mycobacterium tuberculosis H37Rv]	2	0.963829	0.739801
658	1.27	3.48	22.53	10.92	8.532	gi|623370333	methoxy mycolic acid synthase 3 MmaA3 [Mycobacterium tuberculosis H37Rv]	2	0.510505	0.369595
659	1.26	1.27	18.33	5	5	gi|623361553	dihydrodipicolinate synthase DapA [Mycobacterium tuberculosis H37Rv]	1	0.83946	0.651615
660	1.26	1.27	6.508	3.905	3.905	gi|623371362	membrane-anchored mycosin MycP3 [Mycobacterium tuberculosis H37Rv]	1	1.38038	0.554104
661	1.25	1.25	11.94	4.453	2.834	gi|623365103	acetyl-CoA acetyltransferase [Mycobacterium tuberculosis H37Rv]	1	1.14815	0.779387
662	1.24	1.24	42.31	32.05	32.05	gi|623370183	excisionase [Mycobacterium tuberculosis H37Rv]	3	0.990832	0.868503
663	1.22	1.22	18.41	11.44	11.44	gi|623372328	transcriptional regulator [Mycobacterium tuberculosis H37Rv]	2	0.963829	0.864159
664	1.21	1.22	5.607	5.607	5.607	gi|623361747	ATP-dependent Clp protease proteolytic subunit 2 ClpP2 [Mycobacterium tuberculosis H37Rv]	1	1	0.919956
665	1.21	1.21	8.094	3.204	1.518	gi|623355774	acyl-CoA dehydrogenase FadE35 [Mycobacterium tuberculosis H37Rv]	1	1.22462	0.645699
666	1.21	1.21	11.92	6.923	6.923	gi|623364140	3-alpha-(or 20-beta)-hydroxysteroid dehydrogenase FabG3 [Mycobacterium tuberculosis H37Rv]	1	0.847227	0.7617
667	1.2	1.21	16.74	8.14	4.884	gi|623365138	cinA-like protein CinA [Mycobacterium tuberculosis H37Rv]	2	0.972747	0.938156
668	1.2	1.21	9.249	4.335	4.335	gi|623355655	cysteine synthase A [Mycobacterium tuberculosis H37Rv]	1	0.794328	0.540439
669	1.19	1.19	14.95	4.381	2.577	gi|623372435	lipoprotein LpqI [Mycobacterium tuberculosis H37Rv]	1	0.963829	0.929393
670	1.19	1.19	4.397	2.28	2.28	gi|623367334	bifunctional enzyme CysN/CysC [Mycobacterium tuberculosis H37Rv]	1	0.928966	1
671	1.18	1.18	12.22	7.074	7.074	gi|160286192	Chain B, X-Ray Crystal Structure Of Hsad From Mycobacterium Tuberculosis	2	0.990832	1
672	1.15	1.15	31.36	31.36	10.17	gi|623365864	hypothetical protein P425_01546 [Mycobacterium tuberculosis H37Rv]	1	0.972747	0.955143
673	1.15	1.15	3.907	1.795	1.795	gi|623361821	arginine decarboxylase [Mycobacterium tuberculosis H37Rv]	1	0.597035	0.418244
674	1.14	1.14	7.736	4.585	4.585	gi|623372263	glutamine-transport ABC transporter transmembrane protein [Mycobacterium tuberculosis H37Rv]	1	1.02802	0.938079
675	1.13	1.13	14.44	7.754	4.813	gi|623361922	hypothetical protein P425_02740 [Mycobacterium tuberculosis H37Rv]	1	0.954993	0.864183
676	1.12	1.12	19.82	5.53	5.53	gi|623361762	hypothetical protein P425_02577 [Mycobacterium tuberculosis H37Rv]	1	0.847227	0.644561
677	1.12	1.12	21.52	21.52	21.52	gi|623370482	phosphoribosylformylglycinamidine synthase [Mycobacterium tuberculosis H37Rv]	1	0.990832	0.920209
678	1.1	1.1	20.62	3.093	3.093	gi|623361180	prolyl-tRNA synthetase ProS [Mycobacterium tuberculosis H37Rv]	1	1	0.866356
679	1.09	1.09	9.753	3.571	1.923	gi|623371284	transitional endoplasmic reticulum ATPase [Mycobacterium tuberculosis H37Rv]	1	0.787046	0.607892
680	1.08	1.08	14.37	8.504	8.504	gi|623361514	hydrolase [Mycobacterium tuberculosis H37Rv]	2	0.954993	0.599815
681	1.05	1.05	8.029	4.38	4.38	gi|623355819	glycerophosphoryl diester phosphodiesterase GlpQ1 [Mycobacterium tuberculosis H37Rv]	1	0.855067	0.773025
682	1.04	1.04	5.208	3.75	3.75	gi|623355554	DNA repair protein RadA [Mycobacterium tuberculosis H37Rv]	1	0.698232	0.538117
683	1.02	1.02	26.77	17.32	13.39	gi|623355768	decaprenylphosphoryl-D-2-keto erythro pentose reductase [Mycobacterium tuberculosis H37Rv]	3	0.946237	0.537088
685	1	1	8.779	1.527	1.527	gi|623360030	oxidoreductase [Mycobacterium tuberculosis H37Rv]	1	1.0666	0.734378
686	0.99	0.99	8.754	1.929	1.929	gi|623367463	NADPH dependent 2,4-dienoyl-CoA reductase FadH [Mycobacterium tuberculosis H37Rv]	1	1.13763	0.722067
687	0.99	0.99	28.26	8.696	8.696	gi|623364157	hypothetical protein P425_02090 [Mycobacterium tuberculosis H37Rv]	1	0.981748	0.992372
688	0.98	0.98	31.13	8.171	8.171	gi|623367354	enoyl-CoA hydratase EchA8 [Mycobacterium tuberculosis H37Rv]	2	0.954993	0.643881
689	0.98	0.98	7.816	5.583	3.722	gi|623360134	NADH dehydrogenase subunit G NuoG [Mycobacterium tuberculosis H37Rv]	3	0.981748	0.930936
690	0.97	0.98	12.57	7.592	2.356	gi|81345719	RecName: Full=CRISPR-associated protein Csm6; AltName: Full=CRISPR type III-A/Mtube-associated protein Csm6	1	1.00925	0.762216
691	0.97	0.97	8.824	5.229	5.229	gi|623367758	4-diphosphocytidyl-2-C-methyl-D-erythritol kinase IspE [Mycobacterium tuberculosis H37Rv]	1	1.02802	0.927533
692	0.96	0.97	23.75	15.04	11.35	gi|623363698	cell division protein FtsZ [Mycobacterium tuberculosis H37Rv]	2	1.01859	0.547912
693	0.96	0.96	3.766	3.766	3.766	gi|623364156	hypothetical protein P425_02089 [Mycobacterium tuberculosis H37Rv]	1	1.0666	0.72551
694	0.95	0.95	8.955	8.955	8.955	gi|623355617	cold shock protein A CspA [Mycobacterium tuberculosis H37Rv]	1	1.01859	0.959037
695	0.94	0.94	10.16	2.032	2.032	gi|623370256	hypothetical protein P425_00592 [Mycobacterium tuberculosis H37Rv]	1	0.862979	0.780701
696	0.94	0.94	10.88	1.592	1.592	gi|623355530	acyl-CoA dehydrogenase FadE31 [Mycobacterium tuberculosis H37Rv]	1	1.08643	0.851983
697	0.94	0.94	9.926	4.467	4.467	gi|657232134	Chain B, M. Tuberculosis 1-deoxy-d-xylulose-5-phosphate Reductoisomerase W203f Mutant Bound To Fosmidomycin And Nadph	1	0.772681	0.341797
698	0.92	1	6.312	2.661	0.7426	gi|81345886	RecName: Full=Putative inactive phenolphthiocerol synthesis polyketide synthase type I Pks1	1	0.636796	0.462642
699	0.92	0.92	11.64	2.83	2.83	gi|623367255	dihydropteroate synthase 2 FolP2 [Mycobacterium tuberculosis H37Rv]	1	0.654636	0.480383
700	0.92	0.92	2.051	2.051	2.051	gi|623370445	acyl-CoA dehydrogenase FadE9 [Mycobacterium tuberculosis H37Rv]	1	0.981748	0.990847
701	0.91	0.91	8.159	8.159	4.196	gi|623371408	aspartate aminotransferase AspC [Mycobacterium tuberculosis H37Rv]	1	0.539511	0.236938
702	0.9	0.91	7.609	4.348	4.348	gi|623363517	branched-chain-amino-acid aminotransferase IlvE [Mycobacterium tuberculosis H37Rv]	1	0.990832	1
703	0.9	0.9	1.748	1.748	1.748	gi|623372365	MCE-family protein Mce1C [Mycobacterium tuberculosis H37Rv]	1	0.990832	0.925291
704	0.89	0.9	23.17	9.929	8.274	gi|623361871	histidyl-tRNA synthetase HisS [Mycobacterium tuberculosis H37Rv]	2	0.847227	0.615919
705	0.89	0.9	2.932	2.932	2.932	gi|623366033	ornithine carbamoyltransferase, anabolic ArgF [Mycobacterium tuberculosis H37Rv]	1	0.831764	0.734519
706	0.88	0.89	6.173	3.21	3.21	gi|623371287	molybdopterin biosynthesis protein MoeA2 [Mycobacterium tuberculosis H37Rv]	1	0.903649	0.854634
707	0.88	0.88	25.2	19.51	12.2	gi|623365845	thioredoxin TrxB1 [Mycobacterium tuberculosis H37Rv]	1	1.5417	0.463993
708	0.87	0.87	57.41	27.78	13.89	gi|623361768	transposase [Mycobacterium tuberculosis H37Rv]	1	0.92045	0.407179
709	0.86	0.86	15.04	6.069	3.43	gi|623363538	hypothetical protein P425_02309 [Mycobacterium tuberculosis H37Rv]	1	0.972747	0.833443
710	0.86	0.86	4.2	4.2	1.4	gi|623371267	lipoprotein aminopeptidase LpqL [Mycobacterium tuberculosis H37Rv]	1	1.0666	0.266827
711	0.86	0.86	10.39	6.818	6.818	gi|623360065	acetyl-hydrolase/esterase LipR [Mycobacterium tuberculosis H37Rv]	1	1	0.981113
712	0.84	0.84	13.04	3.382	3.382	gi|623361753	hypothetical protein P425_02568 [Mycobacterium tuberculosis H37Rv]	1	1.45881	0.507257
713	0.82	0.82	7.085	3.239	3.239	gi|623358949	piperideine-6-carboxylic acid dehydrogenase Pcd [Mycobacterium tuberculosis H37Rv]	1	1.15878	0.756362
714	0.82	0.82	24.24	13.13	13.13	gi|623360780	glutamyl-tRNA amidotransferase GatC [Mycobacterium tuberculosis H37Rv]	1	1.30617	0.609957
715	0.82	0.82	2.421	2.421	2.421	gi|623372410	fatty-acid-CoA ligase FadD4 [Mycobacterium tuberculosis H37Rv]	1	0.77983	0.650601
716	0.8	0.8	3.78	1.89	1.89	gi|623367454	lipoprotein LpqW [Mycobacterium tuberculosis H37Rv]	1	0.505825	0.335073
717	0.79	0.8	9.009	9.009	9.009	gi|623355796	hypothetical protein P425_03977 [Mycobacterium tuberculosis H37Rv]	1	0.990832	0.976191
718	0.79	0.79	19.21	8.475	1.977	gi|623369738	hypothetical protein P425_00964 [Mycobacterium tuberculosis H37Rv]	1	0.625173	0.449383
719	0.77	0.77	8.544	8.544	4.66	gi|81343104	RecName: Full=Putative acetolactate synthase large subunit IlvX; Short=ALS; AltName: Full=Acetohydroxy-acid synthase large subunit; Short=AHAS	1	1.21339	0.609658
720	0.77	0.77	12.74	6.604	6.604	gi|636483416	hypothetical protein Rv0786c [Mycobacterium tuberculosis H37Rv]	1	1.00925	0.975867
721	0.76	0.77	5.352	2.817	2.817	gi|623372318	serine protease PepA [Mycobacterium tuberculosis H37Rv]	1	1.55597	0.454841
723	0.75	0.75	8.447	1.792	0.6826	RRRRRgi|623366017	REVERSED lysyl-tRNA synthetase 2 LysX [Mycobacterium tuberculosis H37Rv]	1	0.77983	0.650826
724	0.75	0.75	7.276	1.354	1.354	gi|623355849	ESX-1 secretion system protein EccCb1 [Mycobacterium tuberculosis H37Rv]	1	0.691831	0.529348
725	0.75	0.75	15.22	2.174	2.174	gi|623360066	oxidoreductase [Mycobacterium tuberculosis H37Rv]	1	0.413047	0.276846
726	0.71	0.71	8.621	5.665	3.941	gi|623355893	N-acetylmuramoyl-L-alanine amidase [Mycobacterium tuberculosis H37Rv]	1	0.847227	0.753263
727	0.71	0.71	16.67	4.872	4.872	gi|623372266	cystathionine beta-lyase [Mycobacterium tuberculosis H37Rv]	1	1.09648	0.832267
728	0.71	0.71	6.624	2.137	2.137	gi|623367283	sugar-binding lipoprotein LpqY [Mycobacterium tuberculosis H37Rv]	1	1.20226	0.702019
729	0.69	0.69	18.77	11.26	4.826	gi|623366687	transaldolase Tal [Mycobacterium tuberculosis H37Rv]	1	1.1272	0.695923
730	0.68	0.69	7.258	7.258	4.032	gi|623367733	adhesion component transport ABC transporter ATP-binding protein [Mycobacterium tuberculosis H37Rv]	1	1	0.956609
731	0.68	0.68	22.39	12.69	4.851	gi|635576426	Chain B, Crystal Structure Of Biotin Protein Ligase (rv3279c) Of Mycobacterium Tuberculosis, Complexed With Biotinyl-5'-amp	1	0.990832	0.985013
732	0.67	0.67	24.81	8.333	3.22	gi|623361502	RNA polymerase sigma factor SigA [Mycobacterium tuberculosis H37Rv]	1	1	0.949101
733	0.66	0.66	7.074	4.823	4.823	gi|623367266	antibiotic transporter ATP-binding protein [Mycobacterium tuberculosis H37Rv]	1	0.870964	0.803273
734	0.65	0.65	8.868	3.208	3.208	gi|623372366	MCE-family protein Mce1D [Mycobacterium tuberculosis H37Rv]	1	1.14815	0.694919
735	0.64	0.64	22.1	11.6	7.182	gi|81671764	RecName: Full=SecB-like chaperone Rv1957	1	0.963829	0.891932
736	0.63	0.65	16.09	4.598	4.598	gi|623366677	triosephosphate isomerase Tpi [Mycobacterium tuberculosis H37Rv]	1	1.08643	0.855691
737	0.63	0.63	8.475	6.992	4.237	gi|623371361	ESX-3 secretion system protein EccD3 [Mycobacterium tuberculosis H37Rv]	1	1.03753	0.927192
738	0.62	0.62	15.96	15.96	15.96	gi|623363433	ESAT-6 like protein EsxO [Mycobacterium tuberculosis H37Rv]	1	1.0666	0.867352
739	0.61	0.61	18.26	12.17	0	gi|623372384	dihydroxy-acid dehydratase IlvD [Mycobacterium tuberculosis H37Rv]	0	1.00925	0.736746
740	0.6	0.6	8.216	2.347	2.347	gi|623361744	ATP-dependent Clp protease ATP-binding subunit ClpX [Mycobacterium tuberculosis H37Rv]	1	0.954993	0.813178
741	0.6	0.6	6.383	5.775	2.432	gi|623370175	hypothetical protein P425_00510 [Mycobacterium tuberculosis H37Rv]	1	0.990832	0.999839
742	0.59	0.59	6.911	6.911	6.911	gi|623360031	transcriptional regulator AsnC-family [Mycobacterium tuberculosis H37Rv]	1	1.35519	0.552688
743	0.58	0.58	18.92	3.326	3.326	gi|586500348	Chain B, Crystal Structure Of M. Tuberculosis Dpre1 In Complex With Pbtz169	1	0.990832	1
744	0.58	0.58	12.36	9.041	2.583	gi|623370362	acyl-CoA dehydrogenase FadE8 [Mycobacterium tuberculosis H37Rv]	1	0.946237	0.796978
745	0.57	0.58	14.43	3.78	2.062	RRRRRgi|623372311	REVERSED oxalyl-CoA decarboxylase OxcA [Mycobacterium tuberculosis H37Rv]	1	2.31206	1
746	0.56	0.57	5.657	4.242	1.414	gi|623360064	oxidoreductase [Mycobacterium tuberculosis H37Rv]	1	0.679204	0.469795
747	0.54	0.54	12.68	2.465	2.465	gi|623361533	hypothetical protein P425_02850 [Mycobacterium tuberculosis H37Rv]	1	0.586138	0.419765
748	0.53	0.53	4.245	0.9872	0.9872	gi|623363877	helicase HelZ [Mycobacterium tuberculosis H37Rv]	1	0.990832	1
749	0.53	0.53	13.45	7.586	4.483	gi|623361500	inositol-1-monophosphatase SuhB [Mycobacterium tuberculosis H37Rv]	1	0.990832	1
750	0.53	0.53	5.144	1.646	1.646	gi|623367416	transcriptional regulator [Mycobacterium tuberculosis H37Rv]	1	0.60256	0.412585
751	0.53	0.53	5.968	1.774	1.774	gi|532138115	Chain B, Crystal Structure Of M. Tuberculosis Tres	1	1.0666	0.876947
752	0.51	0.71	11.86	5.138	2.372	gi|623372340	aldehyde dehydrogenase (NAD+) [Mycobacterium tuberculosis H37Rv]	1	0.981748	0.908499
753	0.5	0.5	15.12	9.641	2.268	gi|623363561	flavoprotein [Mycobacterium tuberculosis H37Rv]	1	1.02802	0.753078
754	0.5	0.5	26.11	8.28	8.28	gi|623367808	hypothetical protein P425_01106 [Mycobacterium tuberculosis H37Rv]	1	0.0138038	0.0394971
755	0.49	0.5	5.861	5.861	5.861	gi|623355790	cof-like hydrolase [Mycobacterium tuberculosis H37Rv]	1	0.831764	0.728631
757	0.48	0.49	4.396	4.396	4.396	gi|623367088	hypothetical protein P425_01393 [Mycobacterium tuberculosis H37Rv]	1	0.787046	0.666365
758	0.48	0.48	5.338	3.454	2.041	gi|81340938	RecName: Full=Neutral ceramidase; Short=N-CDase; Short=NCDase; AltName: Full=Acylsphingosine deacylase; AltName: Full=N-acylsphingosine amidohydrolase	1	1.1695	0.394849
759	0.48	0.48	21.79	12.82	12.82	gi|623361578	hypothetical protein P425_02895 [Mycobacterium tuberculosis H37Rv]	2	0.928966	0.735274
760	0.47	0.47	8.625	3.263	3.263	gi|623359255	phosphoribosylaminoimidazole carboxylase ATPase subunit PurK [Mycobacterium tuberculosis H37Rv]	1	0.903649	0.82948

## Sheet: Experiment-2
N	Unused	Total	%Cov	%Cov(50)	%Cov(95)	Accession	Name	Peptides (95%)	Protein expression (yidC(-)/Control)	p-value															Biological Processes	Molecular Function	PANTHER ID
1	76.93	76.93	29.75	18.83	16.29	gi|623361813	fatty acid synthase Fas [Mycobacterium tuberculosis H37Rv]	38	0.731139	0.186142
2	74.23	74.23	40.08	31.26	25.39	gi|623360803	mycocerosic acid synthase membrane-associated Mas [Mycobacterium tuberculosis H37Rv]	50	0.448745	6.05138e-05
3	40.94	40.94	46.67	42.78	37.59	gi|623371289	chaperonin 2 GroEL2 [Mycobacterium tuberculosis H37Rv]	38	0.325087	0.0199691
4	36.37	36.37	39	34.26	26.88	gi|623367420	5-methyltetrahydropteroyltriglutamate-homocysteine methyltransferase MetE [Mycobacterium tuberculosis H37Rv]	24	0.981748	0.976702
5	32.95	32.95	26.28	21.42	16.89	gi|623370357	DNA-directed RNA polymerase RpoB [Mycobacterium tuberculosis H37Rv]	16	0.972747	0.380551
6	32.23	32.23	58.33	52.53	52.53	gi|623370375	iron-regulated elongation factor TU Tuf [Mycobacterium tuberculosis H37Rv]	31	0.972747	0.0939296
7	31.51	31.51	49.28	39.2	37.6	gi|623371421	chaperone DnaK [Mycobacterium tuberculosis H37Rv]	28	0.990832	0.964145
8	29.6	29.6	37.83	31.5	31.5	gi|623358941	acetyl-/propionyl-coenzyme A carboxylase AccA3 [Mycobacterium tuberculosis H37Rv]	15	0.564937	0.122352
9	29.44	29.44	21.06	14.37	12.93	gi|623355777	polyketide synthase Pks13 [Mycobacterium tuberculosis H37Rv]	17	0.972747	0.428901
10	28.09	28.09	21.24	14.72	10.82	gi|623360798	phenolpthiocerol synthesis type-I polyketide synthase PpsE [Mycobacterium tuberculosis H37Rv]	15	1.77011	0.00100577
11	26.65	26.65	49.56	45.59	44.05	gi|623372440	3-oxoacyl-[acyl-carrier protein] reductase FabG4 [Mycobacterium tuberculosis H37Rv]	18	2.39883	0.000937188
12	26.12	26.12	38.71	33.39	30.81	gi|623364057	acyl-CoA ligase FadD31 [Mycobacterium tuberculosis H37Rv]	17	0.946237	0.00748767
13	26.05	26.16	49.16	43.1	40.38	gi|623363528	glutamine synthetase GlnA1 [Mycobacterium tuberculosis H37Rv]	30	0.963829	0.445223
14	25.67	25.67	51.21	43.48	42.03	gi|623365108	l-lactate dehydrogenase LldD2 [Mycobacterium tuberculosis H37Rv]	23	1	1
15	25.13	25.13	26.52	15.65	12.01	gi|623370358	DNA-directed RNA polymerase RpoC [Mycobacterium tuberculosis H37Rv]	16	1	0.25449
16	23.83	23.83	45.69	40.79	39.16	gi|10120655	Chain B, Crystal Structure Of Isocitrate Lyase From Mycobacterium Tuberculosis	21	0.331131	0.123286
17	23.55	23.55	31.52	26.46	25.25	gi|623359227	adenosylhomocysteinase SahH [Mycobacterium tuberculosis H37Rv]	17	1.00925	0.602131
18	23.44	23.44	35.02	30.59	28.69	gi|623367384	fumarase Fum [Mycobacterium tuberculosis H37Rv]	13	1.70608	0.0939296
19	22.39	22.39	39.92	39.3	27.57	gi|623367058	ATP synthase beta chain AtpD [Mycobacterium tuberculosis H37Rv]	12	0.990832	0.801701
20	22.29	22.29	41.3	38.52	38.52	gi|623369711	citrate synthase I GltA2 [Mycobacterium tuberculosis H37Rv]	17	3.0761	7.66249e-05
21	21.92	21.92	28.51	25	22.03	gi|623365145	catalase-peroxidase-peroxynitritase T KatG [Mycobacterium tuberculosis H37Rv]	17	2.53513	0.00160476
22	21.9	21.92	26.46	23.01	17.29	gi|623361583	polyribonucleotide nucleotidyltransferase GpsI [Mycobacterium tuberculosis H37Rv]	11	2.1677	0.00223691
23	21.1	21.1	28.6	24.59	22.59	gi|623367056	ATP synthase alpha chain AtpA [Mycobacterium tuberculosis H37Rv]	14	1.02802	0.154911
24	20.86	20.86	30.93	27.16	22.92	gi|81669465	RecName: Full=Long-chain-fatty-acid--AMP ligase FadD32; Short=FAAL; AltName: Full=Acyl-AMP synthetase	11	0.981748	0.122201
25	20.62	20.62	99	99	99	gi|623357876	chaperonin GroES [Mycobacterium tuberculosis H37Rv]	26	1	0.575533
26	20.56	20.56	22.78	10.41	9.236	gi|81343057	RecName: Full=NAD-specific glutamate dehydrogenase; Short=NAD-GDH; AltName: Full=NAD(+)-dependent glutamate dehydrogenase	11	0.559758	0.00695634
27	19.87	19.87	26.28	23.18	21.64	gi|623363379	chaperone HtpG [Mycobacterium tuberculosis H37Rv]	11	0.946237	0.00279805
28	18.73	18.73	23.12	20.04	15.59	gi|623365850	iron-regulated aconitate hydratase Can [Mycobacterium tuberculosis H37Rv]	10	1.77011	0.0147713
29	18.38	18.38	34.91	18.04	15.45	gi|623355565	ATP-dependent Clp protease ATP-binding subunit ClpC [Mycobacterium tuberculosis H37Rv]	9	0.990832	0.319151
30	17.82	17.82	50.29	40.41	40.41	gi|623363707	alkylhydroperoxidase AhpD family core domain-containing protein [Mycobacterium tuberculosis H37Rv]	12	0.946237	0.0658623
31	16.69	16.69	30.71	17.96	12.05	gi|623367077	glycogen phosphorylase GlgP [Mycobacterium tuberculosis H37Rv]	8	0.660694	0.214505
32	16.34	16.34	50.13	37.93	23.61	gi|623365854	transcriptional regulator MoxR1 [Mycobacterium tuberculosis H37Rv]	8	0.990832	0.309762
33	16.25	16.25	28.39	21.52	21.52	gi|623363522	2-oxoglutarate dehydrogenase, E2 component, dihydrolipoamide succinyltransferase DlaT [Mycobacterium tuberculosis H37Rv]	9	0.972747	0.112651
34	15.85	15.85	46.96	46.96	46.96	gi|6273745	non-heme ferritin Ftn [Mycobacterium tuberculosis H37Rv]	12	3.46737	0.0707394
35	15.82	15.82	40.2	33.5	29.03	gi|623366631	s-adenosylmethionine synthetase MetK [Mycobacterium tuberculosis H37Rv]	13	0.990832	0.575533
36	15.33	15.33	50.72	37.75	29.11	gi|623357915	DNA-directed RNA polymerase alpha chain RpoA [Mycobacterium tuberculosis H37Rv]	12	0.580764	0.296745
37	14.57	14.57	44.48	38.65	33.74	gi|623367764	ribose-phosphate pyrophosphokinase PrsA [Mycobacterium tuberculosis H37Rv]	8	0.990832	0.835902
38	14.32	14.32	47.23	42.44	38.38	gi|623370168	hypothetical protein P425_00867 [Mycobacterium tuberculosis H37Rv]	13	0.981748	0.3234
39	13.33	13.33	30.68	24.05	21.78	gi|623360763	d-3-phosphoglycerate dehydrogenase SerA1 [Mycobacterium tuberculosis H37Rv]	7	0.972747	0.725716
40	13.27	13.27	42.71	42.71	38.69	gi|623371327	iron-regulated heparin binding hemagglutinin HbhA [Mycobacterium tuberculosis H37Rv]	11	2.22844	0.196108
41	12.65	12.65	15.19	9.017	6.093	gi|623367296	2-oxoglutarate decarboxylase [Mycobacterium tuberculosis H37Rv]	6	1.00925	0.517194
42	12.5	12.5	40	37.78	35.56	gi|623361544	alanine rich protein [Mycobacterium tuberculosis H37Rv]	8	1.55597	0.0565362
43	12.27	12.27	30.3	20.05	20.05	gi|623367770	enolase Eno [Mycobacterium tuberculosis H37Rv]	6	0.963829	0.915207
44	12.13	16.15	25.6	22.26	18.92	gi|623357875	chaperonin 1 GroEL1 [Mycobacterium tuberculosis H37Rv]	10	0.972747	0.661236
45	11.96	11.96	27.55	22.08	15.88	gi|623359259	propionyl-CoA carboxylase beta chain 5 AccD5 [Mycobacterium tuberculosis H37Rv]	10	0.990832	0.784762
46	11.55	11.55	49.78	47.58	33.92	gi|408535790	Chain H, Crp(Cap) From Myco. Tuberculosis, With Camp	8	0.824138	0.146729
47	10.94	10.94	29.94	16.22	12.68	gi|623366006	30S ribosomal protein S1 RpsA [Mycobacterium tuberculosis H37Rv]	6	0.963829	1
48	10.79	10.79	41.51	30.94	27.92	gi|623370135	antigen Cfp29 [Mycobacterium tuberculosis H37Rv]	5	1.00925	0.428513
49	10.57	10.57	37.42	31.94	21.61	gi|623372339	s-adenosylmethionine-dependent methyltransferase [Mycobacterium tuberculosis H37Rv]	5	1.00925	0.834923
50	10.35	10.35	45.38	45.38	45.38	gi|623370342	50S ribosomal protein L7/L12 RplL [Mycobacterium tuberculosis H37Rv]	6	0.903649	1
51	10.15	10.15	17.31	8.324	7.103	gi|623363551	pyruvate dehydrogenase E1 component AceE [Mycobacterium tuberculosis H37Rv]	6	1.13763	0.160624
52	10.08	10.08	27.73	17.73	17.73	gi|623372441	acetyl-CoA acyltransferase FadA2 [Mycobacterium tuberculosis H37Rv]	6	0.954993	0.664648
53	10	10	50.43	44.35	44.35	gi|623363554	meromycolate extension acyl carrier protein AcpM [Mycobacterium tuberculosis H37Rv]	8	3.66438	0.733489
54	9.88	9.88	28.05	10.6	7.066	gi|623355615	DNA topoisomerase I TopA [Mycobacterium tuberculosis H37Rv]	5	0.990832	0.404117
55	9.61	9.61	32.15	28.02	22.71	gi|623366675	glyceraldehyde 3-phosphate dehydrogenase Gap [Mycobacterium tuberculosis H37Rv]	6	0.963829	0.769299
56	9.59	9.59	35.66	20.48	16.14	gi|623361712	gamma-glutamyl phosphate reductase ProA [Mycobacterium tuberculosis H37Rv]	5	1	0.769853
57	9.25	9.25	18.83	13.64	13.64	gi|81669422	RecName: Full=Phospho-2-dehydro-3-deoxyheptonate aldolase AroG; AltName: Full=3-deoxy-D-arabino-heptulosonate 7-phosphate synthase; AltName: Full=DAHP synthase; AltName: Full=Phospho-2-keto-3-deoxyheptonate aldolase	5	0.946237	0.400423
58	8.99	8.99	18.35	11.61	7.152	gi|623365073	malate synthase G GlcB [Mycobacterium tuberculosis H37Rv]	4	1.92309	0.0760652
59	8.74	8.74	23.08	17.09	14.74	gi|623360122	acyl-CoA dehydrogenase FadE24 [Mycobacterium tuberculosis H37Rv]	7	0.963829	0.689921
60	8.73	8.74	18.1	18.1	18.1	gi|623355693	cyclopropane-fatty-acyl-phospholipid synthase [Mycobacterium tuberculosis H37Rv]	5	1.00925	0.850615
61	8.67	8.67	23.7	20	10.74	gi|623360814	methyltransferase [Mycobacterium tuberculosis H37Rv]	4	0.744732	0.3234
62	8.55	8.55	25.56	19.55	16.17	gi|623360009	electron transfer flavoprotein beta subunit FixA [Mycobacterium tuberculosis H37Rv]	5	0.963829	0.502814
63	8.48	8.59	44.65	37.42	24.53	gi|623360008	electron transfer flavoprotein alpha subunit FixB [Mycobacterium tuberculosis H37Rv]	9	1.00925	0.966533
64	8.33	8.33	41.48	20.63	15.02	gi|623367055	ATP synthase delta chain AtpH [Mycobacterium tuberculosis H37Rv]	6	0.981748	0.829594
65	8.15	8.22	27.24	13.09	5.189	gi|623371233	endopeptidase ATP binding protein chain B ClpB [Mycobacterium tuberculosis H37Rv]	3	1.01859	0.681561
66	8.12	8.12	18.52	11.84	9.434	gi|623360793	fatty-acid-AMP ligase FadD26 [Mycobacterium tuberculosis H37Rv]	4	0.946237	0.970315
67	8.04	8.04	11.72	5.828	4.322	gi|81556736	RecName: Full=Glutamate synthase [NADPH] large chain; AltName: Full=Glutamate synthase subunit alpha; Short=GLTS alpha chain	5	1.67494	0.0375806
68	8.02	8.14	28.85	21.15	21.15	gi|623363693	DivIVA family protein Wag31 [Mycobacterium tuberculosis H37Rv]	5	2.46604	0.108211
69	7.73	7.73	33.93	33.93	32.14	gi|623355566	iron-regulated H-NS-like protein Lsr2 [Mycobacterium tuberculosis H37Rv]	4	0.0787046	0.250815
70	7.72	7.72	28.07	24.56	24.56	gi|623359225	two-component system transcriptional regulator MtrA [Mycobacterium tuberculosis H37Rv]	5	0.474242	0.0139124
71	7.59	7.59	18.17	15.06	7.692	gi|623372442	acyl-CoA dehydrogenase FadE5 [Mycobacterium tuberculosis H37Rv]	4	2.37684	0.0398654
72	7.55	7.55	30.16	16.33	11.11	gi|623367148	homoserine dehydrogenase ThrA [Mycobacterium tuberculosis H37Rv]	4	0.903649	0.733489
73	7.5	7.5	22.77	18.79	11.39	gi|81345707	RecName: Full=FHA domain-containing protein FhaA	5	0.496592	0.450185
74	7.37	7.37	24.4	14.29	8.989	gi|623370415	signal peptide peptidase SppA [Mycobacterium tuberculosis H37Rv]	4	1.65959	0.196108
75	7.19	7.19	21.93	9.801	6.146	gi|623367045	transcription termination factor Rho [Mycobacterium tuberculosis H37Rv]	4	0.235505	0.733489
76	7.17	7.17	36.81	28.22	28.22	gi|623370265	hypothetical protein P425_00601 [Mycobacterium tuberculosis H37Rv]	4	1.01859	0.982342
77	7	7	17.93	12.64	12.64	gi|623355695	hypothetical protein P425_03871 [Mycobacterium tuberculosis H37Rv]	4	1	1
78	6.9	6.9	17.17	13.17	11	gi|81669430	RecName: Full=Long-chain-fatty-acid--CoA ligase FadD15; Short=FACL; AltName: Full=Acyl-CoA synthetase	5	1.00925	0.685661
79	6.8	6.8	13.38	6.748	5.088	gi|623366005	DNA polymerase I PolA [Mycobacterium tuberculosis H37Rv]	4	1.00925	0.873979
80	6.7	6.7	21.14	12.14	5.714	gi|623366688	transketolase Tkt [Mycobacterium tuberculosis H37Rv]	4	1.13763	0.3234
81	6.66	6.66	37.5	34.03	28.47	gi|623364170	heat shock protein HspX [Mycobacterium tuberculosis H37Rv]	4	2.65461	0.450185
82	6.55	6.55	12.04	9.984	6.656	gi|623371353	ESX-3 secretion system protein EccA3 [Mycobacterium tuberculosis H37Rv]	4	0.954993	0.3904
83	6.47	6.47	36.39	20.66	15.41	gi|623367057	ATP synthase gamma chain AtpG [Mycobacterium tuberculosis H37Rv]	4	0.981748	1
84	6.43	6.43	17.03	15.09	10.56	gi|623371313	dihydrolipoamide dehydrogenase LpdC [Mycobacterium tuberculosis H37Rv]	4	0.92045	0.974743
85	6.22	6.22	16.08	13.29	8.159	gi|623363502	Rieske iron-sulfur protein QcrA [Mycobacterium tuberculosis H37Rv]	3	0.794328	0.389188
86	6.12	6.12	57	46	46	gi|623355852	ESAT-6-like protein EsxB [Mycobacterium tuberculosis H37Rv]	5	0.963829	1
87	6.11	6.11	49.39	47.56	47.56	gi|623372244	single-strand DNA-binding protein Ssb [Mycobacterium tuberculosis H37Rv]	11	0.990832	0.82779
88	6.08	6.08	18.24	16.04	16.04	gi|88193047	Chain A, Crystal Structure Of Hma (Mmaa4) From Mycobacterium Tuberculosis Complexed With S-Adenosylmethionine	4	1.00925	0.839333
89	6	6	27.57	23.46	23.46	gi|623369720	enoyl-CoA hydratase EchA6 [Mycobacterium tuberculosis H37Rv]	4	1.78649	0.415473
90	6	6	39.62	27.04	27.04	gi|623365112	bacterioferritin BfrA [Mycobacterium tuberculosis H37Rv]	4	0.954993	0.841049
91	6	6	28.75	22.5	22.5	gi|623355592	lipoprotein LpqG [Mycobacterium tuberculosis H37Rv]	3	0.963829	0.849899
92	6	6	34.85	31.06	31.06	gi|623355826	ESX-1 secretion-associated regulator EspR [Mycobacterium tuberculosis H37Rv]	3	0.981748	0.691645
93	5.98	5.98	9.801	6.432	6.432	gi|81669270	RecName: Full=2-oxoglutarate oxidoreductase subunit KorA; AltName: Full=Alpha-ketoglutarate oxidoreductase subunit alpha/gamma; Short=KG oxidoreductase subunit alpha/gamma; Short=KGO subunit alpha/gamma; Short=KOR subunit alpha/gamma	3	0.946237	0.187308
94	5.94	5.94	38.11	17.26	13.68	gi|623360056	citrate lyase subunit beta [Mycobacterium tuberculosis H37Rv]	3	0.990832	0.550241
95	5.85	5.94	23.71	11.5	8.216	gi|623367379	serine hydroxymethyltransferase 1 GlyA1 [Mycobacterium tuberculosis H37Rv]	3	1	0.646188
96	5.8	5.92	33.33	21.72	19.48	gi|623363678	monophosphatase CysQ [Mycobacterium tuberculosis H37Rv]	3	0.416869	0.0585511
97	5.8	5.8	24.16	20.22	20.22	gi|623370341	50S ribosomal protein L10 RplJ [Mycobacterium tuberculosis H37Rv]	5	2.65461	0.126667
98	5.72	5.72	10.8	10.54	10.54	gi|623367072	acetyl-CoA acetyltransferase FadA4 [Mycobacterium tuberculosis H37Rv]	3	0.990832	0.966465
99	5.69	5.69	19.7	10.81	8.475	gi|623365993	pyruvate kinase PykA [Mycobacterium tuberculosis H37Rv]	3	1.02802	0.580305
100	5.63	5.63	26.75	21.28	12.77	gi|623367288	malate dehydrogenase Mdh [Mycobacterium tuberculosis H37Rv]	3	1.01859	0.746039
101	5.61	5.61	26.25	14.44	11.02	gi|623360813	ketoreductase [Mycobacterium tuberculosis H37Rv]	3	0.474242	0.185997
102	5.54	5.54	17.88	17.88	17.88	gi|623355515	deazaflavin-dependent nitroreductase Ddn [Mycobacterium tuberculosis H37Rv]	3	0.963829	0.784689
103	5.51	5.51	25.64	18.59	18.59	gi|623370373	30S ribosomal protein S7 RpsG [Mycobacterium tuberculosis H37Rv]	3	0.946237	0.0931949
104	5.41	5.41	21.95	14.29	12.54	gi|623361227	30S ribosomal protein S2 RpsB [Mycobacterium tuberculosis H37Rv]	4	0.946237	0.0646459
105	5.2	5.2	34.93	25	14.34	gi|623365987	indole-3-glycerol phosphate synthase TrpC [Mycobacterium tuberculosis H37Rv]	3	0.380189	0.127464
106	5.19	5.2	13.72	7.481	3.99	gi|623360123	acyl-CoA dehydrogenase FadE23 [Mycobacterium tuberculosis H37Rv]	2	1.00925	0.542841
107	5.1	5.1	11.83	8.081	5.916	gi|623360032	ribonucleoside-diphosphate reductase NrdE [Mycobacterium tuberculosis H37Rv]	3	0.946237	1
108	5.09	5.09	29.1	20.74	20.74	gi|623361898	pyridoxine biosynthesis protein SnzP [Mycobacterium tuberculosis H37Rv]	4	0.946237	0.724764
109	5.06	5.06	11.95	7.651	3.893	gi|623372257	isocitrate dehydrogenase Icd2 [Mycobacterium tuberculosis H37Rv]	3	1.03753	0.308463
110	5.05	5.05	17.23	7.538	6.615	gi|623369688	acyl-CoA dehydrogenase FadE10 [Mycobacterium tuberculosis H37Rv]	3	2.39883	0.0666632
111	5.03	5.03	27.33	19.33	16.33	gi|623363376	haloalkane dehalogenase [Mycobacterium tuberculosis H37Rv]	4	1.01859	1
112	5.01	5.01	19.42	13.36	13.36	gi|623365079	inosine-5'-monophosphate dehydrogenase GuaB1 [Mycobacterium tuberculosis H37Rv]	4	2.91072	0.214396
113	4.96	4.96	16.25	6.25	6.25	gi|623372468	fatty-acid-CoA ligase FadD2 [Mycobacterium tuberculosis H37Rv]	3	1.00925	1
114	4.92	4.92	10.29	7.238	5.714	gi|623357854	GMP synthase GuaA [Mycobacterium tuberculosis H37Rv]	3	1.01859	0.285069
115	4.91	4.92	21.33	17.48	17.48	gi|81671903	RecName: Full=Putative short-chain type dehydrogenase/reductase Rv0148	3	0.954993	0.610124
116	4.86	4.86	15.02	7.756	3.63	gi|623372407	iron-regulated phosphoenolpyruvate carboxykinase PckA [Mycobacterium tuberculosis H37Rv]	2	0.981748	0.502814
117	4.75	4.75	21.03	13.97	7.069	gi|623360804	fatty-acid-AMP ligase FadD28 [Mycobacterium tuberculosis H37Rv]	3	1.02802	0.484726
118	4.68	4.68	19.66	7.74	6.347	gi|623372446	succinate dehydrogenase [iron-sulfur subunit] SdhA_1 [Mycobacterium tuberculosis H37Rv]	3	0.990832	0.533557
119	4.55	4.55	24.72	21.03	11.07	gi|623361226	elongation factor Tsf [Mycobacterium tuberculosis H37Rv]	2	1.59956	0.245212
120	4.54	4.54	18.45	9.871	7.296	gi|623361749	trigger factor protein Tig [Mycobacterium tuberculosis H37Rv]	2	0.963829	0.738921
121	4.49	4.49	26.3	18.52	8.889	gi|623365989	tryptophan synthase alpha subunit TrpA [Mycobacterium tuberculosis H37Rv]	2	1.01859	0.797103
122	4.42	4.42	46.67	31.11	13.78	gi|623365092	oxidoreductase [Mycobacterium tuberculosis H37Rv]	2	0.369828	0.0753851
123	4.37	4.37	15.25	13	8.52	gi|623363530	glutamine synthetase GlnA2 [Mycobacterium tuberculosis H37Rv]	2	0.963829	0.824561
124	4.3	4.3	21.92	10.62	10.62	gi|623359180	hypothetical protein P425_03341 [Mycobacterium tuberculosis H37Rv]	3	0.77983	0.328107
125	4.25	4.92	22.58	18.43	18.43	gi|623370392	50S ribosomal protein L3 RplC [Mycobacterium tuberculosis H37Rv]	6	0.679204	0.0629719
126	4.24	4.25	12.15	7.895	6.68	gi|623360779	glutamyl-tRNA amidotransferase GatA [Mycobacterium tuberculosis H37Rv]	2	0.981748	0.87499
127	4.19	4.19	9.986	8.702	4.137	gi|623370374	elongation factor G FusA1 [Mycobacterium tuberculosis H37Rv]	3	0.928966	1
128	4.17	4.17	26.58	26.58	20.89	gi|623370325	(3R)-hydroxyacyl-ACP dehydratase subunit HadA [Mycobacterium tuberculosis H37Rv]	2	1.09648	0.499951
129	4.1	4.1	17.45	15.32	15.32	gi|623371422	protein GrpE [Mycobacterium tuberculosis H37Rv]	5	1.15878	0.42466
130	4.07	4.07	17.88	10.58	10.58	gi|623355751	enoyl-CoA hydratase EchA21 [Mycobacterium tuberculosis H37Rv]	3	2.51189	0.218265
131	4.03	4.03	8.174	6.812	6.812	gi|623372236	myo-inositol-1-phosphate synthase Ino1 [Mycobacterium tuberculosis H37Rv]	2	1	0.822112
132	4.02	4.02	10.47	6.977	6.977	gi|623371212	fructose-bisphosphate aldolase Fba [Mycobacterium tuberculosis H37Rv]	2	0.946237	1
133	4	4	16.99	8.357	8.357	gi|623359243	mannose-1-phosphate guanylyltransferase ManB [Mycobacterium tuberculosis H37Rv]	3	1	0.949353
134	4	4	20.62	11.67	11.67	gi|623372226	hypothetical protein P425_00039 [Mycobacterium tuberculosis H37Rv]	2	1.28233	0.454484
135	4	4	19.55	13.91	13.91	gi|623365837	ABC transporter ATP-binding protein [Mycobacterium tuberculosis H37Rv]	2	0.831764	0.729612
136	4	4	10.74	10.74	10.74	gi|623370421	N-acetyltransferase [Mycobacterium tuberculosis H37Rv]	2	0.630957	0.473424
137	3.98	3.98	11.89	7.494	7.494	gi|623361206	GcpE protein [Mycobacterium tuberculosis H37Rv]	3	0.816582	0.706224
138	3.95	3.95	35.29	10.7	10.7	gi|623370407	50S ribosomal protein L5 RplE [Mycobacterium tuberculosis H37Rv]	2	0.887156	0.434395
139	3.93	3.93	29.37	13.38	13.38	gi|673541934	Chain A, Crystal Structure Of Mycobacterium Tuberculosis Enoyl Reductase (inha) Complexed With N-(3-chloro-2-methylphenyl)-1-cyclohexyl- 5- Oxopyrrolidine-3-carboxamide	2	1.02802	0.812981
140	3.88	3.88	27.3	18.37	7.087	gi|623365863	exported protein [Mycobacterium tuberculosis H37Rv]	2	0.870964	0.575347
141	3.86	3.86	25.83	18.93	9.974	gi|57116841	PPE family protein PPE18 [Mycobacterium tuberculosis H37Rv]	2	1.05682	1
142	3.84	3.84	28.68	28.68	22.06	gi|623361732	nucleoside diphosphate kinase NdkA [Mycobacterium tuberculosis H37Rv]	2	1.10662	0.385299
143	3.82	3.83	11.01	3.575	1.458	gi|623355802	polyketide synthase Pks2 [Mycobacterium tuberculosis H37Rv]	2	0.972747	1
144	3.82	3.82	23.6	19.1	19.1	gi|623361585	30S ribosomal protein S15 RpsO [Mycobacterium tuberculosis H37Rv]	2	3.40408	0.307782
145	3.8	3.8	18.46	18.46	18.46	gi|623361714	alkyl hydroperoxide reductase AhpC [Mycobacterium tuberculosis H37Rv]	4	0.420727	0.428153
146	3.75	3.75	12.21	6.361	6.361	gi|81340834	RecName: Full=Dihydrolipoyllysine-residue acyltransferase component of branched-chain alpha-ketoacid dehydrogenase complex; AltName: Full=Branched-chain alpha-ketoacid dehydrogenase complex component E2; Short=BCKADH E2; AltName: Full=Dihydrolipoyllysine-residue (2-methylpropanoyl)transferase	2	0.92045	0.724706
147	3.72	3.72	17.05	12.88	12.88	gi|623371317	hypothetical protein P425_00481 [Mycobacterium tuberculosis H37Rv]	3	1.01859	0.779801
148	3.68	3.68	16.96	9.187	9.187	gi|623360082	hypothetical protein P425_03230 [Mycobacterium tuberculosis H37Rv]	2	0.591562	0.581129
149	3.61	3.61	21.63	18.44	11.35	gi|623359201	citronellol/citronellal dehydrogenase [Mycobacterium tuberculosis H37Rv]	2	0.990832	0.8762
150	3.59	3.59	11.48	11.48	11.48	gi|623367318	lipoprotein LprA [Mycobacterium tuberculosis H37Rv]	2	1.00925	1
151	3.49	3.49	22.55	19.15	12.77	gi|623370331	50S ribosomal protein L1 RplA [Mycobacterium tuberculosis H37Rv]	2	0.559758	0.321041
152	3.49	3.49	25.82	25.82	17.03	gi|623372199	iron-regulated peptidyl-prolyl cis-trans isomerase A PpiA [Mycobacterium tuberculosis H37Rv]	2	0.398107	0.369258
153	3.44	3.44	12.38	7.477	6.075	gi|623365007	l-gulono-1,4-lactone dehydrogenase [Mycobacterium tuberculosis H37Rv]	3	0.954993	0.450185
154	3.44	3.44	26	26	26	gi|623370151	hypothetical protein P425_00850 [Mycobacterium tuberculosis H37Rv]	2	0.409261	0.356287
155	3.41	3.41	30.8	14.35	14.35	gi|623363827	carboxymethylenebutenolidase [Mycobacterium tuberculosis H37Rv]	3	0.895365	0.199963
156	3.41	3.41	10.34	6.897	5.747	gi|623355776	propionyl-CoA carboxylase beta chain 4 AccD4 [Mycobacterium tuberculosis H37Rv]	3	1.08643	0.237833
157	3.39	3.39	20.09	16.96	13.84	gi|623372281	polyketide cyclase/dehydrase [Mycobacterium tuberculosis H37Rv]	2	0.963829	0.450185
158	3.37	3.37	13.64	8.009	8.009	gi|623370208	glutamate-1-semialdehyde 2,1-aminomutase HemL [Mycobacterium tuberculosis H37Rv]	2	0.981748	0.960358
159	3.34	3.34	22.73	15.73	13.29	gi|623371320	mycolic acid synthase UmaA [Mycobacterium tuberculosis H37Rv]	3	0.972747	1
160	3.32	3.32	10.1	10.1	7.744	gi|623361916	universal stress protein [Mycobacterium tuberculosis H37Rv]	2	1.00925	0.911296
161	3.25	3.25	19.34	15.33	10.22	gi|623370398	30S ribosomal protein S3 RpsC [Mycobacterium tuberculosis H37Rv]	2	1.02802	0.53695
162	3.25	3.25	28.02	19.32	12.56	gi|93278948	Chain A, Crystal Structure Of Mycobacterium Tuberculosis Lipoprotein Lppx (Rv2945c)	2	1.01859	0.955804
163	3.21	3.21	17.02	13.83	13.83	gi|623360835	oxidoreductase [Mycobacterium tuberculosis H37Rv]	3	0.937562	1
164	3.15	3.15	13.73	5.098	5.098	gi|623370446	methylmalonate-semialdehyde dehydrogenase MmsA [Mycobacterium tuberculosis H37Rv]	2	2.208	0.49514
165	3.14	3.14	16.39	6.557	5.123	gi|623355836	NADH-dependent glutamate synthase small subunit GltD [Mycobacterium tuberculosis H37Rv]	2	1.05682	0.644278
166	3.1	3.1	60.61	39.39	39.39	gi|623359168	hypothetical protein P425_03329 [Mycobacterium tuberculosis H37Rv]	2	0.954993	0.834844
167	3.08	3.08	16.42	9.71	2.402	gi|623366060	bifunctional enzyme long-chain acyl-CoA synthase and lipase [Mycobacterium tuberculosis H37Rv]	2	0.879022	0.503293
168	3.07	3.08	22.1	16.1	13.11	gi|623365921	ketoacyl reductase [Mycobacterium tuberculosis H37Rv]	3	1.08643	0.457461
169	3.02	3.02	45.45	36.36	15.15	gi|623370409	30S ribosomal protein S8 RpsH [Mycobacterium tuberculosis H37Rv]	1	0.519996	0.415344
170	2.99	2.99	17.18	9.924	9.924	gi|623370239	peroxidase BpoC [Mycobacterium tuberculosis H37Rv]	2	0.928966	1
171	2.97	2.97	17.82	13.3	7.713	gi|623360075	hypothetical protein P425_03223 [Mycobacterium tuberculosis H37Rv]	2	1.01859	0.871474
172	2.96	2.96	9.971	7.331	7.331	gi|623365920	fatty-acyl-CoA reductase [Mycobacterium tuberculosis H37Rv]	2	1.02802	1
173	2.89	2.89	20.29	8.235	8.235	gi|623367409	6-phosphogluconate dehydrogenase,decarboxylating Gnd2 [Mycobacterium tuberculosis H37Rv]	2	1.02802	1
174	2.87	9.77	10.94	5.612	3.261	gi|623367468	polyketide beta-ketoacyl synthase Pks4 [Mycobacterium tuberculosis H37Rv]	7	0.954993	0.550508
175	2.86	2.87	11.48	4.918	4.918	gi|623370337	hypothetical protein P425_00676 [Mycobacterium tuberculosis H37Rv]	2	0.879022	0.495611
176	2.78	2.79	12.65	11.9	5.422	gi|623369746	transmembrane serine/threonine-protein kinase D PknD [Mycobacterium tuberculosis H37Rv]	2	0.972747	0.711973
177	2.77	2.77	25.82	14.68	8.354	gi|623371423	chaperone DnaJ1 [Mycobacterium tuberculosis H37Rv]	2	0.744732	0.475985
178	2.67	2.67	16.48	7.743	1.217	gi|623361846	alanyl-tRNA synthetase AlaS [Mycobacterium tuberculosis H37Rv]	1	1.03753	0.790454
179	2.67	2.67	15.52	9.483	6.25	gi|623367361	cystathionine beta-synthase Cbs [Mycobacterium tuberculosis H37Rv]	2	0.887156	0.52893
180	2.63	2.67	15.38	9.677	2.233	gi|81556254	RecName: Full=Putative acyltransferase Rv0859	1	1.0666	0.337101
181	2.59	2.59	7.157	4.435	1.31	gi|623359164	transmembrane protein [Mycobacterium tuberculosis H37Rv]	1	1.02802	0.780227
182	2.55	2.55	24.5	24.5	6	gi|90109136	Chain N, Crystal Structure Of The Atp-Dependent Clp Protease Proteolytic Subunit 1 (Clpp1) From Mycobacterium Tuberculosis	2	0.972747	1
183	2.47	2.47	21.69	18.47	10.44	gi|623361166	enoyl-CoA hydratase EchA16 [Mycobacterium tuberculosis H37Rv]	2	2.208	0.395224
184	2.42	2.48	27.27	8.845	4.914	gi|623363374	cystathionine beta-lyase [Mycobacterium tuberculosis H37Rv]	1	0.928966	0.324852
185	2.42	2.42	20.9	20.9	20.9	gi|623355829	histone-like protein Hns [Mycobacterium tuberculosis H37Rv]	2	0.954993	0.517959
186	2.39	2.39	13.21	13.21	7.207	gi|623360769	ketol-acid reductoisomerase IlvC [Mycobacterium tuberculosis H37Rv]	2	0.990832	0.742847
187	2.39	2.39	10.24	7.008	3.504	gi|623361580	secreted L-alanine dehydrogenase Ald [Mycobacterium tuberculosis H37Rv]	1	1.05682	0.744219
188	2.35	2.35	13.33	10.67	5.667	gi|641389836	Chain C, Structure Of The Mycobacterium Tuberculosis Type Vii Secretion System Chaperone Espg5 In Complex With Pe25-ppe41 Dimer	1	0.972747	0.840245
189	2.34	2.34	28.68	13.95	13.95	gi|623365107	deazaflavin-dependent nitroreductase [Mycobacterium tuberculosis H37Rv]	2	0.954993	0.556709
190	2.33	2.33	11.53	6.166	3.485	gi|623360748	d-alanine ligase DdlA [Mycobacterium tuberculosis H37Rv]	1	0.824138	0.615018
191	2.31	2.31	20.35	14.82	10.4	gi|623363873	proteasome accessory factor A PafA [Mycobacterium tuberculosis H37Rv]	3	0.519996	0.0204513
192	2.28	2.28	18.15	9.571	5.611	gi|623369766	succinyl-CoA synthetase alpha chain SucD [Mycobacterium tuberculosis H37Rv]	1	0.946237	0.91637
193	2.27	2.27	30.77	22.38	19.23	gi|623371319	3-hydroxybutyryl-CoA dehydrogenase FadB [Mycobacterium tuberculosis H37Rv]	3	1.00925	1
194	2.21	2.21	9.564	4.038	1.594	gi|623365068	glycine dehydrogenase GcvB [Mycobacterium tuberculosis H37Rv]	1	1	0.876014
195	2.21	2.21	21.85	11.26	4.305	gi|623370187	cyclopropane mycolic acid synthase 2 CmaA2 [Mycobacterium tuberculosis H37Rv]	1	0.946237	1
196	2.19	2.19	7.329	5.083	2.6	gi|623365835	Fe-S cluster assembly protein SufB [Mycobacterium tuberculosis H37Rv]	1	0.972747	0.820563
197	2.18	2.23	14.29	3.02	1.858	gi|623361754	aminopeptidase PepN [Mycobacterium tuberculosis H37Rv]	1	0.954993	1
198	2.17	2.17	19.64	16	6.182	gi|71042229	Chain A, X-Ray Structure Of Putative Acyl-Acp Desaturase Desa2 From Mycobacterium Tuberculosis H37rv	1	1.15878	0.424759
199	2.15	2.15	15.67	11.19	2.239	gi|623361701	enhanced intracellular survival protein Eis [Mycobacterium tuberculosis H37Rv]	1	1.05682	0.573538
200	2.13	2.13	22.58	7.94	4.963	gi|623372347	acyl-CoA dehydrogenase FadE2 [Mycobacterium tuberculosis H37Rv]	1	0.937562	1
201	2.13	2.13	10.11	6.859	4.693	gi|623370152	thiosulfate sulfurtransferase CysA2 [Mycobacterium tuberculosis H37Rv]	1	0.809096	1
202	2.13	2.13	18.42	12.63	12.63	gi|623366627	integration host factor MihF [Mycobacterium tuberculosis H37Rv]	3	0.990832	0.984552
203	2.13	2.13	9.706	9.706	4.118	gi|623355650	anion transporter ATPase [Mycobacterium tuberculosis H37Rv]	1	1.18032	1
204	2.11	2.11	48.05	32.47	12.99	gi|623370400	50S ribosomal protein L29 RpmC [Mycobacterium tuberculosis H37Rv]	1	0.928966	1
205	2.08	2.08	24.37	18.28	10.39	gi|623372377	lysophospholipase [Mycobacterium tuberculosis H37Rv]	2	1.02802	0.450185
206	2.08	2.08	12.24	12.24	6.803	gi|623357901	50S ribosomal protein L13 RplM [Mycobacterium tuberculosis H37Rv]	1	0.879022	0.707508
207	2.07	2.07	8.333	8.333	3.704	gi|623363509	adenosine kinase AdoK [Mycobacterium tuberculosis H37Rv]	1	0.870964	1
208	2.07	2.07	16.38	16.38	11.86	gi|444896835	Probable bifunctional protein acetyl-/propionyl-coenzyme A carboxylase (epsilon chain) AccE5 [Mycobacterium tuberculosis H37Rv]	1	0.660694	0.208854
209	2.06	2.06	12.33	3.425	3.425	gi|623363556	3-oxoacyl-[acyl-carrier-protein] synthase 2 KasB [Mycobacterium tuberculosis H37Rv]	1	0.981748	0.965157
210	2.06	2.06	21.5	7.009	7.009	gi|623360753	DNA-binding protein HupB [Mycobacterium tuberculosis H37Rv]	2	2.46604	0.311563
211	2.06	2.06	11.17	4.315	4.315	gi|623355539	oxidoreductase [Mycobacterium tuberculosis H37Rv]	1	1.10662	0.249331
212	2.05	2.05	8.929	2.806	2.806	gi|623359181	molybdenum cofactor biosynthesis protein MoeB1 [Mycobacterium tuberculosis H37Rv]	2	1.05682	1
213	2.04	2.04	6.731	3.365	3.365	gi|623363555	3-oxoacyl-[acyl-carrier-protein] synthase 1 KasA [Mycobacterium tuberculosis H37Rv]	1	0.937562	1
214	2.03	2.35	19.46	15.44	12.08	gi|81342267	RecName: Full=Epoxide hydrolase EphG; Short=EH; AltName: Full=Cholesterol-5,6-oxide hydrolase	1	0.809096	0.634437
215	2.03	2.03	9.409	4.301	4.301	gi|623361825	cytoplasmic peptidase PepQ [Mycobacterium tuberculosis H37Rv]	1	0.928966	1
216	2.02	2.06	20.11	2.949	2.949	gi|623369704	citrate synthase II CitA [Mycobacterium tuberculosis H37Rv]	1	1.10662	1
217	2.02	2.02	15.09	3.86	3.86	gi|623365972	nicotinate-nucleotide pyrophosphatase NadC [Mycobacterium tuberculosis H37Rv]	1	1.03753	0.866312
218	2.02	2.02	23.65	9.544	9.544	gi|623360816	hypothetical protein P425_03075 [Mycobacterium tuberculosis H37Rv]	3	0.787046	0.62542
219	2.02	2.02	14.77	8.031	8.031	gi|623355651	anion transporter ATPase [Mycobacterium tuberculosis H37Rv]	2	0.704693	0.534999
220	2.02	2.02	22.22	6.566	6.566	gi|623360754	3-isopropylmalate dehydratase LeuD [Mycobacterium tuberculosis H37Rv]	1	0.809096	0.606193
221	2.02	2.02	11.83	3.342	3.342	gi|623359253	acyl-CoA dehydrogenase FadE25 [Mycobacterium tuberculosis H37Rv]	1	1.72187	0.581839
222	2.02	2.02	22.58	12.9	12.9	gi|623359248	hypothetical protein P425_03409 [Mycobacterium tuberculosis H37Rv]	2	1.15878	0.77043
223	2.01	2.02	9.73	4.595	4.595	gi|2384663	cytochrome C oxidase subunit II [Mycobacterium tuberculosis H37Rv]	1	1.35519	0.420358
224	2.01	2.01	11.55	4.167	4.167	gi|623361502	RNA polymerase sigma factor SigA [Mycobacterium tuberculosis H37Rv]	2	1.04713	0.718182
225	2.01	2.01	16.31	3.323	3.323	gi|623357922	dTDP-glucose 4,6-dehydratase RmlB [Mycobacterium tuberculosis H37Rv]	1	1.19124	0.614529
226	2.01	2.01	19.74	11.59	6.009	gi|623360756	transcriptional regulator [Mycobacterium tuberculosis H37Rv]	1	0.37325	0.468908
227	2.01	2.01	5.374	2.57	2.57	gi|623365006	hypothetical protein P425_01834 [Mycobacterium tuberculosis H37Rv]	1	0.954993	0.887637
228	2	2.04	13.3	3.365	3.365	gi|623357894	glucosamine-fructose-6-phosphate aminotransferase GlmS [Mycobacterium tuberculosis H37Rv]	1	0.963829	0.957195
229	2	2.02	8.377	4.188	4.188	gi|623360144	oxidoreductase [Mycobacterium tuberculosis H37Rv]	2	0.903649	0.619036
230	2	2	17.32	5.028	5.028	gi|623355663	methanol dehydrogenase transcriptional regulator MoxR2 [Mycobacterium tuberculosis H37Rv]	1	1.14815	0.730158
231	2	2	7.752	2.067	2.067	gi|623369765	succinyl-CoA synthetase beta chain SucC [Mycobacterium tuberculosis H37Rv]	1	1.00925	0.874001
232	2	2	21.99	7.904	7.904	gi|623363657	proteasome beta subunit PrcB [Mycobacterium tuberculosis H37Rv]	1	0.887156	0.815089
233	2	2	8.451	3.286	3.286	gi|623361744	ATP-dependent Clp protease ATP-binding subunit ClpX [Mycobacterium tuberculosis H37Rv]	1	0.847227	0.758062
234	2	2	55.42	38.55	38.55	gi|623363870	sec-independent protein translocase membrane-bound protein TatA [Mycobacterium tuberculosis H37Rv]	2	0.586138	0.406506
235	2	2	42.25	30.99	30.99	gi|81400946	RecName: Full=Calcium dodecin	1	1.20226	0.62345
236	2	2	7.258	4.839	4.839	gi|623372445	succinate dehydrogenase [iron-sulfur subunit] [Mycobacterium tuberculosis H37Rv]	1	0.92045	0.699364
237	2	2	9.464	5.047	5.047	gi|623367249	tetrahydrodipicolinate N-succinyltransferase DapD [Mycobacterium tuberculosis H37Rv]	1	1.20226	0.709501
239	2	2	5.759	2.269	2.269	gi|623361878	protein-export membrane protein SecD [Mycobacterium tuberculosis H37Rv]	1	1.05682	0.853393
241	2	2	4.878	4.878	4.878	gi|623371321	mycolic acid synthase PcaA [Mycobacterium tuberculosis H37Rv]	1	0.586138	0.40586
242	2	2	7.917	7.917	7.917	gi|623371281	periplasmic superoxide dismutase [Cu-Zn] SodC [Mycobacterium tuberculosis H37Rv]	1	0.704693	0.537656
243	2	2	7.663	7.663	7.663	gi|623370262	antigen Cfp30B [Mycobacterium tuberculosis H37Rv]	1	1.04713	0.90446
244	2	2	6.952	6.952	6.952	gi|623369749	periplasmic phosphate-binding lipoprotein PstS1 [Mycobacterium tuberculosis H37Rv]	1	0.903649	0.802658
245	2	2	2.96	2.96	2.96	gi|623366671	oxidoreductase [Mycobacterium tuberculosis H37Rv]	1	0.847227	0.726965
246	2	2	5.732	5.732	5.732	gi|623357538	oxidoreductase [Mycobacterium tuberculosis H37Rv]	1	0.990832	0.937192
247	2	2	6.763	6.763	6.763	gi|623355823	superoxide dismutase [Fe] SodA [Mycobacterium tuberculosis H37Rv]	1	1.49969	0.409449
248	1.92	1.92	7.98	4.738	4.738	gi|623361590	lipid-transfer protein Ltp1 [Mycobacterium tuberculosis H37Rv]	1	1.51356	0.474105
249	1.91	1.91	14.54	14.1	9.251	gi|623361490	trk system potassium uptake protein CeoB [Mycobacterium tuberculosis H37Rv]	1	0.990832	0.617838
250	1.89	1.92	11.14	3.555	3.555	gi|615880681	RecName: Full=Tryptophan synthase beta chain	1	0.83946	0.752046
251	1.88	2.29	15.79	4.785	3.349	gi|623360815	trans-acting enoyl reductase [Mycobacterium tuberculosis H37Rv]	1	1	1
252	1.85	1.85	23.69	16.38	10.1	gi|81832360	RecName: Full=Cyclopropane mycolic acid synthase MmaA2; Short=CMAS; AltName: Full=Cyclopropane-fatty-acyl-phospholipid synthase; Short=CFA synthase; AltName: Full=Mycolic acid methyltransferase; Short=MA-MT; AltName: Full=S-adenosylmethionine-dependent methyltransferase; Short=AdoMet-MT; Short=SAM-MT	2	0.801678	0.374254
253	1.83	1.83	7.792	6.926	3.463	gi|623370320	enoyl-CoA hydratase EchA3 [Mycobacterium tuberculosis H37Rv]	1	1.07647	0.436983
254	1.83	1.83	14.79	14.79	9.859	gi|623370330	50S ribosomal protein L11 RplK [Mycobacterium tuberculosis H37Rv]	1	0.666807	0.758869
255	1.74	1.74	15.22	10.87	7.174	gi|623366130	oxidoreductase [Mycobacterium tuberculosis H37Rv]	3	0.981748	0.450185
256	1.7	1.7	7.407	7.407	7.407	gi|623365063	FHA domain-containing protein GarA [Mycobacterium tuberculosis H37Rv]	1	0.801678	0.640967
257	1.7	1.7	1.355	1.355	1.355	gi|623361469	AFG1-family ATPase [Mycobacterium tuberculosis H37Rv]	1	1	0.981375
258	1.67	1.67	8.173	5.769	5.769	gi|623372232	transcriptional regulator MarR-family [Mycobacterium tuberculosis H37Rv]	1	0.666807	0.462598
259	1.66	1.66	4.918	4.918	2.186	gi|623363503	ubiquinol-cytochrome C reductase QcrB [Mycobacterium tuberculosis H37Rv]	1	0.642688	0.464253
260	1.63	1.63	8.872	2.632	1.88	gi|623371355	ESX-3 secretion system protein EccC3 [Mycobacterium tuberculosis H37Rv]	2	0.501187	0.121565
261	1.62	1.63	25.69	18.04	11.01	gi|623360019	methyltransferase [Mycobacterium tuberculosis H37Rv]	2	0.895365	0.133491
262	1.61	1.61	5.133	3.042	3.042	gi|623367417	2-methylcitrate dehydratase PrpD [Mycobacterium tuberculosis H37Rv]	1	0.613762	0.475569
263	1.6	1.63	12.21	1.826	1.826	gi|623361735	valyl-tRNA synthase ValS [Mycobacterium tuberculosis H37Rv]	1	1.09648	0.576232
264	1.6	1.6	5.115	5.115	2.646	gi|623367753	hypothetical protein P425_01049 [Mycobacterium tuberculosis H37Rv]	1	0.990832	1
266	1.54	1.54	14.35	5.217	5.217	gi|623361826	transmembrane protein [Mycobacterium tuberculosis H37Rv]	1	0.92045	0.877677
267	1.51	1.51	24.1	10.84	10.84	gi|623370327	(3R)-hydroxyacyl-ACP dehydratase subunit HadC [Mycobacterium tuberculosis H37Rv]	3	0.972747	0.450185
268	1.48	1.48	10.56	4.348	4.348	gi|623372358	hypothetical protein P425_00171 [Mycobacterium tuberculosis H37Rv]	1	0.57544	0.5176
270	1.46	1.46	6.452	6.452	6.452	gi|623357918	30S ribosomal protein S13 RpsM [Mycobacterium tuberculosis H37Rv]	1	0.363078	0.371862
271	1.38	1.38	10.6	1.62	1.62	gi|623361724	glutamine-dependent NAD(+) synthetase NadE [Mycobacterium tuberculosis H37Rv]	1	1.05682	0.485255
272	1.36	1.36	25.73	19.3	11.7	gi|623367054	ATP synthase B chain AtpF [Mycobacterium tuberculosis H37Rv]	1	0.824138	0.634955
273	1.34	1.34	14.57	5.668	5.668	gi|623370451	OmpR family two-component system response regulator [Mycobacterium tuberculosis H37Rv]	1	0.928966	0.489925
274	1.34	1.34	7.143	3.475	2.124	gi|623366109	succinate-semialdehyde dehydrogenase GabD2 [Mycobacterium tuberculosis H37Rv]	1	1.01859	0.961119
275	1.31	1.31	8.723	2.34	2.34	gi|623355692	hypothetical protein P425_03868 [Mycobacterium tuberculosis H37Rv]	1	0.887156	1
277	1.3	1.31	25.33	25.33	17.33	gi|623361809	membrane protein [Mycobacterium tuberculosis H37Rv]	1	1.07647	0.596409
278	1.3	1.31	3.518	3.518	3.518	gi|623355755	cysteine desulfurase [Mycobacterium tuberculosis H37Rv]	1	1.05682	0.902137
279	1.29	1.29	20.35	6.49	3.835	gi|623366648	bifunctional riboflavin biosynthesis protein RibG [Mycobacterium tuberculosis H37Rv]	1	0.990832	0.998664
280	1.28	1.46	19.12	10.29	8.088	gi|623355569	type III pantothenate kinase [Mycobacterium tuberculosis H37Rv]	1	0.990832	1
281	1.28	1.32	16.47	6.667	6.667	gi|623360832	secreted or membrane protein [Mycobacterium tuberculosis H37Rv]	1	1.13763	0.762888
282	1.27	1.54	8.75	5.972	3.056	gi|623370108	fatty oxidation protein FadB [Mycobacterium tuberculosis H37Rv]	1	2.0893	0.104743
283	1.26	1.27	15.48	6.276	6.276	gi|623360760	2-hydroxyhepta-2,4-diene-1,7-dioate isomerase [Mycobacterium tuberculosis H37Rv]	1	1.0666	0.852275
284	1.22	1.22	18.64	18.64	11.86	gi|623363511	iron-sulfur cluster assembly accessory protein [Mycobacterium tuberculosis H37Rv]	1	0.92045	1
285	1.18	1.18	15.38	3.239	3.239	gi|623358949	piperideine-6-carboxylic acid dehydrogenase Pcd [Mycobacterium tuberculosis H37Rv]	1	1.22462	0.680529
286	1.17	1.17	12.71	8.287	6.077	gi|623367385	fructose 1,6-bisphosphatase GlpX [Mycobacterium tuberculosis H37Rv]	1	0.954993	0.710654
287	1.14	1.14	13.68	4.255	4.255	gi|623370196	delta-aminolevulinic acid dehydratase HemB [Mycobacterium tuberculosis H37Rv]	1	1.78649	0.371764
288	1.09	1.09	11.84	10.57	4.228	gi|623361225	amidase AmiC [Mycobacterium tuberculosis H37Rv]	1	0.92045	0.627125
289	1.06	1.06	12.12	4.329	4.329	gi|623361475	hypothetical protein P425_02792 [Mycobacterium tuberculosis H37Rv]	1	1.0666	0.883509
290	1.05	1.1	22.98	7.661	5.645	gi|623363656	proteasome alpha subunit PrcA [Mycobacterium tuberculosis H37Rv]	1	1.03753	0.610368
291	1.05	1.05	22.67	4.267	4.267	gi|623357868	inosine-5'-monophosphate dehydrogenase GuaB3 [Mycobacterium tuberculosis H37Rv]	1	0.954993	0.934103
292	1.05	1.05	3.413	3.413	3.413	gi|66361334	Chain A, Citrate Lyase Beta Subunit Complexed With Oxaloacetate And Magnesium From M. Tuberculosis	1	0.912011	0.869119
293	1	1	7.557	2.267	2.267	gi|623355700	oxidoreductase [Mycobacterium tuberculosis H37Rv]	1	0.619441	0.444217
294	0.96	1.11	8.122	8.122	5.076	gi|623370397	50S ribosomal protein L22 RplV [Mycobacterium tuberculosis H37Rv]	1	0.452898	0.193111
295	0.96	0.96	2.071	2.071	2.071	gi|623355781	secreted antigen 85-A FbpA [Mycobacterium tuberculosis H37Rv]	1	0.981748	0.983182
296	0.93	0.93	3.051	3.051	3.051	gi|623371360	ESX-3 secretion-associated protein EspG3 [Mycobacterium tuberculosis H37Rv]	1	0.794328	0.677992
297	0.92	0.92	18.49	7.534	7.534	gi|623366012	iron-regulated universal stress protein family protein [Mycobacterium tuberculosis H37Rv]	1	0.816582	0.670693
298	0.89	0.89	15.57	9.016	3.552	gi|623372348	NAD(P) transhydrogenase subunit alpha PntAa [Mycobacterium tuberculosis H37Rv]	1	1.00925	0.480363
299	0.89	0.89	5.988	5.988	5.988	gi|623361755	hypothetical protein P425_02570 [Mycobacterium tuberculosis H37Rv]	1	0.679204	0.509507
300	0.86	0.86	15.07	3.478	3.478	gi|623355681	aspartate-semialdehyde dehydrogenase Asd [Mycobacterium tuberculosis H37Rv]	1	0.928966	0.616466
301	0.84	0.84	13.33	5.128	3.333	gi|623372367	MCE-family lipoprotein LprK [Mycobacterium tuberculosis H37Rv]	1	0.879022	0.805862
302	0.81	0.81	7.035	7.035	7.035	gi|623360811	chorismate-pyruvate lyase [Mycobacterium tuberculosis H37Rv]	1	0.879022	0.805817
303	0.78	0.78	5.286	2.203	2.203	gi|623355708	triacylglycerol synthase Tgs2 [Mycobacterium tuberculosis H37Rv]	1	0.954993	0.655792
304	0.76	0.76	3.065	3.065	3.065	gi|623360791	thioesterase TesA [Mycobacterium tuberculosis H37Rv]	1	0.831764	0.728336
305	0.75	0.75	5.484	3.839	2.925	gi|623371272	thiamine biosynthesis protein ThiC [Mycobacterium tuberculosis H37Rv]	1	1.27057	0.634864
306	0.74	0.74	4.64	2.72	2.72	gi|623355683	2-isopropylmalate synthase LeuA [Mycobacterium tuberculosis H37Rv]	1	1.00925	0.758246
307	0.73	0.74	3.343	3.343	3.343	gi|623370345	ribonucleotide-transport ABC transporter ATP-binding protein Mkl [Mycobacterium tuberculosis H37Rv]	1	1.04713	0.881499
308	0.73	0.73	20.06	7.962	2.229	gi|623370233	1,4-Dihydroxy-2-naphthoyl-CoA synthase [Mycobacterium tuberculosis H37Rv]	1	3.22107	0.0727339
309	0.72	0.76	2.718	1.748	1.748	gi|623372365	MCE-family protein Mce1C [Mycobacterium tuberculosis H37Rv]	1	0.744732	0.601044
310	0.71	0.71	13.16	8.333	4.386	gi|623364114	immunogenic protein MPT64 [Mycobacterium tuberculosis H37Rv]	1	0.887156	0.734917
311	0.7	0.7	7.579	5.684	3.789	gi|623372350	NAD(P) transhydrogenase subunit beta PntB [Mycobacterium tuberculosis H37Rv]	1	1.0666	0.411688
312	0.67	0.67	8.832	7.977	3.989	gi|623355736	acyl-CoA dehydrogenase FadE36 [Mycobacterium tuberculosis H37Rv]	1	0.912011	0.774268
313	0.65	0.65	14.71	2.941	2.941	gi|623363705	UDP-N-acetylmuramoylalanyl-D-glutamyl-2,6-diaminopimelate-D-alanyl-D-alanyl ligase MurF [Mycobacterium tuberculosis H37Rv]	1	0.737904	0.59259
314	0.65	0.65	10.31	2.32	2.32	gi|623367363	cystathionine gamma-synthase MetB [Mycobacterium tuberculosis H37Rv]	1	1.02802	0.857619
315	0.65	0.65	4.928	1.437	1.437	gi|623361734	folylpolyglutamate synthase FolC [Mycobacterium tuberculosis H37Rv]	1	2.44343	0.4097
316	0.64	0.65	14.83	3.785	3.785	gi|623372338	s-adenosylmethionine-dependent methyltransferase [Mycobacterium tuberculosis H37Rv]	1	0.895365	0.732784
317	0.63	0.63	10.41	1.735	1.735	gi|623355767	decaprenylphosphoryl-beta-D-ribose 2'-oxidase [Mycobacterium tuberculosis H37Rv]	1	0.717794	0.564352
318	0.62	0.62	3.346	3.346	2.23	gi|623371354	ESX-3 secretion system protein EccB3 [Mycobacterium tuberculosis H37Rv]	1	1.02802	0.914479
319	0.58	0.58	16.48	14.84	4.945	gi|623355553	lipoprotein LpqE [Mycobacterium tuberculosis H37Rv]	1	0.990832	1
320	0.58	0.58	4.44	4.44	2.114	gi|623363557	propionyl-CoA carboxylase beta chain 6 AccD6 [Mycobacterium tuberculosis H37Rv]	1	0.954993	0.866225
321	0.57	0.59	13.08	9.813	5.607	gi|623361747	ATP-dependent Clp protease proteolytic subunit 2 ClpP2 [Mycobacterium tuberculosis H37Rv]	1	1.83654	0.359585
322	0.57	0.57	18.75	9.375	9.375	gi|623366643	transcriptional regulator [Mycobacterium tuberculosis H37Rv]	1	1.1272	0.800564
323	0.56	0.56	16.67	3.947	3.947	RRRRRgi|623367783	REVERSED transposase [Mycobacterium tuberculosis H37Rv]	1	1	0.924105
324	0.56	0.56	9.964	7.117	4.626	gi|623361897	acyl-CoA thioesterase II TesB2 [Mycobacterium tuberculosis H37Rv]	1	1.01859	0.856148
325	0.55	0.55	5.088	2.544	2.544	gi|623372431	succinate-semialdehyde dehydrogenase [NADP] dependent GabD1 [Mycobacterium tuberculosis H37Rv]	1	1.00925	0.962863
326	0.55	0.55	10.14	10.14	10.14	gi|623370399	50S ribosomal protein L16 RplP [Mycobacterium tuberculosis H37Rv]	1	0.363078	0.234185
327	0.54	0.55	5.738	5.738	5.738	gi|623370405	50S ribosomal protein L14 RplN [Mycobacterium tuberculosis H37Rv]	1	0.698232	0.492694
328	0.53	0.53	18.58	7.43	3.715	gi|623363378	hypothetical protein P425_02382 [Mycobacterium tuberculosis H37Rv]	1	1.00925	0.766714
329	0.53	0.53	13.57	4.643	4.643	gi|623372337	transcriptional regulator TetR-family [Mycobacterium tuberculosis H37Rv]	1	1.15878	0.720376
330	0.52	0.53	12.23	3.493	3.493	gi|623360085	cell division ATP-binding protein FtsE [Mycobacterium tuberculosis H37Rv]	1	1.04713	0.587088
331	0.51	0.51	4.598	0.4926	0.4926	gi|623360797	phenolpthiocerol synthesis type-I polyketide synthase PpsD [Mycobacterium tuberculosis H37Rv]	1	2.58226	0.246444
332	0.51	0.51	5.682	2.652	2.652	gi|623367271	serine protease HtrA [Mycobacterium tuberculosis H37Rv]	1	0.990832	0.929514
333	0.5	0.5	12.5	8.553	0	gi|623367478	hypothetical protein P425_01241 [Mycobacterium tuberculosis H37Rv]	0	0.972747	0.925773
334	0.49	0.49	6.25	1.109	1.109	RRRRRgi|623359164	REVERSED transmembrane protein [Mycobacterium tuberculosis H37Rv]	1	0.990832	0.877348
335	0.49	0.49	12.04	5.759	0	gi|623361654	chaperone DnaJ2 [Mycobacterium tuberculosis H37Rv]	0	1.00925	0.914342

## Sheet: Diff expression of proteins
Accession	Rv#	Gene ID	Name	Differential expression of proteins in envelope fraction (yidC(-)/Control)	SD	Differential expression of proteins in WCE (yidC(-)/Control)	SD
gi|623372199	Rv0009	ppiA	iron-regulated peptidyl-prolyl cis-trans isomerase A PpiA	0.672172	0.387586	0.4901	0.174885
gi|81345707	Rv0020c	fhaA	FHA domain-containing protein FhaA	1.04074	0.769545	0.955033	0.0124393
gi|623372226	Rv0036c	Rv0036c	hypothetical protein P425_00039	1.13658	0.206121	1.3959	0.394622
gi|623372236	Rv0046c	ino1	myo-inositol-1-phosphate synthase Ino1	1.0093	0.0131459	0.720837	0.27036
gi|623372244	Rv0054	ssb	single-strand DNA-binding protein Ssb	1.3176	0.462123	0.737494	0.307589
gi|623372257	Rv0066c	icd2	isocitrate dehydrogenase Icd2	1.72928	0.978283	1.609	0.11517
gi|623372281	Rv0088	Rv0088	polyketide cyclase/dehydrase	0.97733	0.019094	1.32866	0.425169
gi|623372337	Rv0144	Rv0144	transcriptional regulator TetR-family	1.0189	0.197816	0.557638	0.235887
gi|623372339	Rv0146	Rv0146	s-adenosylmethionine-dependent methyltransferase	0.991	0.0258135	1.22883	0.143724
gi|81671903	Rv0148	Rv0148	Putative short-chain type dehydrogenase/reductase Rv0148	0.96387	0.0125544	1.82025	0.353397
gi|623372347	Rv0154c	fadE2	acyl-CoA dehydrogenase FadE2	0.964197	0.0376676	1.1561	0.246573
gi|623372348	Rv0155	pntAa	NAD(P) transhydrogenase subunit alpha PntAa	1.04286	0.0475261	1.01444	0.0462311
gi|623372377	Rv0183	Rv0183	lysophospholipase	1.00942	0.0262931	1.21609	0.305603
gi|623372407	Rv0211	pckA	iron-regulated phosphoenolpyruvate carboxykinase PckA	0.977248	0.00636447	2.66824	0.381001
gi|623372440	Rv0242c	fabG4	3-oxoacyl-[acyl-carrier protein] reductase FabG4	1.99186	0.575543	0.658114	0.4835
gi|623372441	Rv0243	fadA2	acetyl-CoA acyltransferase FadA2	0.982123	0.0383679	0.878248	0.198476
gi|623372442	Rv0244c	fadE5	acyl-CoA dehydrogenase FadE5	2.05732	0.451869	1.81366	0.129819
gi|623372445	Rv0247c	Rv0247c	succinate dehydrogenase [iron-sulfur subunit]	0.974233	0.0760609	3.05467	0.958597
gi|623372446	Rv0248c	sdhA_1	succinate dehydrogenase [iron-sulfur subunit] SdhA_1	1.06423	0.1038	2.12216	0.179458
gi|623372468	Rv0270	fadD2	fatty-acid-CoA ligase FadD2	0.9955	0.019449	1.93689	0.326416
gi|623371353	Rv0282	eccA3	ESX-3 secretion system protein EccA3	0.710289	0.346063	0.687807	0.270419
gi|623371421	Rv0350	dnaK	chaperone DnaK	0.98629	0.00642339	0.991	0.0258134
gi|623371422	Rv0351	grpE	protein GrpE	1.58625	0.604539	0.866844	0.201396
gi|623371423	Rv0352	dnaJ1	chaperone DnaJ1	0.849862	0.148677	1.0093	0.0131461
gi|623371212	Rv0363c	fba	fructose-bisphosphate aldolase Fba	0.977745	0.044559	0.498299	0.0582814
gi|81400946	Rv0379	secE2	possible protein transport protein SecE2	1.53647	0.472643	1.09216	0.389719
gi|623371233	Rv0384c	clpB	endopeptidase ATP binding protein chain B ClpB	0.995669	0.0324165	1.00942	0.0262933
gi|623371289	Rv0440	groEL2	chaperonin 2 GroEL2	0.47513	0.212192	0.416869	9.15279e-11
gi|623371313	Rv0462	lpdC	dihydrolipoamide dehydrogenase LpdC	0.933343	0.0182345	1.89721	0.0617688
gi|623371317	Rv0466	Rv0466	hypothetical protein P425_00481	0.99121	0.0387226	0.943098	0.0675055
gi|623371319	Rv0468	fadB	3-hydroxybutyryl-CoA dehydrogenase FadB	1.02819	0.0267824	0.908291	0.129696
gi|623371320	Rv0469	umaA	mycolic acid synthase UmaA	0.678227	0.416514	1.09505	0.533525
gi|623371321	Rv0470c	pcaA	mycolic acid synthase PcaA	0.608548	0.031692	1.01633	0.0991282
gi|623371327	Rv0475	hbhA	iron-regulated heparin binding hemagglutinin HbhA	1.95169	0.391378	1.079	0.842789
gi|623370187	Rv0503c	cmaA2	cyclopropane mycolic acid synthase 2 CmaA2	0.982414	0.051162	0.508007	0.165698
gi|623370233	Rv0548c	Rv0548c	1,4-Dihydroxy-2-naphthoyl-CoA synthase	2.42518	1.12555	1.29919	0.383497
gi|623370265	Rv0580c	Rv0580c	hypothetical protein P425_00601	1.00471	0.0196286	2.11278	0.597284
gi|623370320	Rv0632c	echA3	enoyl-CoA hydratase EchA3	1.04286	0.0475261	0.56926	0.210059
gi|623370325	Rv0635	hadA	(3R)-hydroxyacyl-ACP dehydratase subunit HadA	1.02136	0.106236	0.938494	0.140055
gi|623370327	Rv0637	hadC	(3R)-hydroxyacyl-ACP dehydratase subunit HadC	0.968288	0.00630614	0.98629	0.00642339
gi|623370330	Rv0640	rplK	50S ribosomal protein L11 RplK	0.709215	0.059974	0.963993	0.0251099
gi|623370331	Rv0641	rplA	50S ribosomal protein L1 RplA	0.45647	0.14607	0.73467	0.336692
gi|88193047	Rv0642c	mmaA4	Chain A, Crystal Structure Of Hma (MmaA4) Complexed With S-Adenosylmethionine	0.9955	0.019449	0.717077	0.311813
gi|81832360	Rv0644c	mmaA2	Cyclopropane mycolic acid synthase MmaA2	0.844417	0.060442	0.701869	0.357971
gi|623370337	Rv0647c	Rv0647c	hypothetical protein P425_00676	0.668055	0.298353	1.01765	0.184553
gi|623370341	Rv0651	rplJ	50S ribosomal protein L10 RplJ	1.82272	1.17647	0.367028	0.0759419
gi|623370342	Rv0652	rplL	50S ribosomal protein L7/L12 RplL	0.814043	0.126723	0.442921	0.29941
gi|623370345	Rv0655	mkl	ribonucleotide-transport ABC transporter ATP-binding protein Mkl	1.02356	0.0333253	0.849862	0.148677
gi|623370357	Rv0667	rpoB	DNA-directed RNA polymerase RpoB	0.855326	0.166059	0.735522	0.297996
gi|623370358	Rv0668	rpoC	DNA-directed RNA polymerase RpoC	0.995416	0.00648278	0.605913	0.121506
gi|623370373	Rv0683	rpsG	30S ribosomal protein S7 RpsG	0.703777	0.34289	0.451893	0.0440755
gi|623370374	Rv0684	fusA1	elongation factor G FusA1	0.955357	0.0373222	0.73467	0.336692
gi|623370375	Rv0685	tuf	iron-regulated elongation factor TU Tuf	0.977248	0.00636447	0.9955	0.019449
gi|623370392	Rv0701	rplC	50S ribosomal protein L3 RplC	0.740441	0.0866025	0.82419	0.328986
gi|623370398	Rv0707	rpsC	30S ribosomal protein S3 RpsC	0.965833	0.0879405	0.977745	0.0445589
gi|623370400	Rv0709	rpmC	50S ribosomal protein L29 RpmC	0.950857	0.0309577	0.42028	0.211968
gi|623370407	Rv0716	rplE	50S ribosomal protein L5 RplE	0.895403	0.0116626	0.399302	0.0877026
gi|623370409	Rv0718	rpsH	30S ribosomal protein S8 RpsH	0.733117	0.301398	0.716683	0.184618
gi|623370415	Rv0724	sppA	signal peptide peptidase SppA	1.32067	0.479305	2.22329	0.474182
gi|623370421	Rv0730	Rv0730	N-acetyltransferase	0.824774	0.274098	0.982123	0.0383678
gi|623370446	Rv0753c	mmsA	methylmalonate-semialdehyde dehydrogenase MmsA	1.85385	0.500858	1.49343	0.658195
gi|623370451	Rv0757	Rv0757	OmpR family two-component system response regulator	0.946398	0.0246516	1.30441	0.417409
gi|623370135	Rv0798c	cfp29	antigen Cfp29	1.66066	0.921227	1.53003	0.316578
gi|623370152	Rv0815c	cysA2	thiosulfate sulfurtransferase CysA2	0.886462	0.109413	1.57352	0.25507
gi|623370168	Rv0831c	Rv0831c	hypothetical protein P425_00867	0.674093	0.43509	1.39324	0.556131
gi|81556254	Rv0859	Rv0859	Putative acyltransferase Rv0859	2.05725	1.40099	4.75682	4.50633
gi|623370108	Rv0860	fadB	fatty oxidation protein FadB	2.62579	0.758713	9.91817	1.48013
gi|623369688	Rv0873	fadE10	acyl-CoA dehydrogenase FadE10	1.70404	0.982581	1.00463	0.00654279
gi|623369704	Rv0889c	citA	citrate synthase II CitA	1.04873	0.0818773	0.973119	0.0380161
gi|623369711	Rv0896	gltA2	citrate synthase I GltA2	2.4231	0.923473	1.88831	0.510169
gi|623369720	Rv0905	echA6	enoyl-CoA hydratase EchA6	1.40254	0.542985	1.55263	0.869842
gi|623369746	Rv0931c	pknD	transmembrane serine/threonine-protein kinase D PknD	1.04481	0.101905	2.0939	0.898141
gi|623369765	Rv0951	sucC	succinyl-CoA synthetase beta chain SucC	0.977745	0.044559	0.689806	0.37503
gi|623369766	Rv0952	sucD	succinyl-CoA synthetase alpha chain SucD	0.933343	0.0182345	1.55044	0.816985
gi|623367764	Rv1017c	prsA	ribose-phosphate pyrophosphokinase PrsA	0.972912	0.0253423	0.454669	0.119984
gi|623367770	Rv1023	eno	enolase Eno	0.972788	0.0126706	1.16223	0.400517
gi|623367361	Rv1077	cbs	cystathionine beta-synthase Cbs	0.670027	0.307067	0.995923	0.0453873
gi|623367363	Rv1079	metB	cystathionine gamma-synthase MetB	1.51164	0.683946	0.783136	0.293727
gi|623367379	Rv1093	glyA1	serine hydroxymethyltransferase 1 GlyA1	1.0093	0.0131459	1.18295	0.297274
gi|623367384	Rv1098c	fum	fumarase Fum	1.34846	0.505758	0.473626	0.230757
gi|623367385	Rv1099c	glpX	fructose 1,6-bisphosphatase GlpX	0.941979	0.0184033	0.572948	0.0186539
gi|623367409	Rv1122	gnd2	6-phosphogluconate dehydrogenase,decarboxylating Gnd2	1.23673	0.295163	1.19316	0.246877
gi|623367417	Rv1130	prpD	2-methylcitrate dehydratase PrpD	0.396205	0.307672	1.86975	0.655778
gi|623367420	Rv1133c	metE	5-methyltetrahydropteroyltriglutamate-homocysteine methyltransferase MetE	0.792154	0.268127	1.05394	0.922273
gi|623367478	Rv1191	Rv1191	hypothetical protein P425_01241	0.96387	0.0125544	1.15913	0.225041
gi|623367249	Rv1201c	dapD	tetrahydrodipicolinate N-succinyltransferase DapD	1.11514	0.123212	1.2592	0.379528
gi|623367288	Rv1240	mdh	malate dehydrogenase Mdh	1.0233	0.00666443	1.0233	0.00666443
gi|623367296	Rv1248c	Rv1248c	2-oxoglutarate decarboxylase	0.781939	0.32147	1.47955	0.729333
gi|623367148	Rv1294	thrA	homoserine dehydrogenase ThrA	0.761545	0.200966	1.90558	0.25981
gi|623367045	Rv1297	rho	transcription termination factor Rho	0.454241	0.309339	0.430641	0.0140207
gi|623367055	Rv1307	atpH	ATP synthase delta chain AtpH	1.00488	0.0327164	2.73057	1.87315
gi|623367056	Rv1308	atpA	ATP synthase alpha chain AtpA	1.37494	0.490628	2.09266	0.432994
gi|623367057	Rv1309	atpG	ATP synthase gamma chain AtpG	1.28332	0.426488	2.55633	0.577707
gi|623367058	Rv1310	atpD	ATP synthase beta chain AtpD	1.38047	0.551032	1.85067	0.204481
gi|623367072	Rv1323	fadA4	acetyl-CoA acetyltransferase FadA4	0.98179	0.0127879	0.90503	0.0706583
gi|623367077	Rv1328	glgP	glycogen phosphorylase GlgP	1.09413	0.612971	2.35142	0.259808
gi|623366627	Rv1388	mihF	integration host factor MihF	0.788485	0.286162	0.188363	0.040174
gi|623366631	Rv1392	metK	s-adenosylmethionine synthetase MetK	0.995416	0.00648278	0.735522	0.297996
gi|623366675	Rv1436	gap	glyceraldehyde 3-phosphate dehydrogenase Gap	0.986541	0.0321196	0.991504	0.0516356
gi|623366688	Rv1449c	tkt	transketolase Tkt	1.53036	0.555408	1.73395	0.169121
gi|623365835	Rv1461	sufB	Fe-S cluster assembly protein SufB	1.00514	0.045807	1.3957	0.506537
gi|623365837	Rv1463	Rv1463	ABC transporter ATP-binding protein	0.915882	0.118961	1.32394	0.431833
gi|623365850	Rv1475c	acn	iron-regulated aconitate hydratase Acn	1.6559	0.16151	1.69305	0.96703
gi|623365854	Rv1479	moxR1	transcriptional regulator MoxR1	0.98629	0.00642339	2.35739	0.351804
gi|623365920	Rv1543	Rv1543	fatty-acyl-CoA reductase	0.987127	0.0578264	2.31353	0.552156
gi|623365972	Rv1596	nadC	nicotinate-nucleotide pyrophosphatase NadC	1.02806	0.0133905	1.42394	0.166545
gi|623365987	Rv1611	trpC	indole-3-glycerol phosphate synthase TrpC	0.467408	0.123345	0.850867	0.159753
gi|623365993	Rv1617	pykA	pyruvate kinase PykA	1.00038	0.0390809	1.03277	0.00672605
gi|623366006	Rv1630	rpsA	30S ribosomal protein S1 RpsA	0.97733	0.019094	0.518096	0.103895
gi|623366012	Rv1636	Rv1636	iron-regulated universal stress protein family protein	0.903707	0.123213	1.00942	0.0262933
gi|623366060	Rv1683	Rv1683	bifunctional enzyme long-chain acyl-CoA synthase and lipase	0.925885	0.0662734	1.33459	0.233476
gi|623366109	Rv1731	gabD2	succinate-semialdehyde dehydrogenase GabD2	1.01392	0.00660298	1.1493	0.171514
gi|623366130	Rv1751	Rv1751	oxidoreductase	0.870163	0.157805	1.2004	0.309225
gi|623365063	Rv1827	garA	FHA domain-containing protein GarA	0.887213	0.120964	1.067	0.0416838
gi|623365068	Rv1832	gcvB	glycine dehydrogenase GcvB	0.995416	0.00648278	0.641366	0.108086
gi|623365073	Rv1837c	glcB	malate synthase G GlcB	1.47555	0.632914	1.01859	2.74498e-11
gi|623365079	Rv1843c	guaB1	inosine-5'-monophosphate dehydrogenase GuaB1	1.95999	1.34454	1.48865	0.540271
gi|623365092	Rv1856c	Rv1856c	oxidoreductase	0.480695	0.156789	0.824958	0.123112
gi|623365108	Rv1872c	lldD2	l-lactate dehydrogenase LldD2	1.01401	0.0198103	1.81109	0.420776
gi|623365145	Rv1908c	katG	catalase-peroxidase-peroxynitritase T KatG	2.24699	0.407494	1.28332	0.426488
gi|623364057	Rv1925	fadD31	acyl-CoA ligase FadD31	0.695434	0.354689	1.00488	0.0327167
gi|623364114	Rv1980c	MPT64	immunogenic protein MPT64	0.952874	0.0929386	1.34522	0.488215
gi|623364170	Rv2031c	hspX	heat shock protein HspX	3.29959	0.912144	2.70126	1.17461
gi|623363827	Rv2054	Rv2054	carboxymethylenebutenolidase	0.985915	0.128057	1.37184	0.301309
gi|623363656	Rv2109c	prcA	proteasome alpha subunit PrcA	1.09815	0.085736	1.19015	0.215835
gi|623363657	Rv2110c	prcB	proteasome beta subunit PrcB	1.06155	0.246632	1.18533	0.153959
gi|623363678	Rv2131c	cysQ	monophosphatase CysQ	0.432807	0.0225397	0.68866	0.00448501
gi|623363693	Rv2145c	wag31	DivIVA family protein Wag31	2.30693	0.225008	1.17474	0.27293
gi|623363705	Rv2157c	murF	UDP-N-acetylmuramoylalanyl-D-glutamyl-2,6-diaminopimelate-D-alanyl-D-alanyl ligase MurF	0.755292	0.0245905	1.06773	0.0694887
gi|623363707	Rv2159c	Rv2159c	alkylhydroperoxidase AhpD family core domain-containing protein	0.699567	0.348844	1.93139	0.629965
gi|81669422	Rv2178c	aroG	Phospho-2-dehydro-3-deoxyheptonate aldolase AroG	0.819034	0.179892	0.714801	0.315032
gi|81669430	Rv2187	fadD15	Long-chain-fatty-acid--CoA ligase FadD15	0.982123	0.0383679	1.08808	0.0849499
gi|623363502	Rv2195	qcrA	Rieske iron-sulfur protein QcrA	0.911172	0.165242	1.85496	0.616463
gi|623363509	Rv2202c	adoK	adenosine kinase AdoK	0.930898	0.0847598	1.74999	0.170686
gi|623363511	Rv2204c	Rv2204c	iron-sulfur cluster assembly accessory protein	0.933343	0.0182345	0.83549	0.194111
gi|623363522	Rv2215	dlaT	2-oxoglutarate dehydrogenase, E2 component, dihydrolipoamide succinyltransferase DlaT	0.96387	0.0125544	1.41915	0.56647
gi|623363528	Rv2220	glnA1	glutamine synthetase GlnA1	1.36697	0.570126	0.847484	0.164537
gi|623363530	Rv2222c	glnA2	glutamine synthetase GlnA2	0.99121	0.0387226	1.06881	0.0973172
gi|623363551	Rv2241	aceE	pyruvate dehydrogenase E1 component AceE	1.06423	0.1038	1.5687	0.791172
gi|623363554	Rv2244	acpM	meromycolate extension acyl carrier protein AcpM	2.63197	1.46005	0.834973	0.246469
gi|623363556	Rv2246	kasB	3-oxoacyl-[acyl-carrier-protein] synthase 2 KasB	0.981748	0	1.33405	0.548454
gi|623363557	Rv2247	accD6	propionyl-CoA carboxylase beta chain 6 AccD6	0.959411	0.00624827	0.611123	0.301249
gi|623363376	Rv2296	Rv2296	haloalkane dehalogenase	1.01859	0	1.67123	0.163004
gi|623363378	Rv2298	Rv2298	hypothetical protein P425_02382	1.09479	0.120963	1.27765	0.25621
gi|623363379	Rv2299c	htpG	chaperone HtpG	0.806522	0.197587	1.36093	0.510438
gi|623361654	Rv2373c	dnaJ2	chaperone DnaJ2	0.757539	0.355978	0.991	0.0258134
gi|623361712	Rv2427c	proA	gamma-glutamyl phosphate reductase ProA	0.995416	0.00648278	1.04551	0.115519
gi|623361714	Rv2428	ahpC	alkyl hydroperoxide reductase AhpC	0.633977	0.301582	0.548322	0.0534807
gi|623361735	Rv2448c	valS	valyl-tRNA synthase ValS	0.95653	0.197916	0.746229	0.120965
gi|81669270	Rv2455c	korA	2-oxoglutarate oxidoreductase subunit KorA	0.955033	0.0124393	1.42386	0.559805
gi|623361744	Rv2457c	clpX	ATP-dependent Clp protease ATP-binding subunit ClpX	0.90111	0.0762015	0.66796	0.321599
gi|623361749	Rv2462c	tig	trigger factor protein Tig	0.968288	0.00630614	0.991	0.0258134
gi|623361754	Rv2467	pepN	aminopeptidase PepN	1.26268	0.435133	2.26365	0.766196
gi|81340834	Rv2495c	Rv2495c	Dihydrolipoyllysine-residue acyltransferase component of branched-chain alpha-ketoacid dehydrogenase complex	0.924708	0.00602228	1.29441	0.349715
gi|623361813	Rv2524c	fas	fatty acid synthase Fas	0.879578	0.209924	0.78129	0.348923
gi|623361825	Rv2535c	pepQ	cytoplasmic peptidase PepQ	0.946398	0.0246516	0.96837	0.0189189
gi|623361846	Rv2555c	alaS	alanyl-tRNA synthetase AlaS	1.00068	0.0521131	1.68889	0.306282
gi|623361898	Rv2606c	snzP	pyridoxine biosynthesis protein SnzP	0.968535	0.0315333	0.640067	0.0913958
gi|623361916	Rv2623	Rv2623	universal stress protein	1.43139	0.596995	1.33051	0.0173299
gi|623361475	Rv2676c	Rv2676c	hypothetical protein P425_02792	1.04731	0.0272802	1.01859	2.74498e-11
gi|623361490	Rv2691	ceoB	trk system potassium uptake protein CeoB	1.04873	0.0818773	1.54302	0.588063
gi|623361502	Rv2703	sigA	RNA polymerase sigma factor SigA	1.02356	0.0333253	0.188212	0.0292992
gi|623361544	Rv2744c	Rv2744c	alanine rich protein	1.90251	0.490088	1.28034	0.329818
gi|623361580	Rv2780	ald	secreted L-alanine dehydrogenase Ald	1.05197	0.00685114	0.421896	0.224674
gi|623361583	Rv2783c	gpsI	polyribonucleotide nucleotidyltransferase GpsI	1.58848	0.819149	1.0233	0.00666443
gi|623361585	Rv2785c	rpsO	30S ribosomal protein S15 RpsO	2.17954	1.73177	0.766188	0.254628
gi|623361590	Rv2790c	ltp1	lipid-transfer protein Ltp1	1.28519	0.322966	0.863034	0.117668
gi|623361206	Rv2868c	gcpE	GcpE protein	0.851869	0.0499031	0.973119	0.0380161
gi|623361226	Rv2889c	tsf	elongation factor Tsf	1.30441	0.417409	0.947241	0.0616474
gi|623361227	Rv2890c	rpsB	30S ribosomal protein S2 RpsB	0.863034	0.117668	0.55698	0.0723443
gi|623360798	Rv2935	ppsE	phenolpthiocerol synthesis type-I polyketide synthase PpsE	1.97894	0.295325	1.48187	0.50158
gi|623360803	Rv2940c	mas	mycocerosic acid synthase membrane-associated Mas	0.412725	0.0509411	0.924529	0.717939
gi|623360804	Rv2941	fadD28	fatty-acid-AMP ligase FadD28	1.00488	0.0327164	0.972912	0.0253423
gi|623360811	Rv2949c	Rv2949c	chorismate-pyruvate lyase	0.653785	0.318533	0.60279	0.0235487
gi|623360813	Rv2951c	Rv2951c	ketoreductase	0.890206	0.588263	0.938994	0.07331
gi|623360814	Rv2952	Rv2952	methyltransferase	0.642121	0.145113	0.449964	0.046803
gi|623360832	Rv2969c	Rv2969c	secreted or membrane protein	1.05519	0.116588	2.54726	1.21173
gi|623360748	Rv2981c	ddlA	d-alanine ligase DdlA	0.893984	0.0987764	1.12034	0.195994
gi|623360763	Rv2996c	serA1	d-3-phosphoglycerate dehydrogenase SerA1	0.774094	0.280939	1.5633	0.0305419
gi|623360769	Rv3001c	ilvC	ketol-acid reductoisomerase IlvC	1.24526	0.359813	1.57063	0.0409114
gi|623360779	Rv3011c	gatA	glutamyl-tRNA amidotransferase GatA	1.4885	0.716663	1.00994	0.0525956
gi|623360008	Rv3028c	fixB	electron transfer flavoprotein alpha subunit FixB	0.991	0.0258135	0.536959	0.124753
gi|623360009	Rv3029c	fixA	electron transfer flavoprotein beta subunit FixA	0.97733	0.019094	0.561682	0.0656947
gi|623360019	Rv3038c	Rv3038c	methyltransferase	0.627557	0.378737	1.30856	0.47491
gi|623360032	Rv3051c	nrdE	ribonucleoside-diphosphate reductase NrdE	0.658033	0.407583	0.847412	0.255414
gi|623360082	Rv3099c	Rv3099c	hypothetical protein P425_03230	0.578249	0.0188264	1.01859	2.74498e-11
gi|623360122	Rv3139	fadE24	acyl-CoA dehydrogenase FadE24	0.909448	0.0769065	1.09638	0.58998
gi|623360123	Rv3140	fadE23	acyl-CoA dehydrogenase FadE23	0.977745	0.044559	1.0022	0.429877
gi|623360144	Rv3161c	Rv3161c	oxidoreductase	0.942699	0.055224	0.527504	0.02404
gi|623359181	Rv3206c	moeB1	molybdenum cofactor biosynthesis protein MoeB1	0.992892	0.0904047	1.00463	0.00654279
gi|623359201	Rv3224	Rv3224	citronellol/citronellal dehydrogenase	1.00942	0.0262931	1.1894	0.30639
gi|623359225	Rv3246c	mtrA	two-component system transcriptional regulator MtrA	0.714617	0.339942	0.491027	0.0827506
gi|623359227	Rv3248c	sahH	adenosylhomocysteinase SahH	0.860233	0.210746	1.45329	0.614759
gi|623359243	Rv3264c	manB	mannose-1-phosphate guanylyltransferase ManB	1.00463	0.00654288	1.00964	0.0394427
gi|623359248	Rv3269	Rv3269	hypothetical protein P425_03409	1.10295	0.078947	1.99539	0.272055
gi|623359253	Rv3274c	fadE25	acyl-CoA dehydrogenase FadE25	1.57703	0.204835	0.977248	0.00636447
gi|623359259	Rv3280	accD5	propionyl-CoA carboxylase beta chain 5 AccD5	0.990832	0	0.870163	0.157805
gi|623358941	Rv3285	accA3	acetyl-/propionyl-coenzyme A carboxylase AccA3	0.625213	0.0852426	0.954993	2.36702e-10
gi|623357854	Rv3396c	gua	GMP synthase GuaA	0.99121	0.0387226	0.946879	0.0493116
gi|623357868	Rv3410c	guaB3	inosine-5'-monophosphate dehydrogenase GuaB3	0.977496	0.031825	1.02806	0.0133905
gi|623357875	Rv3417c	groEL1	chaperonin 1 GroEL1	0.848592	0.175583	0.385355	0.0723517
gi|623357876	Rv3418c	groES	chaperonin GroES	0.973119	0.0380161	0.428879	0.14253
gi|623357894	Rv3436c	glmS	glucosamine-fructose-6-phosphate aminotransferase GlmS	0.968288	0.00630614	1.50693	0.690611
gi|623357901	Rv3443c	rplM	50S ribosomal protein L13 RplM	0.899736	0.0292934	0.440583	0.0600699
gi|623357915	Rv3457c	rpoA	DNA-directed RNA polymerase alpha chain RpoA	0.763501	0.258428	0.837521	0.178626
gi|623357918	Rv3460c	rpsM	30S ribosomal protein S13 RpsM	0.333934	0.0412162	0.275635	0.0916024
gi|623355515	Rv3547	ddn	deazaflavin-dependent nitroreductase Ddn	0.995922	0.0453871	1.21059	0.258193
gi|623355565	Rv3596c	clpC	ATP-dependent Clp protease ATP-binding subunit ClpC	0.721865	0.380377	0.661346	0.440388
gi|623355566	Rv3597c	lsr2	iron-regulated H-NS-like protein Lsr2	0.25761	0.253011	0.448053	0.0495055
gi|408535790	Rv3676	crp	Transcriptional regulatory protein Crp (Crp/Fnr-family)	0.70785	0.164456	0.580801	0.231834
gi|623355650	Rv3679	Rv3679	anion transporter ATPase	1.06766	0.159331	0.774398	0.243017
gi|623355681	Rv3708c	asd	aspartate-semialdehyde dehydrogenase Asd	0.959899	0.0437456	0.959411	0.00624831
gi|623355693	Rv3720	Rv3720	cyclopropane-fatty-acyl-phospholipid synthase	1.00004	0.0130257	1.32394	0.431833
gi|623355695	Rv3722c	Rv3722c	hypothetical protein P425_03871	0.995416	0.00648278	1.03621	0.468837
gi|623355708	Rv3734c	tgs2	triacylglycerol synthase Tgs2	1.14888	0.274196	0.99121	0.0387228
gi|623355736	Rv3761c	fadE36	acyl-CoA dehydrogenase FadE36	0.960632	0.0687606	1.41235	0.328134
gi|623355776	Rv3799c	accD4	propionyl-CoA carboxylase beta chain 4 AccD4	1.05722	0.0413021	0.957586	0.0996033
gi|623355777	Rv3800c	pks13	polyketide synthase Pks13	0.972747	0	1.14396	0.229402
gi|81669465	Rv3801c	fadD32	Long-chain-fatty-acid--AMP ligase FadD32	0.797755	0.260205	1.27882	0.432853
gi|623355802	Rv3825c	pks2	polyketide synthase Pks2	1.00514	0.045807	1.06576	0.131543
gi|623355823	Rv3846	sodA	superoxide dismutase [Fe] SodA	1.27825	0.313154	1.44808	0.525547
gi|623355826	Rv3849	espR	ESX-1 secretion-associated regulator EspR	1.00488	0.0327164	0.475056	0.220478
gi|623355836	Rv3858c	gltD	NADH-dependent glutamate synthase small subunit GltD	1.00153	0.0781925	1.54519	0.796825
gi|81556736	Rv3859c	Rv3859c	Glutamate synthase [NADPH] large chain	1.32835	0.490163	0.909987	0.0887559
gi|623355852	Rv3874	esxB	ESAT-6-like protein EsxB	0.97733	0.019094	2.539	0.198227
